# Supplementary material for: Enhanced protein secretion in reduced genome strains of Streptomyces lividans
Source: Microb Cell Fact. 2024 Jan 5;23:13. doi: 10.1186/s12934-023-02269-x (PMC10768272; doi:10.1186/s12934-023-02269-x)
Supplement: Supplementary file 2 — Supplementary Material 2 [file 12934_2023_2269_MOESM2_ESM.xlsx]

## Sheet: coelimycin P1 (cpk)
Hamed et al., 2019: Protein secretion in reduced genome strains of Streptomyces lividans			Transcript abundance - TPM values						Relative transcript abundance - Categorical values						Transcript abundance during the growth		Transcript categories
Table S2: Transcriptomics results for WT S.lividans TK24 deleted clusters and genes in MM and MMCAS
Gene ID	Accession (Uniprot)	Protein Name	MM: mid-log exponential	MM: late-log exponential	MM: stationary	MMCAS: mid-log exponential	MMCAS: late-log exponential	MMCAS: stationary	MM: mid-log exponential	MM: late-log exponential	MM: stationary	MMCAS: mid-log exponential	MMCAS: late-log exponential	MMCAS: stationary	MM	MMCAS	Is Sec substrate	Is Sec pathway component	Is TAT substrate	Is TAT pathway component	Is T7SS substrate	Is T7SS component	Is cytoplasmic chaperone
SLIV_06705	A0A076LWD1	Regulatory protein	2.8846	2.22923	2.14209	1.20312	1.70665	12.8924	Low	Low	Low	Low	Low	Medium	stable	increase
SLIV_06710	D6EJL2	Thioesterase II	2.835	2.41486	1.83732	3.12573	2.59115	5.98982	Low	Low	Low	Low	Low	Low	stable	stable
SLIV_06715	D6EJL3	Regulatory protein	5.7055	7.86967	3.74238	3.93367	5.08934	7.34479	Low	Low	Low	Low	Low	Low	stable	stable
SLIV_06720	D6EJL4	Uncharacterized protein	2.8887	8.21521	6.44839	4.02307	3.58316	7.04223	Low	Low	Low	Low	Low	Low	stable	stable
SLIV_06725	D6EJL5	Putative propionyl-CoA carboxylase beta chain 5 (EC 6.4.1.3)	13.2847	32.3989	20.2701	14.5846	13.189	14.0049	Medium	Medium	Medium	Medium	Medium	Medium	stable	stable
SLIV_06730	D6EJL6	NmrA family protein (Uncharacterized protein)	14.3329	20.4717	13.3718	9.9911	14.3594	15.383	Medium	Medium	Medium	Low	Medium	Medium	stable	increase
SLIV_06735	D6EJL7	3-oxoacyl-ACP reductase	18.5461	33.8782	10.1141	7.28953	2.90586	84.7991	Medium	Medium	Medium	Low	Low	Medium	stable	increase
SLIV_06740	A0A076M081	Secreted protein (Tat) - FAD-binding protein	0.512135	1.40082	0.335258	0.216136	0.12158	0.340503	NM	Low	NM	NM	NM	NM	decrease	stable			TRUE
SLIV_06745	D6EJL9	Regulatory protein	1.33177	6.10538	1.95165	1.81679	0.701655	3.56944	Low	Low	Low	Low	NM	Low	stable	stable
SLIV_06750	D6EJM0	Diaminobutyrate-pyruvate aminotransferase	1.81225	3.55302	0.42324	0.540027	0.127905	1.59208	Low	Low	NM	NM	NM	Low	decrease	increase
SLIV_06755	A0A076LWE3	Integral membrane protein - Membrane transporter	1.58296	2.09164	0.268207	0.486305	0.42553	1.05934	Low	Low	NM	NM	NM	Low	decrease	increase
SLIV_06760	D6EJM2	Epoxide hydrolase	1.15145	2.99353	0.765371	0.873768	1.38779	2.51917	Low	Low	NM	NM	Low	Low	decrease	increase
SLIV_06765	D6EJM3	Secreted protein (Sec) - Oxidoreductase	1.72929	3.15984	0.45659	0.234147	0.150528	0.468417	Low	Low	NM	NM	NM	NM	decrease	stable
SLIV_06770	A0A076M3Q6	Type I polyketide synthase	0.223183	0.340354	0.040178	0.0841819	0.036426	0.353657	NM	NM	NM	NM	NM	NM	stable	stable
SLIV_06775	A0A076LU55	Type I polyketide synthase	0.461804	0.489022	0.153481	0.173156	0.0649355	0.34063	NM	NM	NM	NM	NM	NM	stable	stable
SLIV_06780	A0A076LWE9	Type I polyketide synthase	0.885527	1.1582	0.620656	0.534416	0.316035	1.90933	NM	Low	NM	NM	NM	Low	decrease	increase
SLIV_06785	A0A076M015	Secreted protein (Tat) - FAD-binding protein	1.96952	2.98275	2.17682	2.17947	3.43874	1.63769	Low	Low	Low	Low	Low	Low	stable	stable			TRUE
SLIV_06790	D6EJM8	Acetyl-/propionyl-coenzyme A carboxylase alpha chain (EC 6.3.4.14)	44.9268	30.067	34.0704	35.3182	107.661	22.8942	Medium	Medium	Medium	Medium	High	Medium	stable	decrease
SLIV_06795	D6EJM9	2-oxoglutarate oxidoreductase subunit KorA (EC 1.2.-.-)	87.7029	90.7928	103.187	74.0602	84.9114	83.8238	Medium	Medium	High	Medium	Medium	Medium	increase	stable
SLIV_06800	D6EJN0	2-oxoglutarate oxidoreductase subunit KorB (EC 1.2.-.-)	26.3258	38.4469	45.2152	34.0414	42.9549	44.1688	Medium	Medium	Medium	Medium	Medium	Medium	stable	stable
SLIV_06805	A0A076LWF5	Histidine kinase	1.25247	1.83545	1.46975	1.13057	0.66625	1.50783	Low	Low	Low	Low	NM	Low	stable	stable
SLIV_06810	D6EJN2	NAD(P)-binding protein (Uncharacterized protein)	10.1682	11.7273	8.67084	7.45327	7.04588	2.53685	Medium	Medium	Low	Low	Low	Low
SLIV_06815	D6EJN3	Putative A-factor biosynthesis enzyme	6.05251	13.7703	5.92737	1.5922	2.42349	2.55756	Low	Medium	Low	Low	Low	Low
SLIV_06820	D6EJN4	Gamma-butyrolactone binding protein	14.4756	25.2718	14.9153	18.7805	16.3652	23.5263	Medium	Medium	Medium	Medium	Medium	Medium	stable	stable

## Sheet: undecylprodigiosin (red)
Hamed et al., 2019: Protein secretion in reduced genome strains of Streptomyces lividans			Transcript abundance - TPM values						Relative transcript abundance - Categorical values						Transcript abundance during the growth		Transcript categories
Table S2: Transcriptomics results for WT S.lividans TK24 deleted clusters and genes in MM and MMCAS
Gene ID	Accession (Uniprot)	Protein Name	MM: mid-log exponential	MM: late-log exponential	MM: stationary	MMCAS: mid-log exponential	MMCAS: late-log exponential	MMCAS: stationary	MM: mid-log exponential	MM: late-log exponential	MM: stationary	MMCAS: mid-log exponential	MMCAS: late-log exponential	MMCAS: stationary	MM	MMCAS	Is Sec substrate	Is Sec pathway component	Is TAT substrate	Is TAT pathway component	Is T7SS substrate	Is T7SS component	Is cytoplasmic chaperone
SLIV_09115	D6ENX3	Integral membrane protein - 3-oxo-5-alpha-steroid 4-dehydrogenase	25.1966	42.4634	23.3047	17.6105	10.3083	58.6046	Medium	Medium	Medium	Medium	Medium	Medium	stable	stable
SLIV_09120	A0A076M511	Oxidase	11.8758	20.9018	4.57628	3.31531	2.26305	8.13769	Medium	Medium	Low	Low	Low	Low	decrease	stable
SLIV_09125	D6ENX5	Phosphoenolpyruvate-utilizing enzyme	3.33406	6.49507	0.509564	0.300079	0.248757	0.685625	Low	Low	NM	NM	NM	NM	decrease	stable
SLIV_09130	D6ENX6	Methyltransferase	2.20591	4.2429	0.0504273	0.121911	0.0914362	0.227628	Low	Low	NM	NM	NM	NM	decrease	stable
SLIV_09135	D6ENX7	Thioesterase	1.4022	3.15067	0.455999	0.524956	0.236237	0.294053	Low	Low	NM	NM	NM	NM	decrease	stable
SLIV_09140	D6ENX8	Oxidoreductase	1.534	4.16987	0.105202	0.0423887	0.0953774	0.712318	Low	Low	NM	NM	NM	NM	decrease	stable
SLIV_09145	A0A076M516	Polyketide synthase	1.16704	2.00155	0.111519	0.0898684	0.0144436	0.161806	Low	Low	NM	NM	NM	NM	decrease	stable
SLIV_09150	D6ENY1	Peptide synthase	1.90773	2.86997	0.137374	0.0553518	0	0.310052	Low	Low	NM	NM	NM	NM	decrease	stable
SLIV_09155	D6ENY2	8-amino-7-oxononanoate synthase	4.32268	7.42896	0.571142	0.276155	0.233013	0.515625	Low	Low	NM	NM	NM	NM	decrease	stable
SLIV_09160	D6ENY3	Protein containing Phosphopantetheine binding ACP domain (IPR009081)	8.52166	12.4419	1.45609	0.167628	0	0.938964	Low	Medium	Low	NM	NM	NM	decrease	stable
SLIV_09165	D6ENY4	3-oxoacyl-[acyl-carrier-protein] synthase 3 (EC 2.3.1.180) (3-oxoacyl-[acyl-carrier-protein] synthase III) (Beta-ketoacyl-ACP synthase III)	5.71206	10.1967	0.326877	0.307318	0.0987838	1.29108	Low	Medium	NM	NM	NM	Low	decrease	increase
SLIV_09170	D6ENY5	Acyl carrier protein (Uncharacterized protein)	20.3054	50.5341	7.36669	2.42856	2.83341	14.3593	Medium	Medium	Low	Low	Low	Medium	decrease	increase
SLIV_09175	D6ENY6	3-oxoacyl-[acyl-carrier-protein] synthase 2 (EC 2.3.1.179)	6.04361	11.0808	1.39083	0.488093	0.28473	2.22774	Low	Medium	Low	NM	NM	Low	decrease	increase
SLIV_09180	D6ENY7	Integral membrane protein of unknown function	4.92847	10.7625	1.49429	0.80279	1.35475	4.21576	Low	Medium	Low	NM	Low	Low	decrease	increase
SLIV_09185	D6ENY8	Uncharacterized protein	5.34944	8.92517	1.23267	0.447008	0.111755	4.59049	Low	Low	Low	NM	NM	Low	stable	increase
SLIV_09190	A0A076M1N8	4'-phosphopantetheinyl transferase superfamily protein (IPR008278)	1.30984	3.35916	0.139734	0.0563025	0.126685	0.473066	Low	Low	NM	NM	NM	NM	decrease	stable
SLIV_09195	D6ENZ0	Secreted protein (Sec) - RedV protein	0.738223	1.26998	0.046225	0	0	0.78247	NM	Low	NM	NM	NM	NM	decrease	stable
SLIV_09200	D6ENZ1	Response regulator	57.4294	65.6518	78.2585	36.4045	39.2815	187.621	Medium	Medium	Medium	Medium	Medium	High	stable	increase
SLIV_09205	D6ENZ2	RedY protein	28.9842	54.639	35.4127	7.03097	8.22029	12.5488	Medium	Medium	Medium	Low	Low	Medium	stable	increase
SLIV_09210	D6ENZ3	Acyl-coa dehydrogenase RedW	11.4457	17.5068	10.32	1.9568	3.25986	3.50435	Medium	Medium	Medium	Low	Low	Low	stable	stable
SLIV_09215	A0A076M1P3	Polyketide synthase RedX	7.22262	10.488	4.44209	0.730851	0.956474	3.87453	Low	Medium	Low	NM	NM	Low	decrease	increase
SLIV_09220	A0A076M528	Transcriptional regulator RedD	17.8018	29.8697	14.7725	2.76047	4.41581	5.61731	Medium	Medium	Medium	Low	Low	Low	stable	stable

## Sheet: calcium dep. antibiotic (cda)
Hamed et al., 2019: Protein secretion in reduced genome strains of Streptomyces lividans			Transcript abundance - TPM values						Relative transcript abundance - Categorical values						Transcript abundance during the growth		Transcript categories
Table S2: Transcriptomics results for WT S.lividans TK24 deleted clusters and genes in MM and MMCAS
Gene ID	Accession (Uniprot)	Protein Name	MM: mid-log exponential	MM: late-log exponential	MM: stationary	MMCAS: mid-log exponential	MMCAS: late-log exponential	MMCAS: stationary	MM: mid-log exponential	MM: late-log exponential	MM: stationary	MMCAS: mid-log exponential	MMCAS: late-log exponential	MMCAS: stationary	MM	MMCAS	Is Sec substrate	Is Sec pathway component	Is TAT substrate	Is TAT pathway component	Is T7SS substrate	Is T7SS component	Is cytoplasmic chaperone
SLIV_21445	A0A076M2B8	Protein containing Phosphopantetheine binding ACP domain (IPR009081)	24.3355	114.357	11.1617	7.01584	6.67875	10.8324	Medium	High	Medium	Low	Low	Medium	decrease	increase
SLIV_21450	D6ES22	3-oxoacyl-[acyl carrier protein] synthase II	3.49767	17.3507	1.3043	0.579902	1.06017	1.21812	Low	Medium	Low	NM	Low	Low	decrease	increase
SLIV_21455	D6ES23	Acyl CoA oxidase	1.39769	13.4748	0.786302	0.0760374	0.655843	0.567896	Low	Medium	NM	NM	NM	NM	decrease	stable
SLIV_21460	D6ES24	3-oxoacyl-[acyl-carrier-protein] synthase 3 (EC 2.3.1.180) (3-oxoacyl-[acyl-carrier-protein] synthase III) (Beta-ketoacyl-ACP synthase III)	2.15038	6.97964	0.608327	0.0891315	0.551518	0.374451	Low	Low	NM	NM	NM	NM	decrease	stable
SLIV_21465	A0A076MC95	Secreted protein (Sec) - Salicylate hydroxylase	1.75622	6.2079	0.557298	0.345463	0.194329	1.01593	Low	Low	NM	NM	NM	Low	decrease	increase
SLIV_21470	D6ES26	Secreted protein (Tat) - unknown function	3.58372	26.4691	0.756978	0.610014	1.31018	1.16488	Low	Medium	NM	NM	Low	Low	decrease	increase			TRUE
SLIV_21475	A0A076M4K9	Myo-inositol phosphate synthase	1.86243	15.137	0.988194	0.492973	0.511949	0.690344	Low	Medium	NM	NM	NM	NM	decrease	stable
SLIV_21480	A0A076M8C6	Integral membrane protein - UbiA prenyltransferase family protein	0.0870566	2.79875	0.125377	0	0.0568345	0.141488	NM	Low	NM	NM	NM	NM	decrease	stable
SLIV_21485	A0A076M8M7	Putative isomerase	0.786202	7.70501	0	0.202766	0.11406	0.283948	NM	Low	NM	NM	NM	NM	decrease	stable
SLIV_21490	D6ES29	Sugar phosphate isomerase/epimerase	0.589928	2.56408	0.0772368	0	0.210072	0.174322	NM	Low	NM	NM	NM	NM	decrease	stable
SLIV_21495	D6ES30	TatD family hydrolase	1.35868	7.29803	0.189363	0.203466	0.286132	0.284927	Low	Low	NM	NM	NM	NM	decrease	stable
SLIV_21500	D6ES31	Xylose isomerase-like protein	0.42696	3.28941	0.2365	0.0762339	0	0.106756	NM	Low	NM	NM	NM	NM	decrease	stable
SLIV_21505	A0A076M8D2	Ectonucleotide pyrophosphatase/phosphodiesterase	0.461698	3.57081	0.11734	0.189119	0.283687	0.485533	NM	Low	NM	NM	NM	NM	decrease	stable
SLIV_21510	D6ES33	L-asparagine oxygenase	2.54967	20.9547	0.986503	0.48582	1.63969	0.556631	Low	Medium	NM	NM	Low	NM	decrease	decrease
SLIV_21515	A0A076MCA3	Integral membrane protein - ABC transporter system	1.87765	12.3143	1.06978	0.502884	0.942936	0.771292	Low	Medium	Low	NM	NM	NM	decrease	stable
SLIV_21520	A0A076M2C7	3-hydroxyasparagine phosphotransferase (EC 2.7.1.-)	3.25146	10.9299	1.39873	1.22519	1.15784	2.60789	Low	Medium	Low	Low	Low	Low	decrease	stable
SLIV_21525	D6ES36	Putative non-heme bromoperoxidase BpoC (EC 1.11.1.18)	2.14166	8.4433	0.469362	1.02664	1.64133	1.66468	Low	Low	NM	Low	Low	Low	decrease	stable
SLIV_21530	A0A076M8D7	CDA peptide synthetase III	0.831439	3.70794	0.317299	0.404853	0.575335	0.775818	NM	Low	NM	NM	NM	NM	decrease	stable
SLIV_21535	D6ES39	CDA peptide synthetase II	1.25856	4.33108	0.508614	0.411878	0.411388	0.945359	Low	Low	NM	NM	NM	NM	decrease	stable
SLIV_21540	A0A076MCA7	CDA peptide synthetase I	0.877452	3.36933	0.311629	0.225421	0.398207	0.59258	NM	Low	NM	NM	NM	NM	decrease	stable
SLIV_21545	D6ES43	4-hydroxymandelate synthase (EC 1.13.11.46)	1.66402	13.6731	1.12176	0.205449	0.647185	0.316475	Low	Medium	Low	NM	NM	NM	decrease	stable
SLIV_21550	D6ES44	Glycolate oxidase	0.766745	3.29393	0.297299	0	0.269535	0.143786	NM	Low	NM	NM	NM	NM	decrease	stable
SLIV_21555	D6ES45	Aminotransferase	1.65662	8.54671	0.946107	0.198893	0.671286	0.835573	Low	Low	NM	NM	NM	NM	decrease	stable
SLIV_21560	D6ES46	Two-component system response regulator	85.1531	82.5504	65.5865	92.3442	92.8762	60.5821	Medium	Medium	Medium	Medium	Medium	Medium	stable	stable
SLIV_21565	A0A076MCB0	Integral membrane protein - Two component sensor kinase	14.4657	13.4631	12.9928	13.926	17.9303	8.45068	Medium	Medium	Medium	Medium	Medium	Low	stable	decrease
SLIV_21570	D6ES49	ABC transporter ATP-binding protein	6.99465	5.53521	3.85674	8.34977	6.99314	5.39166	Low	Low	Low	Low	Low	Low	stable	stable
SLIV_21575	D6ES50	Integral membrane protein - ABC transporter system	3.98095	3.36067	2.41766	6.01183	3.56963	2.65036	Low	Low	Low	Low	Low	Low	stable	stable
SLIV_21580	D6ES51	Secreted protein (Sec) - Phospholipase A2 domain protein (IPR016090)	5.35169	37.1533	1.80643	0.582287	5.13156	0.543611	Low	Medium	Low	NM	Low	NM	decrease	decrease	TRUE
SLIV_21585	D6ES52	Prephenate dehydrogenase (EC 1.3.1.12)	2.05148	8.49218	0.256914	0.362312	0.465843	0.289926	Low	Low	NM	NM	NM	NM	decrease	stable
SLIV_21590	D6ES53	Secreted protein (Sec) - Unknown function	2.48872	19.4894	1.02406	0.515778	1.16054	2.02238	Low	Medium	Low	NM	Low	Low	decrease	increase	TRUE
SLIV_21595	A0A076M2E1	Secreted protein (Sec) - Lipase	0.713332	1.60368	0.42027	0.677354	0.973726	0.790455	NM	Low	NM	NM	NM	NM	decrease	stable
SLIV_21600	D6ES56	MbtH-like protein (IPR005153) - Putative antibiotic synthesis related protein	76.7912	536.674	55.4238	26.4293	40.7977	31.2727	Medium	High	Medium	Medium	Medium	Medium	decrease	stable
SLIV_21605	D6ES57	Transcriptional regulator DNRI/REDD/AFSR family	26.0372	55.371	47.0662	28.3021	50.8518	43.3187	Medium	Medium	Medium	Medium	Medium	Medium	stable	stable
SLIV_21610	D6ES59	Integral membrane protein - P-type ATPase	3.7477	2.77381	3.42216	3.25749	2.16556	6.76478	Low	Low	Low	Low	Low	Low	stable	stable
SLIV_21615	A0A076MCB4	Methyltransferase type 11-like protein (IPR013216)	1.05919	4.15482	0.57861	0.211943	1.04915	0.178079	Low	Low	NM	NM	Low	NM	decrease	decrease
SLIV_21620	D6ES61	Anthranilate synthase component 1 (EC 4.1.3.27)	0.496495	2.27146	0.0715043	0.0576221	0.194481	0.484153	NM	Low	NM	NM	NM	NM	decrease	stable
SLIV_21625	D6ES62	Anthranilate synthase component II (EC 4.1.3.27)	0.189706	1.74623	0.546421	0	0.165131	0	NM	Low	NM	NM	NM	NM	decrease	stable
SLIV_21630	A0A076M8F7	Anthranilate phosphoribosyltransferase (EC 2.4.2.18)	1.07151	1.35536	0.319275	0.257289	0.578919	1.02085	Low	Low	NM	NM	NM	Low	decrease	increase
SLIV_21635	A0A076M8Q4	Indole-3-glycerol phosphate synthase (IGPS)	0.588893	2.60923	0.282704	0.227819	0	0.478545	NM	Low	NM	NM	NM	NM	decrease	stable
SLIV_21640	D6ES64	Phospho-2-dehydro-3-deoxyheptonate aldolase (EC 2.5.1.54)	1.36275	5.15227	0.30194	0.486639	0.547486	0.809252	Low	Low	NM	NM	NM	NM	decrease	stable

## Sheet: actinorhodin (act)
Hamed et al., 2019: Protein secretion in reduced genome strains of Streptomyces lividans			Transcript abundance - TPM values						Relative transcript abundance - Categorical values						Transcript abundance during the growth		Transcript categories
Table S2: Transcriptomics results for WT S.lividans TK24 deleted clusters and genes in MM and MMCAS
Gene ID	Accession (Uniprot)	Protein Name	MM: mid-log exponential	MM: late-log exponential	MM: stationary	MMCAS: mid-log exponential	MMCAS: late-log exponential	MMCAS: stationary	MM: mid-log exponential	MM: late-log exponential	MM: stationary	MMCAS: mid-log exponential	MMCAS: late-log exponential	MMCAS: stationary	MM	MMCAS	Is Sec substrate	Is Sec pathway component	Is TAT substrate	Is TAT pathway component	Is T7SS substrate	Is T7SS component	Is cytoplasmic chaperone
SLIV_12925	D6EWA2	Actinorhodin polyketide dimerase (EC 1.-.-.-)	2.49921	179.528	185.108	1.32596	1.30528	1.50867	Low	High	High	Low	Low	Low	increase	stable
SLIV_12930	D6EWA3	Dehydrase	2.64442	129.086	125.986	1.73253	0.946733	3.32734	Low	High	High	Low	NM	Low	increase	stable
SLIV_12935	D6EWA4	Actinorhodin polyketide synthase bifunctional cyclase/dehydratase	2.72649	142.172	148.924	0.977213	0.366466	2.41109	Low	High	High	NM	NM	Low	increase	increase
SLIV_12940	D6EWA5	Actinorhodin polyketide synthase ACP	2.04533	241.582	261.532	0.339109	1.33528	0.949757	Low	High	High	NM	Low	NM	increase	decrease
SLIV_12945	D6EWA6	Actinorhodin polyketide putative beta-ketoacyl synthase 2 (EC 2.3.1.-)	2.14953	120.349	109.404	0.28924	0.569459	0.607565	Low	High	High	NM	NM	NM	increase	stable
SLIV_12950	A0A076M7F4	Actinorhodin polyketide putative beta-ketoacyl synthase 1 (EC 2.3.1.-)	2.72149	183.822	192.979	0.520633	0.702875	0.729078	Low	High	High	NM	NM	NM	increase	stable
SLIV_12955	D6EWA8	Putative ketoacyl reductase (EC 1.3.1.-)	3.1048	421.614	496.613	1.63277	2.59703	1.89226	Low	High	High	Low	Low	Low	increase	stable
SLIV_12960	D6EWA9	Putative actinorhodin operon activatory protein	34.9532	1078.88	1323.12	15.5003	95.6844	11.7811	Medium	Very high	Very high	Medium	Medium	Medium	increase	stable
SLIV_12965	D6EWB0	Integral membrane protein - Putative membrane protein ActII-3	2.48136	855.539	576.354	1.74032	0.978958	0.609272	Low	High	High	Low	NM	NM	increase	decrease
SLIV_12970	D6EWB1	Integral membrane protein - Putative actinorhodin transporter	3.05134	1023.63	638.94	1.88531	1.08918	0.927612	Low	Very high	High	Low	Low	NM	increase	decrease
SLIV_12975	D6EWB2	Transcriptional regulatory protein tetR-type	73.7379	506.091	500.186	65.8748	46.4319	49.2939	Medium	High	High	Medium	Medium	Medium	increase	stable
SLIV_12980	D6EWB3	ActVA 6	10.8149	323.374	226.967	5.43467	6.84207	11.5064	Medium	High	High	Low	Low	Medium	increase	increase
SLIV_12985	A0A076M013	Hydrolase	3.39384	165.814	109.04	2.08526	3.5407	5.1643	Low	High	High	Low	Low	Low	increase	stable
SLIV_12990	D6EWB5	ActVA 4	8.78948	352.43	257.947	5.65048	6.61014	10.3636	Low	High	High	Low	Low	Medium	increase	increase
SLIV_12995	D6EWB6	Uncharacterized protein	17.5566	257.751	196.418	10.3471	13.3124	18.7252	Medium	High	High	Medium	Medium	Medium	increase	stable
SLIV_13000	D6EWB7	PPOX class F420-dependent enzyme, MSMEG_5819/OxyR family (IPR024031)	62.2033	344.801	358.198	51.4059	76.6921	94.0529	Medium	High	High	Medium	Medium	Medium	increase	stable
SLIV_13005	D6EWB8	Integral membrane protein - Small molecule transporter	83.4022	224.331	188.553	33.3146	61.3014	75.6657	Medium	High	High	Medium	Medium	Medium	increase	stable
SLIV_13010	D6EWB9	Oxidoreductase	6.12743	295.192	234.657	2.69078	2.83802	8.74735	Low	High	High	Low	Low	Low	increase	stable
SLIV_13015	D6EWC0	Secreted protein (Sec) - Dehydratease	6.20734	654.032	503.178	1.78387	3.01038	6.05304	Low	High	High	Low	Low	Low	increase	stable	TRUE
SLIV_13020	A0A076M3Y6	Oxidoreductase	2.43388	223.671	150.252	0.179347	1.31151	0.502303	Low	High	High	NM	Low	NM	increase	decrease
SLIV_13025	A0A076M7G5	Hydroxylacyl-CoA dehydrogenase	4.45685	368.698	254.281	0.191575	1.40093	0.469482	Low	High	High	NM	Low	NM	increase	decrease
SLIV_13030	D6EWC3	Hydroxylacyl-CoA dehydrogenase	2.6804	312.967	250.917	0.501743	0.225791	0.843151	Low	High	High	NM	NM	NM	increase	stable

## Sheet:  melanin (mel)
Hamed et al., 2019: Protein secretion in reduced genome strains of Streptomyces lividans			Transcript abundance - TPM values						Relative transcript abundance - Categorical values						Transcript abundance during the growth		Transcript categories
Table S2: Transcriptomics results for WT S.lividans TK24 deleted clusters and genes in MM and MMCAS
Gene ID	Accession (Uniprot)	Protein Name	MM: mid-log exponential	MM: late-log exponential	MM: stationary	MMCAS: mid-log exponential	MMCAS: late-log exponential	MMCAS: stationary	MM: mid-log exponential	MM: late-log exponential	MM: stationary	MMCAS: mid-log exponential	MMCAS: late-log exponential	MMCAS: stationary	MM	MMCAS	Is Sec substrate	Is Sec pathway component	Is TAT substrate	Is TAT pathway component	Is T7SS substrate	Is T7SS component	Is cytoplasmic chaperone
SLIV_24135	A0A076MA20	Integral membrane protein - Exopolysaccharide biosynthesis polyprenyl glycosylphosphotransferase (IPR017475)	0.209654	0.324042	0.377425	0.18249	0.0342179	0.340738	NM	NM	NM	NM	NM	NM	stable	stable
SLIV_24140	D6EY47	Transferase	1.08359	0.555252	0.379599	0.0339891	0.229433	0.52357	Low	NM	NM	NM	NM	NM	decrease	stable
SLIV_24145	A0A076M3S3	Secreted protein (Sec) - Unknown function	92.4672	77.0087	77.3391	21.0205	79.6592	99.9293	Medium	Medium	Medium	Medium	Medium	Medium	stable	stable	TRUE
SLIV_24150	D6EY49	Secreted protein (Sec) - Unknown function	1.712	0.641472	0.523003	0.421465	0.880587	3.28829	Low	NM	NM	NM	NM	Low	decrease	increase	TRUE
SLIV_24155	D6EY50	Secreted protein (Sec) - Uncharacterized protein	25.5464	17.8426	13.9554	5.40393	14.6239	19.021	Medium	Medium	Medium	Low	Medium	Medium	stable	increase	TRUE
SLIV_24160	D6EY51	Secreted protein (Tat) - unknown function	4.95109	5.23869	3.51203	1.45797	3.66649	5.7648	Low	Low	Low	Low	Low	Low	stable	stable			TRUE
SLIV_24165	D6EY52	Secreted protein (Tat) - Tyrosinase co-factor	12.4427	7.14115	6.40679	2.79498	8.29784	6.19716	Medium	Low	Low	Low	Low	Low	decrease	stable
SLIV_24170	D6EY53	Secreted protein (Tat) - Tyrosinase	14.5574	15.0997	13.8397	3.87922	19.8114	10.5788	Medium	Medium	Medium	Low	Medium	Medium	stable	increase			TRUE
SLIV_24175	A0A076M5V1	Secreted protein (Sec) - Unknown function containing DUF320 domain	382.006	316.048	253.254	66.948	237.81	312.582	High	High	High	Medium	High	High	stable	increase	TRUE
SLIV_24180	D6EY55	Uncharacterized protein	18.0921	29.7803	11.8736	14.3526	75.0543	11.9105	Medium	Medium	Medium	Medium	Medium	Medium	stable	stable

## Sheet: hrdD
Hamed et al., 2019: Protein secretion in reduced genome strains of Streptomyces lividans			Transcript abundance - TPM values						Relative transcript abundance - Categorical values						Transcript abundance during the growth		Transcript categories
Table S2: Transcriptomics results for WT S.lividans TK24 deleted clusters and genes in MM and MMCAS
Gene ID	Accession (Uniprot)	Protein Name	MM: mid-log exponential	MM: late-log exponential	MM: stationary	MMCAS: mid-log exponential	MMCAS: late-log exponential	MMCAS: stationary	MM: mid-log exponential	MM: late-log exponential	MM: stationary	MMCAS: mid-log exponential	MMCAS: late-log exponential	MMCAS: stationary	MM	MMCAS	Is Sec substrate	Is Sec pathway component	Is TAT substrate	Is TAT pathway component	Is T7SS substrate	Is T7SS component	Is cytoplasmic chaperone
SLIV_21680	D6ETC3	RNA polymerase sigma factor HrdD (SCO3202 homologue)	71.7577	164.177	229.116	120.181	94.8894	451.605	Medium	High	High	High	Medium	High	increase	stable

## Sheet: MatAB
Hamed et al., 2019: Protein secretion in reduced genome strains of Streptomyces lividans			Transcript abundance - TPM values						Relative transcript abundance - Categorical values						Transcript abundance during the growth		Transcript categories
Table S2: Transcriptomics results for WT S.lividans TK24 deleted clusters and genes in MM and MMCAS
Gene ID	Accession (Uniprot)	Protein Name	MM: mid-log exponential	MM: late-log exponential	MM: stationary	MMCAS: mid-log exponential	MMCAS: late-log exponential	MMCAS: stationary	MM: mid-log exponential	MM: late-log exponential	MM: stationary	MMCAS: mid-log exponential	MMCAS: late-log exponential	MMCAS: stationary	MM	MMCAS	Is Sec substrate	Is Sec pathway component	Is TAT substrate	Is TAT pathway component	Is T7SS substrate	Is T7SS component	Is cytoplasmic chaperone
SLIV_22885	A0A076M325	Integral membrane protein of unknown function	74.036	60.9766	46.2074	40.3719	49.0479	26.0515	Medium	Medium	Medium	Medium	Medium	Medium	stable	stable
SLIV_22890	D6EV55	Integral membrane protein - Bi-functional transferase/deacetylase	56.6428	61.0467	43.7579	43.6918	37.2556	25.3226	Medium	Medium	Medium	Medium	Medium	Medium	stable	stable
