# Supplementary material for: Enhanced protein secretion in reduced genome strains of Streptomyces lividans
Source: Microb Cell Fact. 2024 Jan 5;23:13. doi: 10.1186/s12934-023-02269-x (PMC10768272; doi:10.1186/s12934-023-02269-x)
Supplement: Supplementary file 3 — Supplementary Material 3 [file 12934_2023_2269_MOESM3_ESM.xlsx]

## Sheet: Total 
Table Sxx: Proteins identifed by mass spectrometry							Protein quantitative values (iBAQ)																												Number of peptide identified
Number	Uniprot code	Gene ID	SToPSdb Sub-cellular Location code	SToPS Sub-cellular Location (Full Name)	Protein name	Keyword	WT_Rep1	WT_Rep2	WT_Rep3	WT_Rep4	WT_Rep5	WT_Rep6	WT_Rep7	RG1.4_Rep1	RG1.4_Rep2	RG1.4_Rep3	RG1.4_Rep4	RG1.4_Rep5	RG1.4_Rep6	RG1.4_Rep7	RG1.5_Rep1	RG1.5_Rep2	RG1.5_Rep3	RG1.5_Rep4	RG1.5_Rep5	RG1.5_Rep6	RG1.5_Rep7	RG1.9_Rep1	RG1.9_Rep2	RG1.9_Rep3	RG1.9_Rep4	RG1.9_Rep5	RG1.9_Rep6	RG1.9_Rep7	WT_Rep1	WT_Rep2	WT_Rep3	WT_Rep4	WT_Rep5	WT_Rep6	WT_Rep7	RG1.4_Rep1	RG1.4_Rep2	RG1.4_Rep3	RG1.4_Rep4	RG1.4_Rep5	RG1.4_Rep6	RG1.4_Rep7	RG1.5_Rep1
1	A0A076LTE4	SLIV_05215	A	Cytoplasmic	Glucose-6-phosphate isomerase (GPI) (EC 5.3.1.9) (Phosphoglucose isomerase) (Phosphohexose isomerase)	metabolic enzyme	16733000	5185100	15974000	9711100	10952000	12661000	9377800	9978500	10427000	11487000	11344000	14747000	18501000	19326000	13684000	11620000	9075900	11927000	11060000	6162300	8641300	25211000	24143000	16356000	29498000	23896000	22850000	19302000	13	11	14	13	12	14	12	12	11	10	10	10	13	13	12
2	A0A076LTK4	SLIV_05470	X	Extracellular	Secreted protein (Sec) - Esterase	Sec substrate; hydrolase; peptidase; proteolysis; serine-type peptidase activity; metabolic process; ECM organization; hydrolysis of environmental macromolecules; secreted protease; protease	37133000	23747000	28623000	29279000	26550000	22352000	27372000	18684000	20910000	8544300	22813000	17843000	10059000	22958000	33511000	31979000	22387000	24295000	23368000	24413000	11707000	44337000	50635000	41773000	46926000	43636000	49808000	53582000	6	4	6	6	6	5	5	5	4	4	6	4	5	6	6
3	A0A076LTK7	SLIV_05525	X	Extracellular	Secreted protein (Tat) - Xylose isomerase-like protein	Tat substrate; unknown function	1040600	558400	946950	1259600	79793	839970	666570	536170	27333	0	885760	911710	1261400	6263.2	117000	1621400	98018	256510	181500	85544	59618	1896800	2226500	1732100	2652600	1332900	1802700	1873400	2	2	3	3	2	3	3	1	1	0	3	3	3	1	2
4	A0A076LUB5	SLIV_03045	P	Extracellular (peptidoglycan associated)	Secreted protein (Sec) - N-acetylmuramoyl-L-alanine amidase (domain IPR002502)	Sec substrate; hydrolase; carbohydrate binding; carbohydrate metabolic process; metabolic process	11460000	8826100	11036000	10233000	8243900	7256400	9723100	8386700	37936000	4256800	12022000	10501000	10538000	6283500	27024000	28443000	31561000	19775000	14645000	15858000	17042000	33758000	25967000	12694000	22901000	19493000	18358000	13529000	10	9	9	11	9	9	9	9	11	7	10	9	9	8	12
5	A0A076LUE1	SLIV_07150	X	Extracellular	Secreted protein (Tat) - Uncharacterized protein	unknown function	319250000	260690000	332390000	398750000	268520000	293080000	298060000	234930000	291480000	315200000	321610000	335770000	337930000	328710000	388430000	457460000	249660000	379300000	415750000	295600000	253290000	917070000	1043200000	616760000	947410000	809530000	724310000	924470000	6	6	6	6	6	6	6	6	5	6	6	6	6	6	6
6	A0A076LVA7	SLIV_09045	X	Extracellular	Secreted protein (Sec) - Protease	Sec substrate; hydrolase; peptidase; proteolysis; secreted protease; protease	85761000	65446000	90919000	98334000	85258000	58891000	97150000	103730000	90535000	96536000	81082000	96414000	95270000	129760000	338340000	238490000	168370000	233160000	248250000	163400000	198160000	344840000	432310000	249980000	265370000	239790000	253640000	380970000	7	8	9	9	10	9	10	10	10	10	10	10	8	10	10
7	A0A076LVM8	SLIV_05450	X	Extracellular	Secreted protein (Tat) - Putative lyase (IPR011050)	Tat substrate; lyase; carbohydrate binding; virulence	27364	847990	860840	849660	526360	363300	550420	269560	421870	472600	588680	602740	748710	0	865970	775610	301390	878440	741920	1545100	350640	1187700	0	738380	275910	0	0	278670	1	2	2	2	1	2	1	1	1	1	2	1	2	1	2
8	A0A076LVU9	SLIV_10100	A	Cytoplasmic	Translation initiation factor IF-2	translation	754970	394410	727110	711400	484600	412600	707660	789550	827240	851380	933870	889330	928000	557530	720590	255510	358080	574780	591260	279330	391360	1064900	1800500	1256600	1648100	1657300	1104900	1645200	2	1	2	2	1	2	2	2	2	2	2	2	2	2	2
9	A0A076LW52	SLIV_10350	A	Cytoplasmic	Aminotransferase class-III (IPR005814)	.	12983000	6654600	8680200	11872000	7601800	9053100	5516400	8490500	12269000	10790000	11672000	13367000	15415000	13435000	14961000	10558000	7746700	9930800	6440700	6816700	6911900	25524000	30333000	21209000	28178000	23558000	22663000	21045000	14	13	9	15	10	11	13	11	13	12	11	13	13	11	16
10	A0A076LW63	SLIV_10375	B	Integral membrane	Integral membrane protein - Protein with LPXTG cell wall anchor domain (IPR019931)	unknown function	15609000	9129800	12243000	17628000	17511000	13768000	10956000	11477000	16505000	17388000	16667000	14782000	22554000	15353000	15304000	10736000	15781000	12694000	14326000	13737000	11484000	10249000	6395600	11802000	12083000	9787400	9674000	10405000	4	3	4	4	4	4	4	4	4	4	4	4	4	4	4
11	A0A076LX96	SLIV_01290	X	Extracellular	Secreted protein (Tat) - Metallopeptidase	Tat substrate; peptidase; hydrolase; protease; secreted protease	1734600	1528000	2546600	3483600	2847900	3267400	1878600	2539700	2990400	2364700	4138100	5368900	5357300	3396800	4730600	5140000	3028300	5418300	2807400	2745600	1421100	5416500	7423900	3710900	7729300	5342000	3888300	6722200	5	5	4	4	5	5	4	4	4	3	6	5	5	4	6
12	A0A076LXE3	SLIV_01900	A	Cytoplasmic	Co-chaperone DjlA 1	chaperone	6487300	4433700	347360	5940500	282010	5916800	5395200	5967200	450780	545030	10980000	10601000	2342100	17470000	2496900	3675500	110880	2770300	2045700	1881300	1759000	4059700	375280	385470	4921300	483570	819720	4674500	3	3	3	3	2	3	3	3	3	2	3	3	4	4	3
13	A0A076LXS5	SLIV_09050	X	Extracellular	Secreted protein (Sec) - Protease	Sec substrate; hydrolase; peptidase; proteolysis; secreted protease; protease	328540000	229030000	326740000	333490000	295860000	300090000	295870000	184550000	232570000	228010000	223360000	273580000	290320000	332620000	978510000	624400000	704430000	810190000	684440000	559110000	598380000	1272600000	1339900000	885230000	1109000000	935590000	928580000	1110400000	30	25	29	30	27	27	29	25	26	25	24	24	29	27	32
14	A0A076LXX4	SLIV_13780	A	Cytoplasmic	NAD(P)H dehydrogenase (Quinone) (EC 1.6.5.2)	.	13349000	7463700	14674000	12402000	12644000	9554300	10747000	12828000	10974000	13065000	11828000	13064000	15160000	20601000	16185000	6332400	10613000	7252900	11885000	8981400	9171000	18468000	21679000	13065000	18169000	14835000	15059000	16102000	4	4	5	4	5	4	4	4	5	5	5	4	5	5	4
15	A0A076LY16	SLIV_09585	A	Cytoplasmic	Protein containing TerD domain (IPR003325) - Putative stress response protein	unknown function	133800000	85190000	120140000	96914000	98086000	73065000	111340000	90814000	75572000	101890000	93691000	92257000	120030000	97460000	35042000	48164000	21702000	25849000	20220000	22212000	22585000	63836000	86900000	85437000	84054000	74455000	84507000	81828000	5	5	5	5	5	4	5	5	5	5	4	5	5	5	4
16	A0A076LYY4	SLIV_15640	E	Secreted Lipoprotein	Secreted Lipoprotein (Sec) - Unknown function	Sec substrate; lipoprotein; unknown function	0	0	719190	0	0	156010	698680	111770	1124600	1817900	1303300	1337800	2854300	2239000	1656500	2703200	1403900	2672800	2718000	1095400	1358200	308080	0	427240	709450	0	607810	461980	0	0	1	0	0	2	1	1	1	1	1	1	2	1	1
17	A0A076LZ26	SLIV_11485	X	Extracellular	Secreted protein (Sec) - Protein containing PepSY domain (IPR025711), possibly protease inhibitory function	Sec substrate; proteinase inhibitor; unknown function	2095800	2699800	2484800	4106400	2390100	4189000	3308400	1786900	4606000	5185000	3364500	6637800	4099900	2047100	524830	2896400	2580300	4382600	2685200	5020900	1727700	562050	2473800	461700	1894500	720170	1825600	2672500	3	3	3	4	3	4	4	3	4	4	3	4	3	3	2
18	A0A076LZ58	SLIV_04825	X	Extracellular	Secreted protein (Sec) - Carboxypeptidase	Sec substrate; hydrolase; peptidase; metallopeptidase; proteolysis; zinc ion binding; metallocarboxypeptidase activity; secreted protease; protease	13256000	9941500	14231000	13967000	14209000	14705000	10645000	7075300	9575400	8241500	6957600	12562000	8561600	11377000	25646000	23105000	16902000	28029000	23465000	15669000	15267000	28753000	27936000	20678000	34607000	27795000	21157000	33127000	15	14	14	13	13	15	13	10	14	9	11	14	12	12	15
19	A0A076LZ75	SLIV_05020	A	Cytoplasmic	3-oxoadipate enol-lactone hydrolase/4-carboxymuconolactone decarboxylase	.	0	0	0	0	0	0	0	0	0	0	0	0	0	0	2557700	0	1291200	2503400	1810200	0	1200400	3630500	4159800	3271300	4809500	3662400	4646600	2707500	0	0	0	0	0	0	0	0	0	0	0	0	0	0	1
20	A0A076LZE6	SLIV_05205	A	Cytoplasmic	Glucose-6-phosphate 1-dehydrogenase (G6PD) (EC 1.1.1.49)	.	840960	393290	910010	511170	366870	140030	285270	671500	678840	495820	457660	196690	208110	676150	659280	35936	251410	497090	691260	610720	374680	413340	653740	182970	781050	430620	715030	417750	5	3	4	3	2	2	3	3	5	2	4	2	3	4	4
21	A0A076LZF0	SLIV_05380	X	Extracellular	Secreted protein (Sec) - Putative esterase (IPR000801)	Sec substrate; hydrolase; esterase	1147600	1579500	2232500	2041300	1580900	1652700	2300000	654520	779230	676100	384830	697010	718690	810270	2226900	1413000	2547100	2404000	1480800	2329900	2138500	3141500	2701800	1734200	2357600	2449700	2194000	3247200	2	3	3	3	2	3	3	3	3	3	2	3	3	3	3
22	A0A076LZF9	SLIV_05455	X	Extracellular	Secreted protein (Tat) - Protein possibly involved in signal transduction. ALF stands for Alanine-rich (AL) - conserved Phenylalanine (F)	Tat substrate; unknown function	5723900	3807800	6791300	6740900	7212000	6545400	5679300	9883500	10358000	9985900	10727000	17143000	16467000	16176000	20595000	29156000	15689000	18343000	13933000	8540900	11340000	32987000	36722000	21163000	33753000	29442000	32456000	29234000	23	16	23	23	22	21	20	25	24	26	24	26	28	25	26
23	A0A076LZL8	SLIV_05385	X	Extracellular	Secreted protein (Sec) - Phosphodiester glycosidase (IPR018711) with Sporulation-related domain (IPR007730)	Sec substrate; phosphodiesterase; hydrolase; sporulation; germination; housekeeping function	56043000	41867000	56783000	58778000	55201000	47138000	54808000	38662000	42032000	42547000	50130000	53161000	50835000	53039000	92899000	62458000	68559000	63723000	74508000	62888000	61219000	84524000	102220000	75457000	98383000	78492000	78728000	78364000	14	12	15	16	17	15	16	13	12	13	13	12	14	16	16
24	A0A076LZM4	SLIV_16905	A	Cytoplasmic	Carboxylic ester hydrolase (EC 3.1.1.-)	metabolic enzyme	1187500	687080	1381900	202930	34900	50576	32797	1585400	1225400	1373100	1184600	1732900	2046700	523420	323140	373390	208100	444470	359330	20994	0	95314	548320	86658	1281000	1057400	296500	859280	1	1	2	2	1	1	1	2	1	1	2	2	2	2	2
25	A0A076LZP2	SLIV_05565	X	Extracellular	Secreted protein (Sec) - Glycosyl hydrolase	Sec substrate; hydrolase; carbohydrate binding; glycoside hydrolase	253480	230540	236180	324420	0	230270	190200	19353	331210	380430	365160	384550	410140	382310	185790	282950	318530	297920	297260	255750	297930	796690	663090	584860	839020	766550	741830	702330	1	2	2	2	0	2	1	1	1	1	1	1	2	1	1
26	A0A076LZZ5	SLIV_06685	A	Cytoplasmic	Dihydropicolinate synthase	.	79094000	54200000	77229000	87782000	62164000	67633000	69079000	94927000	100390000	121110000	118980000	145710000	163140000	148950000	7862100	9411300	4266300	5753300	7064100	4367900	5255400	30047000	49871000	24740000	27662000	23950000	32633000	19135000	19	17	17	18	18	17	18	18	16	16	18	17	18	19	10
27	A0A076M061	SLIV_13240	X	Extracellular	Secreted protein (Sec) - Protein containing Lysozyme-like domain (IPR023346)	Sec substrate; hydrolase; cell-wall biosynthesis; housekeeping function	65890000	56224000	81831000	102800000	83630000	87674000	84044000	175740000	163150000	296890000	181730000	235680000	182250000	281170000	151610000	163970000	70331000	199100000	221650000	117970000	101900000	53813000	123300000	47683000	66572000	62604000	67542000	100700000	3	2	3	3	3	3	3	3	3	3	3	2	3	3	3
28	A0A076M0C2	SLIV_13700	E	Secreted Lipoprotein	Secreted Lipoprotein (Sec) - L,D-transpeptidase	Sec substrate; lipoprotein; enzymatic activity; transpoeptidase; peptidoglycan binding; cell-wall biosynthesis; housekeeping function	8203100	7979800	10173000	10652000	13438000	14083000	8809400	33922000	23131000	30820000	26672000	41877000	34702000	44515000	11998000	11407000	9411800	16816000	14013000	12324000	10771000	12390000	14307000	9149700	10643000	7480200	9506700	9173100	8	7	8	8	10	9	7	11	9	8	9	9	10	11	8
29	A0A076M0H8	SLIV_07140	X	Extracellular	Secreted protein (Sec) - Esterase	Sec substrate; hydrolase; peptidase; proteolysis; serine-type peptidase activity; hydrolysis of environmental macromolecules; secreted protease; protease	63684000	62103000	78648000	91068000	62924000	72156000	82842000	20900000	33474000	36008000	37705000	52052000	33430000	42056000	56844000	78454000	45881000	60211000	68119000	58202000	43010000	154720000	182900000	109150000	163110000	141980000	137430000	172030000	9	10	9	10	10	10	9	9	8	8	7	8	9	9	9
30	A0A076M0I7	SLIV_14135	B	Integral membrane	Integral membrane protein - D-alanyl-D-alanine carboxypeptidase	hydrolase; cytoplasmic protease; protease	7375300	2787800	5729100	6122300	5090100	6323200	4481800	7032900	8212800	3688200	11004000	9780200	10325000	11330000	9969800	14537000	5846500	9494600	9387900	7253000	6329600	12999000	17131000	12082000	16943000	14141000	14723000	17521000	7	5	6	6	7	6	9	7	8	7	9	8	8	9	9
31	A0A076M0P0	SLIV_01150	X	Extracellular	Secreted protein (Tat) - Endo-beta-N-acetylglucosaminidase H (EC 3.2.1.96)	Tat substrate; hydrolase; carbohydrate binding; metabolic enzyme; hydrolysis of environmental macromolecules	111740000	91668000	122840000	138670000	91711000	104540000	113190000	79266000	105390000	108000000	107920000	147220000	98225000	132380000	188340000	167520000	148770000	204690000	194560000	183100000	153040000	242970000	282030000	182450000	231500000	214670000	190910000	217400000	11	10	9	10	9	10	10	11	9	10	9	9	8	9	11
32	A0A076M0P7	SLIV_14485	B	Integral membrane	Integral membrane protein - Ser/Thr protein kinase	integral membrane protein; signaling; receptor	0	143670	185520	227230	355290	0	0	641530	1466800	909380	1437900	785230	1976400	2525600	768180	855770	1662200	1759500	910080	2456700	489150	473510	3116800	1780100	1769400	1234400	2205200	2223500	0	2	2	2	2	1	1	3	3	3	3	2	4	4	3
33	A0A076M0T5	SLIV_07590	X	Extracellular	Secreted protein (Sec) - Peptidase S1A, chymotrypsin family	Sec substrate; hydrolase; peptidase; proteolysis; metal binding; hydrolysis of environmental molecules; secreted protease; protease	117370000	62533000	96088000	95636000	84552000	69007000	63666000	90002000	104940000	98197000	118500000	106750000	139570000	98492000	215240000	257710000	141520000	217780000	189760000	142400000	148900000	475700000	547770000	420740000	508630000	387890000	436010000	540720000	19	13	17	19	17	16	18	18	15	16	18	16	19	18	19
34	A0A076M0T6	SLIV_18920	B	Integral membrane	Integral membrane protien - Quinoprotein alcohol dehydrogenase-like protein	integral membrane protein; oxidoreductase; dehydrogenase	94073	68798	0	105700	100000	54436	64384	86461	0	80773	105520	109020	97379	138300	55429	69276	0	60144	0	74033	42230	82092	272700	78673	127550	95834	201680	176820	1	1	0	1	1	1	1	1	0	1	1	2	1	1	1
35	A0A076M0X1	SLIV_19135	A	Cytoplasmic	Molybdopterin-guanine dinucleotide biosynthesis protein	metabolic enzyme	255430	303670	358850	391590	303160	369280	385340	0	159940	223110	177180	0	263060	0	0	0	0	0	0	0	0	371360	0	204550	0	0	411270	0	1	1	1	1	1	1	1	0	1	1	1	0	1	0	0
36	A0A076M0Y6	SLIV_14975	X	Extracellular	Secreted protein (Tat) - Secreted Endopeptidase, NLPC/P60 domain (IPR000064)	Tat substrate; hydrolase; peptidase; proteolysis; unknown function; secreted protease; protease	18358000	10557000	17390000	19846000	18124000	14606000	14637000	11748000	18305000	17392000	16875000	23685000	22091000	23678000	25202000	27090000	18756000	23670000	20878000	18725000	17766000	42904000	47813000	37617000	54063000	42319000	41835000	50391000	9	8	9	11	10	9	9	7	10	9	9	10	10	8	10
37	A0A076M0Z6	SLIV_15025	F1	Peripheral plasma membrane protein facing the cytoplasm	Elongation factor Tu (EF-Tu)	translation	3028700	3231500	3853800	4921400	3374000	3232300	3230400	4389900	3384000	7268400	5803600	5510800	10185000	9190900	1007300	1106000	984910	1712900	2062500	1011500	633180	8140000	8040500	3880000	6245500	7233600	5880600	6186600	8	6	6	8	5	4	5	6	3	7	5	4	7	7	2
38	A0A076M112	SLIV_15100	N	Nucleoid	Transcription termination/antitermination protein NusG	transcription	109170	318260	482580	427560	179830	2990800	541560	1093900	713390	1295400	1374400	917590	454120	1646500	2105900	2748800	201320	1984000	3458200	772110	1681200	538560	3235400	1973000	2836400	3216000	528870	3327200	2	3	3	2	2	3	3	3	3	3	4	2	1	4	4
39	A0A076M1H4	SLIV_15920	E	Secreted Lipoprotein	Secreted Lipoprotein (Sec) - Glycoside hydrolase/deacetylase	Sec substrate; lipoprotein; hydrolase, carbohydrate metabolic process; metabolic process	107440000	69322000	73364000	83107000	86587000	86412000	76316000	121400000	189320000	146890000	159640000	206960000	99929000	224420000	231950000	293780000	185260000	229530000	244160000	178650000	171290000	326700000	391380000	271120000	348710000	305190000	306020000	271500000	13	10	12	13	11	11	11	12	13	12	12	11	13	15	15
40	A0A076M1K0	SLIV_08935	B	Integral membrane	Integral membrane protein of unknown function	unknown function	231060	583950	961810	859090	2528800	1898500	723060	6724900	1048200	7861700	5066000	13754000	6832400	13763000	0	804120	875570	4592600	5057200	5743400	3403900	2472800	6934700	584370	1043400	1080900	445580	170220	1	1	2	1	3	2	1	4	1	3	4	4	3	4	1
41	A0A076M1R9	SLIV_16545	B	Integral membrane	Integral membrane protein - Ser/Thr protein kinase	integral membrane protein; receptor; signaling	85548	435230	190660	213740	207580	754300	366300	522500	828340	1063700	746730	1165000	273700	0	826640	1333000	605360	1675000	1538200	1448400	639260	1453000	2137900	676150	2121600	1747600	930660	1464800	1	2	1	2	1	2	1	2	2	2	2	2	1	1	2
42	A0A076M1S7	SLIV_16595	A	Cytoplasmic	Phosphoserine aminotransferase (EC 2.6.1.52) (Phosphohydroxythreonine aminotransferase)	metabolic enzyme	2840400	460840	1289300	2500800	1821800	1937300	0	0	416510	89549	0	624780	1072600	1029200	0	0	0	0	0	0	0	764150	0	140190	1971500	0	0	552550	2	1	1	1	2	2	0	0	1	1	0	1	2	1	0
43	A0A076M1T5	SLIV_09390	A	Cytoplasmic	Putative phosphodiesterase (homologue of A0A0N0TXQ7)	.	7645300	5160500	8043200	9351500	5294800	7035300	7790100	4314400	4331600	5182400	5253500	6573500	5304200	6260000	4567500	3664200	2088000	3593700	3226500	1667700	3333300	10743000	11608000	10279000	11457000	9982300	10104000	8681300	2	2	3	3	2	3	3	2	2	2	2	3	2	3	3
44	A0A076M259	SLIV_21010	B	Integral membrane	Integral membrane protein of unknown function	unknown function	29945000	16045000	25446000	29491000	24253000	23450000	23128000	30317000	32202000	20952000	36909000	37487000	32227000	29472000	38614000	27556000	22030000	28349000	28123000	24619000	19054000	32115000	25792000	33727000	28477000	23918000	26777000	25523000	7	5	7	7	6	6	7	7	6	6	7	7	6	6	6
45	A0A076M264	SLIV_21060	A	Cytoplasmic	Uncharacterized protein	unknown function	2864400	6289900	7564600	8484400	3412600	3494300	0	8318500	7918400	6913100	8378100	8816000	4914700	7578300	9641900	13600000	381700	6753800	7785800	5908400	4599700	8075800	9721100	9131900	12124000	10327000	11503000	7643400	1	3	3	3	2	2	0	2	2	2	2	3	1	2	3
46	A0A076M2A3	SLIV_10315	F1	Peripheral plasma membrane protein facing the cytoplasm	Putative adenosine/adenine deaminase 1 (EC 3.5.4.-)	metabolic enzyme	3280300	1435300	2171300	2125200	3170300	2668700	1438700	2143700	3679500	2129100	2584600	4939200	3630200	5886500	34749	300700	42360	123280	186790	16098	80842	2575500	3606100	2747600	4718100	2766200	3596500	3393200	3	2	3	3	3	3	2	4	3	4	3	4	4	4	1
47	A0A076M2N8	SLIV_04830	X	Extracellular	Secreted protein (Sec) - Metallopeptidase	Sec substrate; hydrolase; peptidase; proteolysis; metal binding; metabolic process; secreted protease; protease	97760000	64862000	89846000	95502000	81724000	80608000	73990000	86644000	71567000	70570000	81129000	109650000	94433000	134570000	224750000	169120000	158240000	209510000	177360000	163690000	165980000	252870000	314640000	176170000	252980000	212360000	224680000	259150000	18	16	18	19	17	18	16	19	18	17	17	18	19	18	19
48	A0A076M2Q1	SLIV_22215	A	Cytoplasmic	Ppx/GppA phosphatase	unknown function	1744300	1374600	2592400	1743800	1733700	1756400	1789100	1855800	2093200	2200000	2244400	2249200	2143400	2304300	1022800	1363000	627650	589260	85784	670830	857110	2004700	2741800	1831100	472760	298540	1832300	4048900	2	2	2	2	1	2	2	2	2	2	2	2	2	2	1
49	A0A076M2T0	SLIV_22345	A	Cytoplasmic	Imidazolonepropionase (EC 3.5.2.7) (Imidazolone-5-propionate hydrolase)	metabolic enzyme	4649100	809690	1329000	2278300	1965800	2400100	3056600	6094200	1993600	7112400	6198600	8382400	8870400	7232100	1084200	1241400	866700	4980800	3885500	4078400	2966500	6681800	8175200	4156000	6138000	4063800	4907900	1420200	5	3	3	3	2	2	4	5	3	4	5	5	5	5	3
50	A0A076M2T6	SLIV_11170	P	Extracellular (peptidoglycan associated)	Secreted protein (Sec) - Zinc D-Ala-D-Ala carboxypeptidase (EC 3.4.17.14)	Sec substrate; hydrolase; peptidase; proteolysis; virulence; protective immunity; cell-wall degradation; secreted protease; protease	2941600	2337600	3196600	3076200	1790500	2009600	3068000	2553200	2499600	2597000	2114400	1870200	2766000	905160	5513000	2411500	3591200	3335800	2100800	4385400	3487600	1398200	5279300	1274800	2167100	2104900	1238800	2129500	2	2	2	2	1	1	2	2	2	2	1	1	2	1	2
51	A0A076M337	SLIV_18895	A	Cytoplasmic	DNA gyrase subunit A (EC 5.99.1.3)	DNA replication; topoisomerase	2731500	2141300	2599000	2663700	1212500	2019100	5236500	1470300	1384900	4524200	3024500	2382900	2925100	4693100	1045300	1158600	392910	374670	1424500	367750	647000	1319100	2290700	744050	2663900	1336900	2344400	1320200	3	2	3	2	3	3	1	3	3	3	2	3	3	2	2
52	A0A076M3A6	SLIV_12405	A	Cytoplasmic	Mitochondrial biogenesis protein AIM24 (IPR002838)	metabolic enzyme	3648700	983890	3913900	4332000	2965300	3494900	3091500	1931900	2778400	3136500	2715700	2593800	2961300	2695900	893610	1797300	594580	902870	955440	166990	501750	3253300	4177600	2392500	4791400	855180	4026700	4161800	2	2	2	2	2	2	2	2	2	2	2	2	2	2	2
53	A0A076M3L0	SLIV_23745	X	Extracellular	Secreted protein (Tat) - Beta-N-acetylhexosaminidase	Sec substate; glycoside hydrolase; hydrolase; carbohydrate binding	11617000	6857100	13566000	10859000	8306700	11407000	8299900	2478100	5341000	3231100	4846900	5019600	4523100	5644700	8899600	14802000	8296100	10853000	7027300	5935800	15031000	17620000	19885000	16284000	24365000	14828000	17036000	16033000	14	10	11	14	10	10	11	7	10	8	9	8	7	8	12
54	A0A076M3M9	SLIV_12635	B	Integral membrane	Integral membrane protein - HtrA2 protease	chaperone; integral membrane protease; protease; stress resposne; secretion stress response	497870	360890	314510	776780	560660	448490	549080	572570	589300	913570	987340	780030	607440	2667800	633470	1073100	294610	608970	1011000	505810	371380	510580	651900	268670	453020	449530	737070	776240	2	2	1	3	2	2	2	3	2	2	3	3	2	3	3
55	A0A076M3Q5	SLIV_24045	E	Secreted Lipoprotein	Secreted Lipoprotein (Sec) - Putative lipoprotein localisation LolA/LolB/LppX-like protein (IPR029046)	Sec substrate; lipoprotein; transport; macromolecule localization; housekeeping function; lipoprotein transport or lipid transport	0	1419000	306190	0	249280	219370	0	2252600	4462200	3873100	4477200	3719700	3141900	330340	2273700	3265400	2479700	2400900	2601100	2526600	2237400	2278100	2953800	2035400	2375200	2867200	2475000	2855200	0	1	1	0	1	1	0	1	1	1	1	1	1	1	1
56	A0A076M3T6	SLIV_13170	X	Extracellular	Secreted protein (Sec) - Peptidase, Leupeptin-inactivating enzyme 2	Sec substrate; hydrolase; peptidase; proteolysis; secreted protease; protease	711530	296730	318930	567340	406540	524390	654460	298810	428820	338840	410670	0	616660	26725	616640	834350	418260	691210	622670	477520	557990	0	779270	0	779660	729940	862190	507100	1	1	1	1	1	1	1	1	1	1	1	0	1	1	1
57	A0A076M3V3	SLIV_07045	X	Extracellular	Secreted protein (Sec) - Ser/Thr protein kinase with Concanavalin A-like lectin/glucanase domain (IPR013320)	Sec substrate; unknown function; lectin binding; carbohydrate binding	331750	199220	185710	279890	0	0	260180	322740	336150	368850	107060	364260	387150	355940	189560	0	123870	144130	133600	0	114200	229740	309550	284930	458170	371430	348480	207870	1	1	1	1	0	0	1	1	1	1	1	1	1	1	1
58	A0A076M3Y1	SLIV_07245	E	Secreted Lipoprotein	Secreted Lipoprotein (Sec) - Deacetylase	Sec substrate; lipoprotein; carbohydrate metabolic process; catalytic activity; metabolic process	0	271030	225010	0	228360	316280	120530	266040	565170	619830	553530	901250	662370	765330	0	372930	255920	454300	535920	430750	215860	771830	912050	212280	297570	669380	431200	803460	0	1	1	0	1	1	1	1	1	1	1	1	1	1	0
59	A0A076M401	SLIV_24530	A	Cytoplasmic	Ribose-5-phosphate isomerase B (EC 5.3.1.6)	metabolic enzyme	34362000	28502000	42246000	51377000	33309000	40146000	42645000	20586000	26398000	34953000	26164000	34535000	28623000	38933000	8631800	12658000	5420200	7900300	7658600	6243300	6288400	25023000	37046000	16058000	31471000	22840000	29916000	30779000	4	4	4	4	4	3	3	4	4	4	3	4	3	4	3
60	A0A076M4A8	SLIV_13795	A	Cytoplasmic	Putative phosphomannomutase (EC 5.4.2.8)	.	711010	803520	1224900	1239900	1028900	435300	1007500	453370	481060	442770	1178600	564950	563030	1218700	0	237180	101960	0	0	111680	105340	740010	982620	798390	1024300	822370	616920	811000	2	2	2	2	2	2	2	1	1	1	2	1	1	2	0
61	A0A076M4C4	SLIV_25125	A	Cytoplasmic	Uncharacterized protein	unknown function	0	5918900	8070100	4589500	9475700	7198300	7732300	6477100	7484500	6322300	0	5505200	7639000	4780100	0	0	0	0	0	0	0	0	0	0	0	0	0	0	0	1	1	1	1	1	1	1	1	1	0	1	1	1	0
62	A0A076M4R0	SLIV_25665	X	Extracellular	Secreted protein (Tat) - Aldose 1-epimerase	Tat substrate; epimerase; isomerase; metabolic process	11778000	7787300	11576000	10448000	9051000	10996000	10431000	3654300	4858900	4313500	5695300	6625100	6957500	3854100	10923000	9301500	6196800	10359000	8650100	6689700	5656900	11874000	20457000	8894600	13811000	9393400	11819000	14065000	8	7	7	7	6	8	7	6	5	6	6	5	7	4	7
63	A0A076M4W0	SLIV_15325	X	Extracellular	Secreted protein (Sec) - Peptidase, Leupeptin-inactivating enzyme 1	Sec substrate; hydrolase; peptidase; proteolysis; secreted protease; protease	70205000	74524000	77978000	89131000	76301000	70271000	73839000	35108000	46764000	50737000	41569000	67623000	53970000	57118000	112330000	93819000	73682000	104860000	96114000	94311000	67851000	105610000	115690000	77139000	121240000	96974000	85612000	107710000	10	9	10	10	9	10	10	9	9	7	9	10	9	9	10
64	A0A076M4X8	SLIV_22475	B	Integral membrane	Integral membrane protein containing cell envelope-related transcriptional attenuator domain (IPR004474) Putative LytR/CpsA/Psr regulator, C-terminal domain (IPR027381)	integral membrane protein; transcription regulation; transcription	123980	131520	183590	176900	195570	168440	205730	54268	266000	609220	274840	551430	380810	352450	325200	262730	310210	497050	516120	469060	0	554950	685470	312030	640740	509170	456510	388280	1	1	1	1	1	1	1	1	1	2	1	2	1	2	1
65	A0A076M557	SLIV_26370	B	Integral membrane	Integral membrane protein implicated in iron acquisition and transport	integral membrane protein; iron transport; transport; ion transport	35294000	44578000	39448000	37867000	38700000	64569000	59865000	28340000	43372000	50771000	32813000	57337000	51062000	50608000	37291000	27781000	13096000	36132000	25371000	31017000	14872000	22133000	58193000	17817000	66769000	48322000	38228000	41312000	9	8	9	9	7	10	10	8	8	9	8	7	9	9	8
66	A0A076M5G5	SLIV_23375	A	Cytoplasmic	Protein containing Tetratricopeptide-like helical domain (IPR011990)	.	2828500	2643200	2635900	1465100	2786000	3601600	1711400	2035700	2117000	1959100	1857200	2939000	2074600	3956600	3312000	2105500	3125900	3984500	3968100	3411200	2971900	4632100	5816200	3425900	4801500	4100900	4441000	3655700	1	1	1	1	1	1	1	1	1	1	1	1	1	1	1
67	A0A076M5L0	SLIV_23645	A	Cytoplasmic	Protein containing Tetratricopeptide-like helical domain (IPR011990) (Uncharacterized protein)	.	559110	357980	179910	934190	304130	763310	1089600	6483900	11217000	8091300	16022000	12948000	18060000	16251000	634560	3187800	333360	1001000	1384800	621030	316370	1686300	2171900	1988600	2674500	2364300	1199000	3067500	3	3	2	4	3	4	6	5	7	6	7	7	8	7	3
68	A0A076M5S2	SLIV_16755	X	Extracellular	Secreted protein (Tat) - Uncharacterized protein	Tat substrate; unknown function	33628000	25591000	29070000	31683000	30951000	29914000	29499000	27152000	29040000	25965000	37601000	30410000	29433000	31004000	25290000	28636000	21377000	23688000	21876000	23803000	19335000	25990000	33340000	26356000	26721000	27378000	25643000	29999000	2	2	2	2	2	2	2	1	2	2	2	2	2	1	2
69	A0A076M5V6	SLIV_27620	A	Cytoplasmic	Aminopeptidase N	hydrolase; cytoplasmic protease; protease	1701700	664960	671620	1020100	491870	672220	1206800	1340100	1590600	1211700	1306200	1125300	948100	1202000	989250	181400	1355500	892440	1827000	939950	1578300	5283600	4874700	3923600	4642200	4095700	6729900	6563400	5	3	1	3	2	2	3	1	2	2	2	2	3	3	2
70	A0A076M5X2	SLIV_10370	A	Cytoplasmic	LOG family-like protein (IPR031100)	unknown function	186910	242970	387590	524590	392950	563410	424790	29264	125220	273100	265150	485370	331180	301640	141680	260140	115300	256750	249250	248600	0	798460	1189400	373370	1036000	803050	641710	832190	2	1	2	2	3	3	3	2	2	3	3	3	3	2	1
71	A0A076M5Z5	SLIV_16920	A	Cytoplasmic	Potential cold shock, CspA (IPR012156)	chaperone	15236000	8763700	17896000	17839000	13477000	9863000	13802000	10222000	9978000	8476800	7801300	9450200	9145800	7984200	3515200	3992800	0	2687000	2978800	3056800	2632200	12619000	26422000	14878000	15234000	16254000	10760000	17333000	3	2	3	3	2	2	3	3	3	2	2	2	2	2	2
72	A0A076M601	SLIV_16945	A	Cytoplasmic	Trehalose-phosphate synthase	.	0	0	0	0	0	0	0	0	0	0	0	0	0	0	0	0	0	587630	368040	0	512510	0	0	0	0	0	0	0	0	0	0	0	0	0	0	0	0	0	0	0	0	0	0
73	A0A076M6E7	SLIV_17715	E	Secreted Lipoprotein	Secreted Lipoprotein (Sec) - Putative CO dehydrogenase flavoprotein-like protein (IPR016169) involved in the biosynthesis of numerous isoquinoline alkaloids (IPR012951)	Sec substrate; lipoprotein; oxidation-reduction process; oxidoreductase; redox homeostasis; metabolic process	707980	866930	873720	769430	1054000	987690	852570	642490	1421400	951110	841360	1681900	1592700	1426700	381090	1666100	753460	2028300	1291900	421620	482050	734430	1024900	1347700	828200	997470	1150500	978210	3	4	2	3	3	2	2	3	4	4	3	4	4	3	3
74	A0A076M6F4	SLIV_28435	A	Cytoplasmic	Precorrin-6Y C5,15-methyltransferase	.	862490	670730	1040900	1247100	0	49795	91764	544350	0	64846	743160	693950	822040	80384	0	0	0	0	0	0	0	374680	375610	196650	70911	64731	60506	0	2	1	2	2	0	1	1	1	0	1	2	2	2	1	0
75	A0A076M6N6	SLIV_11955	A	Cytoplasmic	Multifunctional 2-oxoglutarate metabolism enzyme (EC 2.2.1.5)	metabolic enzyme	156440	131820	42566	111870	0	282070	104420	134250	466490	423520	429400	542650	1053300	663240	0	0	0	0	0	0	0	48062	223350	125100	39031	0	140740	141950	1	2	1	2	0	1	2	1	3	3	3	3	4	4	0
76	A0A076M6S9	SLIV_18370	X	Extracellular	Secreted protein (Sec) - Subtilisin inhibitor (IPR023549)	Sec substrate; proteinase inhibitor; housekeeping function	14295000	6078400	13402000	12778000	9742100	9960500	7944200	11622000	6488300	3550400	7032900	5735200	16630000	14520000	16139000	40951000	7908200	11641000	11352000	4561500	7613100	30535000	36551000	18463000	10935000	13288000	37169000	24009000	3	3	3	3	3	3	2	3	2	1	2	2	3	4	3
77	A0A076M6T0	SLIV_29275	X	Extracellular	Secreted protein (Tat) - Uncharacterised conserved protein UCP016719 (IPR008302)	Tat substrate; unknown function	395570	205930	279390	308230	352480	0	329720	195620	1514900	127760	202300	278050	245390	369740	3722000	2299000	5858100	2542400	3633800	2408600	1746300	14522000	10735000	6814700	9170500	7286500	8098100	7407000	1	1	1	1	2	0	1	1	2	1	1	1	1	2	3
78	A0A076M6W7	SLIV_18500	B	Integral membrane	Integral membrane protein - Copper resistance protein C (CopC domain (IPR007348))	integral membrane protein; transport; copper ion transport; metal transport	0	0	0	0	0	0	0	643320	452330	771730	0	1261400	0	590280	1157900	376350	0	1069400	0	1225700	0	0	0	289820	382530	723920	0	0	1	2	1	0	1	0	1	2	1	1	1	2	0	1	2
79	A0A076M6W9	SLIV_18960	B	Integral membrane	Integral membrane protein of unknown function	.	2106400	1388100	1783200	2142900	1434000	1982200	1728400	1858800	1982100	2579000	2442600	3535300	2295500	2856500	1518700	2108500	1201300	1952000	2062800	1328400	1247600	2904700	3483100	1443000	3345400	2591200	2706900	3199700	2	2	2	2	2	2	2	2	2	2	2	2	2	2	2
80	A0A076M6Y6	SLIV_18600	A	Cytoplasmic	Putative phenylalanine aminotransferase (EC 2.6.1.-)	.	118450	171790	545210	319530	606880	137400	225560	1067300	277780	383800	1637500	2124600	2247300	978570	0	0	0	0	0	0	0	1311200	2360800	1339900	835270	781450	1052500	1214200	1	1	2	1	2	1	1	3	1	1	3	3	3	2	0
81	A0A076M742	SLIV_30030	A	Cytoplasmic	Thioredoxin-like protein	redox homeostasis; chaperone	9431100	6605300	9256400	10333000	6018400	7761700	8813600	5831500	3751100	7520500	7927600	11356000	9280800	8360900	2572800	3100300	470200	872540	2528200	1625800	1322400	8319800	14195000	5916400	11114000	7080800	9479800	10256000	3	3	3	4	4	3	3	4	3	3	5	4	5	3	3
82	A0A076M755	SLIV_26525	X	Extracellular	Secreted protein (Sec) - Ferritin-related protein (IPR012347)	Sec substrate; iron binding; metal binding; transport; solute binding protein	364050	1699200	0	162480	230800	903590	771900	2245700	1249300	897140	2691900	3778500	5900700	5476900	246720	544690	511980	1763200	1880100	2455500	1851800	482560	380910	719040	976700	1166700	0	667220	1	1	0	1	1	2	2	2	2	1	2	2	3	3	1
83	A0A076M787	SLIV_30215	A	Cytoplasmic	Uncharacterized protein	unknown function	0	0	0	0	0	0	0	0	0	0	0	0	0	0	0	0	0	0	0	0	0	263360	527630	0	219340	393620	539790	0	0	0	0	0	0	0	0	0	0	0	0	0	0	0	0
84	A0A076M7D4	SLIV_27125	P	Extracellular (peptidoglycan associated)	Secreted protein (Sec) - N-acetylmuramoyl-L-alanine amidase domain (IPR002502) with Tachylectin 2 domain (IPR023294)	Sec substrate; carbohydrate binding; amidase; carbohydrate binding; carbohydrate hydrolase; peptidoglycan catabolic process; cell-wall biosynthesis; housekeeping function	11584000	6360900	8029800	8455100	9365400	9098600	7591200	6679100	9746800	5802900	8242100	12806000	8090000	11089000	11352000	13555000	7729200	11938000	11933000	12004000	8927900	24139000	25663000	19317000	18745000	15479000	20465000	21792000	12	10	11	12	12	10	10	10	11	10	11	12	11	11	11
85	A0A076M7E7	SLIV_27225	B	Integral membrane	Integral membrane protein - Transglutaminase-like protein	integral membrane protein; translglutaminase; transferase	5496300	3054600	4814200	3151600	4291900	3963200	4220000	4846200	6939200	5722900	7318900	9420900	7143400	7088800	6011200	6178500	4114300	5213300	6381900	5626000	2509700	8067300	8292200	4635800	8150700	8120100	6488600	5797800	8	3	7	5	7	7	6	7	7	7	7	8	8	7	8
86	A0A076M7H2	SLIV_30645	A	Cytoplasmic	Amidohydrolase 3-like protein (IPR013108)	hydrolase	47837	47175	96796	84682	59873	71526	69968	0	56137	57752	33713	77647	61226	77889	0	0	18297	0	39605	51495	18890	0	90618	25481	136670	86305	109450	109650	1	1	1	1	1	1	1	0	1	1	2	1	1	1	1
87	A0A076M7S3	SLIV_13715	A	Cytoplasmic	Histidine ammonia-lyase (Histidase) (EC 4.3.1.3)	metabolic enzyme	6447200	549750	10710000	1049700	835010	901390	835730	681880	2583600	1591400	1492200	2671600	2322600	10651000	139280	6617800	142450	199070	397050	4208100	120530	182460	10825000	204660	11414000	531430	8119500	583150	5	2	4	3	3	3	3	4	5	3	4	5	3	4	1
88	A0A076M7W8	SLIV_20085	B	Integral membrane	Integral membrane protein - Two component sensor histidine kinase	.	0	362930	0	664630	862080	0	0	39168000	18406000	1173100	0	521390	1933800	0	0	0	388650	691300	0	464000	1579600	648460	0	0	0	0	923260	1590200	0	1	0	1	1	0	0	1	1	1	0	1	1	0	0
89	A0A076M7Y8	SLIV_20235	B	Integral membrane	Integral membrane protein of unknown function	unknown function	792210	0	0	894900	489700	755560	768410	874520	991840	627840	1130600	969170	1177300	478290	1621600	904210	1192000	1101800	1057100	544830	526170	955280	839240	0	164700	629110	953610	955360	1	0	0	1	1	1	1	1	1	1	1	1	1	1	1
90	A0A076M843	SLIV_28415	B	Integral membrane	Integral membrane protein - Protein with LPXTG cell wall anchor domain (IPR019931)	Integral membrane protein; unknown function	189450000	119570000	144280000	194810000	131500000	138080000	127000000	168130000	202220000	246240000	323240000	275260000	273620000	260630000	42908000	218280000	53456000	43613000	26415000	40237000	30419000	187950000	245190000	291970000	329410000	213110000	285630000	286420000	17	17	17	17	17	16	16	17	17	17	17	16	17	16	12
91	A0A076M858	SLIV_14450	B	Integral membrane	Integral membrane protein - Protein with LPXTG cell wall anchor domain (IPR019931)	Integral membrane protein; unknown function	11947000	7734200	0	4454300	11692000	11251000	6386600	14415000	15987000	19345000	18208000	21011000	14695000	20906000	20939000	6307800	8427400	17217000	12849000	8767300	7696600	0	0	5857200	0	0	5459800	0	1	1	0	1	1	1	1	1	1	1	1	1	1	1	1
92	A0A076M8M1	SLIV_29610	A	Cytoplasmic	Cytochrome P450	.	3694800	1448900	858840	2964200	2050700	2899400	733160	1002000	1309400	934610	1453100	1289600	1609300	540720	0	0	0	0	0	0	0	957090	1350000	1032100	486490	326660	490160	1906400	3	2	1	3	2	3	1	2	2	2	2	2	2	1	0
93	A0A076M8P0	SLIV_32490	X	Extracellular	Secreted protein (Sec) - Bifunctional sugar binding protein/sugar hydrolase	Sec substrate; hydrolase; sugar binding; sialidase	1082800	849680	762980	1423100	1861900	699870	483540	916960	1660000	1294500	1200400	1979000	4870100	1588400	2666800	698460	1779400	2516100	2087200	1738300	659950	4187000	611520	1153100	1424900	3242000	1449900	1814500	2	2	3	1	3	4	3	3	3	2	2	3	3	4	5
94	A0A076M8T3	SLIV_21815	B	Integral membrane	Integral membrane protein - Unknown function	unknown function	0	0	0	0	0	0	0	420710	0	609260	840170	793680	1013300	0	624970	0	0	0	0	628550	374080	0	0	0	0	0	0	0	0	0	0	0	0	0	0	1	0	1	1	1	1	0	1
95	A0A076M8W3	SLIV_15460	X	Extracellular	Secreted protein (Sec) - Enodpeptidase, NLPC/P60 domain (IPR000064)	Sec substrate; hydrolase; peptidase; proteolysis; unknown function; secreted protease; protease	70073000	43009000	55207000	77163000	57615000	55466000	68744000	64898000	62657000	62911000	76388000	83204000	67769000	86159000	120760000	144190000	74360000	95484000	100720000	66572000	90836000	136050000	148640000	105570000	10155000	9103600	108280000	148240000	3	3	3	3	2	3	3	3	3	3	3	3	3	3	3
96	A0A076M918	SLIV_22335	A	Cytoplasmic	Allantoate amidohydrolase	.	838430	680330	651120	629610	615720	478120	417980	1359500	833180	1530000	255510	2112500	1699800	2173600	0	0	158730	231370	0	146620	0	284900	523100	542930	611930	0	475090	273940	1	1	1	1	1	1	1	1	1	1	1	1	1	1	0
97	A0A076M923	SLIV_22645	A	Cytoplasmic	DNA-binding response regulator MtrA	.	470380	316590	655410	780850	459890	421490	0	684530	987660	1365000	991090	1165000	1208700	0	198610	770650	0	0	282240	132110	252050	274800	593270	116020	412420	455770	402970	437510	1	1	1	1	1	1	0	1	1	1	1	1	1	0	1
98	A0A076M926	SLIV_15835	B	Integral membrane	Integral membrane protein - Ser/Thr protein kinase	integral membrane protein; signaling; receptor	2353600	1938800	2778500	2751500	2432500	2423400	2560800	2024000	3056500	4892000	5956900	6081200	5246300	6601400	4193800	3888300	2434400	3874300	3886600	3503600	2442500	1261400	3343300	2868200	2550500	2331100	2685500	4141600	2	2	2	2	2	2	2	1	2	2	2	2	2	2	2
99	A0A076M9B6	SLIV_31015	A	Cytoplasmic	Xaa-Pro aminopeptidase 2 (EC 3.4.11.9)	hydrolase; cytoplasmic protease; protease	763890	420740	284530	139380	357110	225590	538680	1118900	961480	778060	476980	418170	825700	782910	324680	501840	0	104440	0	318990	0	1134900	1625800	1200500	1058300	935370	1511300	1424700	3	3	2	1	2	1	2	4	3	3	1	2	2	3	1
100	A0A076M9H1	SLIV_33785	X	Extracellular	Secreted protein (Sec) - Streptogrisin-C (EC 3.4.21.-)	Sec substrate; hydrolase; protease; proteolysis	465200	596400	414490	798080	316640	822360	763170	192370	2822900	333460	604070	911740	641690	381250	605780	1124500	542470	1171000	1262800	1023600	695920	1172400	1503200	291970	943890	905730	1240200	1330200	2	2	2	2	1	2	2	1	2	2	2	2	2	1	2
101	A0A076M9M2	SLIV_34110	B	Integral membrane	Integral membrane protein - Hydrolase	integral membrane protein; hydrolase	2105700	5454100	5212600	7855300	5902500	6678400	5330300	6595200	6782700	9747200	10532000	9111100	10267000	12855000	16126000	15537000	8494500	15933000	14616000	12730000	11169000	18305000	9513100	12146000	16785000	11885000	13214000	15310000	3	2	4	5	3	4	3	4	2	3	3	3	3	4	5
102	A0A076M9V2	SLIV_23880	X	Extracellular	Secreted protein (Tat) - Beta-N-acetylhexosaminidase	Tat substrate; hydrolase	56529	47236	72501	73573	69668	62964	74410	0	0	0	0	0	0	0	136200	0	111650	126730	0	37416	0	2098400	377170	232620	198800	188400	139880	232390	1	1	1	1	1	1	1	0	0	0	0	0	0	0	1
103	A0A076MA17	SLIV_17670	E,V	Secreted Lipoprotein, Extracellular vesicle	Secreted Lipoprotein (Sec) - Phosphate-binding protein PstS	Sec substrate; lipoprotein; transporter; phosphate ion transmembrane transport; ABC transporter complex; membrane transport system; transport; phosphate ion binding; ATP-binding cassette (ABC) transporter complex; phosphate starvation; TE_Class 3; TC_Subclass 3.A; TC_Family 3.A.1	768330000	540090000	599960000	632710000	608190000	550790000	521870000	832610000	838800000	984200000	899820000	1060900000	1166400000	1281200000	860380000	519540000	503760000	659400000	666130000	624700000	488680000	913030000	932980000	595010000	792820000	691340000	718670000	760120000	22	20	21	20	21	21	21	20	20	21	19	21	21	20	21
104	A0A076MA45	SLIV_35190	X	Extracellular	Secreted protein (Sec) - CAP domain containing protein (IPR014044)	Sec substrate; extracellular matrix moprhogenesis; unknown function	0	180610	258880	0	429440	317820	187990	727810	590780	1230400	679110	1161700	921840	1376700	496790	609590	355440	1157700	1216700	1013600	651580	1369100	2063900	549200	0	1360500	1195200	528430	0	1	1	0	1	1	1	1	1	1	1	1	1	1	1
105	A0A076MA75	SLIV_32570	X	Extracellular	Secreted protein (Sec) - Unknown function	Sec substrate; unknown function	0	329890	0	1915800	0	2161700	0	11974000	4805200	22675000	12199000	27367000	23673000	32610000	5096800	2536400	2760200	18686000	17535000	8471800	8413400	1249900	4057600	0	1261700	775720	399950	0	0	1	0	1	0	1	0	4	3	4	3	4	4	4	4
106	A0A076MA84	SLIV_17990	A	Cytoplasmic	Phosphoribosylformylglycinamidine cyclo-ligase (EC 6.3.3.1) (AIR synthase) (AIRS) (Phosphoribosyl-aminoimidazole synthetase)	metabolic enzyme	0	565930	1010000	1581200	1166000	0	918950	0	1117900	0	1455900	0	2215000	430590	0	0	0	0	0	0	0	0	0	0	0	0	0	0	0	1	1	2	1	0	1	1	1	0	1	0	2	2	0
107	A0A076MAE6	SLIV_24935	X	Extracellular	Secreted protein (Sec) - Unknown function	Sec substrate; unknown function	9072400	6082700	9574500	16712000	10586000	9593000	7824500	16010000	17483000	25781000	24801000	24801000	30492000	26418000	17291000	22063000	10332000	20282000	12751000	13959000	11106000	8964900	14730000	13358000	13853000	9320800	8796500	12759000	3	2	3	3	2	3	3	3	3	3	3	3	3	3	3
108	A0A076MAJ9	SLIV_18505	F2	Extrinsic to external side of plasma membrane	Secreted protein (Tat) - Deferrochelatase/peroxidase EfeB	Tat substrate; ferrus iron transport; heme binding; redox homestasis; housekeeping function; DyP family A-type; ; TE_Class 9; TC_Subclass 9.A; TC_Family 9.A.10	8099.1	0	26966	31048	11815	12596	23149	9639.7	27208	18731	32396	0	58616	40817	13825	12545	9979.1	9269.1	20640	22941	7340.5	14393	13084	16487	51923	39227	32354	20081	1	0	1	1	1	1	1	1	1	1	1	0	1	1	1
109	A0A076MAN8	SLIV_18730	N	Nucleoid	Single-stranded DNA-binding protein (SSB)	DNA/RNA binding	156560000	119210000	171320000	187830000	147850000	123150000	166470000	100390000	126540000	156910000	149870000	169650000	145110000	174270000	168790000	137850000	113420000	142320000	148940000	134600000	124840000	291890000	296150000	178420000	261780000	235630000	237880000	232830000	5	5	6	6	5	5	5	5	5	4	4	5	4	5	6
110	A0A076MAP5	SLIV_18780	B	Integral membrane	Integral membrane protein of unknown function	unknown function	4675700	3824200	1829000	3784700	4133500	3528600	3358800	1048200	5561500	4102100	7589700	4205100	2225700	5258000	7351900	7825400	3356200	2089500	6150400	6533700	3049000	0	11660000	10189000	13224000	3612300	6128000	4962700	3	3	3	3	3	3	2	1	2	3	3	3	3	2	3
111	A0A076MAS4	SLIV_18970	A	Cytoplasmic	DNA-binding protein	DNA/RNA binding	48718000	36391000	46518000	56712000	37322000	37958000	36037000	42529000	36081000	40858000	47493000	47669000	45990000	45800000	25184000	27767000	13673000	17688000	15679000	12944000	15811000	34653000	40239000	32025000	41066000	30169000	35902000	41297000	1	1	1	1	1	1	1	1	1	1	1	1	1	1	1
112	A0A076MAS8	SLIV_33510	A	Cytoplasmic	Putative thioredoxin-2	redox homeostasis; chaperone	535840	146390	199070	585510	319480	337590	391430	227170	425150	57336	103020	119780	127440	180160	680310	811930	523560	512550	759870	96257	0	4772000	6499700	4269000	4983200	4832800	3251500	3605900	2	1	1	2	1	1	1	1	1	1	1	1	1	1	2
113	A0A076MAX8	SLIV_25730	A	Cytoplasmic	Peptidase (IPR016125. Peptidase_C15-like)	hydrolase; cytoplasmic protease; protease	13812000	7689500	11253000	10623000	9876800	6951900	11129000	5051700	9088500	4010100	6467500	8059800	7498900	8247100	20355000	26568000	26078000	23637000	23607000	12103000	13980000	34720000	34865000	19531000	20231000	20706000	24915000	19970000	13	8	8	10	10	9	9	9	10	7	8	10	7	8	11
114	A0A076MAZ3	SLIV_33940	X	Extracellular	Secreted protein (Tat) - Lactonase, 7-bladed beta propeller (IPR019405)	Tat substrate; hydrolase	285040	84962	324160	144200	78428	134530	118530	50900	127480	88647	501180	479200	370340	148870	376070	153400	347390	137910	344780	143320	46267	613750	744790	242880	824250	228250	144390	680290	2	1	2	1	1	1	1	1	1	1	2	2	2	1	2
115	A0A076MB16	SLIV_34090	E	Secreted Lipoprotein	Secreted Lipoprotein (Sec) - Unknown function (DUF4232 family)	Sec substrate; lipoprotein; unknown function	1224500	916520	1307600	1031100	910380	1164500	1050100	1255700	1374100	1307600	1876700	1863100	1689000	1892900	1246300	0	851840	982900	984230	783680	848330	1170300	1013800	968200	687530	838420	1191700	0	1	1	1	1	1	1	1	1	1	1	1	1	1	1	1
116	A0A076MB30	SLIV_37100	A	Cytoplasmic	Regulator protein	.	0	0	0	0	0	0	0	0	0	1985000	2396000	1024800	3827100	2250200	0	0	0	0	0	0	0	0	0	0	0	0	0	0	0	0	0	0	0	0	0	0	0	2	2	1	2	2	0
117	A0A076MB60	SLIV_26155	X	Extracellular	Secreted protein (Tat) - N-acetylmuramoyl-L-alanine amidase	Tat substrate; peptidoglycan catabolic process; cell-wall biosynthesis	1298800	486700	383340	1167700	1439200	497500	385280	3057700	3196600	2356600	4217600	3988800	3355300	4686900	780830	1816800	1130800	1205600	1906200	679710	710230	871690	1655000	1295400	0	146700	1214400	1044700	3	2	1	3	3	2	1	3	5	3	5	5	4	4	2
118	A0A076MBH5	SLIV_26635	X	Extracellular	Secreted protein (Tat) - Unknown function	Tat substrate; unknown function	18818000	15127000	14373000	18359000	15878000	18426000	15553000	2266400	2142300	2723700	2502100	4162300	2388100	4802400	7984000	5685100	3571600	6757600	5337900	6854800	4346900	3247000	3116400	1474600	2658300	2502800	2580100	4601900	3	3	3	3	3	3	3	2	2	2	2	2	2	2	3
119	A0A076MBJ8	SLIV_26905	B	Integral membrane	Integral membrane protein of unknwon function	Integral membrane protein; unknown function	3239000	1751100	2463300	2712700	2419700	2133200	1397000	1429200	1510700	1376000	1729800	1660000	1950500	2220600	3040300	1911100	1473100	2566500	2424400	1933600	1843700	3208800	3079700	1034000	2539800	1739100	2551000	2354400	1	1	1	1	1	1	1	1	1	1	1	1	1	1	1
120	A0A076MBL0	SLIV_26810	F1,V	Peripheral plasma membrane protein facing the cytoplasm, Extracellular vesicle	Dihydrolipoyl dehydrogenase (EC 1.8.1.4)	metabolic enzyme	357640000	185160000	298920000	338490000	261650000	310180000	234360000	297660000	291840000	278550000	318210000	367990000	412820000	399490000	416780000	293440000	228200000	323440000	261510000	195810000	225300000	251730000	284900000	199680000	253970000	208250000	213360000	208190000	29	28	26	28	25	29	28	26	26	26	26	26	27	28	27
121	A0A076MBX2	SLIV_27605	A	Cytoplasmic	Uncharacterized protein	unknown function	2309300	2220100	3441900	4072500	3243400	2858000	7623500	3239300	25319000	1324900	963630	1819000	1356600	613130	452890	466310	188260	596370	967740	53368	155870	1413800	1045700	835380	514050	1164300	2864900	1593300	2	3	3	4	3	3	4	4	3	2	2	3	2	1	2
122	A0A076MC62	SLIV_21275	A	Cytoplasmic	Lysine--tRNA ligase (EC 6.1.1.6) (Lysyl-tRNA synthetase)	translation	601310	395280	484360	434060	406950	330560	0	1642400	1048100	1027900	2006100	1274700	2396800	1038600	0	0	0	0	0	0	0	349500	456400	416440	543510	372380	390680	327940	1	1	1	1	1	1	0	2	1	1	2	1	2	1	0
123	A0A076MCA9	SLIV_28200	A	Cytoplasmic	Transport associated protein	transport	20513000	13454000	20283000	20387000	15980000	14132000	13772000	9578300	8709100	11395000	11504000	12912000	11999000	9289700	7319300	6721700	3997300	6370200	6632700	3416900	3296000	11344000	16287000	9011100	8282500	9680900	8828700	8741300	8	7	7	7	6	6	8	5	5	7	7	7	6	6	7
124	A0A076MCC8	SLIV_36430	X	Extracellular	Secreted protein (Sec) - Uncharacterized protein	Sec substrate; unknown function	357880000	254380000	325300000	355520000	302740000	279500000	288190000	239940000	270240000	276390000	265650000	332840000	303160000	292420000	471120000	383770000	313520000	405020000	413330000	359660000	324420000	649410000	750460000	644110000	656570000	558640000	544520000	590940000	21	19	20	21	20	21	20	19	18	21	20	18	18	19	20
125	A0A076MCI8	SLIV_28375	A	Cytoplasmic	Aminotransferase class V (IPR000192) (Uncharacterized protein)	metabolic enzyme	38045000	22305000	25856000	38271000	29047000	26667000	31619000	36790000	31284000	40026000	20182000	27636000	44154000	42469000	6944900	5932000	4648500	4878500	5218800	4540700	4869000	9330500	17869000	11867000	9715200	7267300	9197300	3929200	8	5	6	8	8	9	7	8	9	8	9	9	9	8	6
126	A0A076MCM0	SLIV_28875	A	Cytoplasmic	Alanine dehydrogenase (EC 1.4.1.1)	metabolic enzyme; TE_Class 3; TC_Subclass 3.D; TC_Family 3.D.2; transport	3508000	2103400	3827500	3103300	3578400	3655700	3050000	3428200	4282000	4291600	5429500	4852300	7336500	5531600	4884800	7073200	3930400	4688700	5287800	3434800	2923100	12379000	8250500	6492300	12780000	12170000	7728700	7302500	4	4	4	4	4	5	4	3	3	6	4	4	4	4	4
127	A0A076MCX2	SLIV_29490	A	Cytoplasmic	tRNA (Adenine(58)-N(1))-methyltransferase TrmI (EC 2.1.1.220)	.	796010	487720	736450	743260	605060	745570	714450	0	428460	0	389120	744150	0	465890	603090	787600	442770	0	596470	646280	705400	727750	898170	335510	587130	787750	562140	911000	2	1	1	1	1	1	2	0	2	1	1	1	0	1	1
128	A0A076MD52	SLIV_29520	A	Cytoplasmic	Proteasome subunit beta (EC 3.4.25.1) (20S proteasome beta subunit) (Proteasome core protein PrcB)	cytoplasmic protease; protease	40498000	20324000	35283000	35355000	30341000	16611000	32706000	17300000	15375000	18809000	20596000	22794000	28570000	23946000	35731000	39148000	24093000	27011000	35154000	11868000	21452000	8354600	9089800	4930900	6538800	7314200	8179600	6697600	6	7	8	7	6	5	9	7	6	6	6	6	6	9	7
129	A0A076MDE5	SLIV_23530	A	Cytoplasmic	Putative isomerase (Uncharacterized protein)	.	4853000	3888000	3801700	4850800	3057600	2824000	3515000	0	0	0	0	0	0	0	0	0	0	0	0	0	0	0	0	0	0	0	0	0	1	1	1	1	1	1	1	0	0	0	0	0	0	0	0
130	A0A076MDJ7	SLIV_23790	A	Cytoplasmic	Acetyl-/propionyl-coenzyme A carboxylase alpha chain (EC 6.3.4.14)	.	17912	0	112220	42616	84507	83188	53157	20976	0	204610	35446	76494	222960	223500	7269.5	334840	0	0	0	19345	9066.5	105840	179840	0	50766	109020	90033	166960	1	0	1	1	1	1	1	1	0	2	1	1	2	2	1
131	A0A076MDS3	SLIV_30605	X	Extracellular	Secreted protein (Tat) - Peptidase_C39 like family	Tat substrate; hydrolase; peptidase; protease; proteolysis; secretead protease	3337300	3926600	4859000	4580400	4708800	4212700	4749300	2009200	2707800	824780	1219600	3671600	2568100	1693500	3324100	5746400	3975000	6902200	5241800	4291300	3151100	2258900	8933000	1762500	9890700	2999500	6188000	10524000	4	4	3	3	4	3	4	3	3	2	2	3	3	2	2
132	A0A076MDS7	SLIV_30805	F1	Peripheral plasma membrane protein facing the cytoplasm	Phosphoenolpyruvate-protein phosphotransferase (EC 2.7.3.9) (Phosphotransferase system, enzyme I)	TE_Class 8; TC_Subclass 8.A; TC_Family 8.A.7; transport	354510	553310	766640	915330	519970	720440	649630	286100	418220	989850	718700	1144500	790060	785460	181470	677530	159600	705010	575190	157260	78351	385290	688700	196590	586290	215540	489130	483930	2	2	2	2	2	2	2	2	2	2	2	2	2	2	2
133	A0A076MDZ2	SLIV_24500	F1	Peripheral plasma membrane protein facing the cytoplasm	Aminopeptidase N (EC 3.4.11.2)	hydrolase; cytoplasmic protease; protease	990380	787890	1494200	1905200	2346000	1389200	1336900	541630	1256500	516730	981490	1553700	1775400	512930	146500	497110	165140	372220	302000	332230	211160	1062000	1537100	723400	1564600	1085500	1001300	747620	5	3	5	4	4	4	3	2	4	4	3	4	4	4	1
134	A0A076MDZ9	SLIV_30945	A	Cytoplasmic	Putative Transcription regulator PadR	transcription	0	0	0	0	0	0	0	0	493160	0	371910	269420	362550	0	0	0	0	0	0	0	0	1866300	2230700	1465200	2072500	0	1557300	1851700	0	0	0	0	0	0	0	0	1	0	1	1	1	0	0
135	A0A076ME08	SLIV_24585	A	Cytoplasmic	ATP-dependent Clp protease proteolytic subunit 2	chaperone; cytoplasmic protease; protease; TE_Class 1; TC_Subclass 1.B; TC_Family 1.B.12; transport; stress response	1099200	513400	750590	984460	858400	966190	0	1511900	893740	1923800	1869900	1593700	2053500	1822800	0	0	0	0	0	0	0	0	0	0	0	0	0	0	1	1	1	1	1	1	0	1	1	1	1	1	1	1	0
136	A0A076MF14	SLIV_25990	A	Cytoplasmic	Putative prosphopeptide binding protein	unknown function	12972000	13074000	16792000	15016000	18339000	15261000	16434000	2921900	8127300	11374000	5759300	7267600	10076000	8727400	2736100	2204600	825170	3553200	1615600	3194100	4112600	4800700	11559000	5128900	18151000	6978500	9304400	12973000	5	4	5	5	4	4	5	2	4	4	4	4	4	3	3
137	A0A076MFA6	SLIV_26590	P	Extracellular (peptidoglycan associated)	Secreted protein (Sec) - 1,4-alpha-glucan branching enzyme (EC 2.4.1.18)	Sec substrate; hydrolase; cell-wall biosynthesis; housekeeping function	1011000	639400	728490	767720	608910	631460	710170	1393000	1487900	1152700	996160	1414300	1218600	1722500	1352300	874690	726140	1042900	851180	737080	921300	1727100	1590300	652110	2621000	1254500	1061400	1447600	4	3	4	4	4	3	3	3	3	3	3	3	3	3	3
138	A0A076MFP8	SLIV_33995	X	Extracellular	Secreted protein (Sec) - Glycoside hydrolase family 16-like protein	Sec substrate; hydrolase; carbohydrate binding; glycoside hydrolase	3494600	1086800	2589400	1769900	3657700	1745100	1882200	1029000	612100	932680	718140	1350900	2219500	527990	4753300	680190	1927600	3257300	1200800	975340	1973800	1039800	1008500	959390	774800	0	882580	724190	2	1	2	1	2	1	1	1	1	1	1	1	2	1	2
139	A0A076MFY8	SLIV_34870	X	Extracellular	Secreted protein (Sec) - Unknown function	Sec substrate; unknown function	102620000	69529000	91889000	85682000	91907000	73636000	80662000	123930000	126580000	122170000	137050000	121000000	140130000	128590000	139800000	115130000	97019000	93804000	111690000	98754000	87093000	111960000	120300000	116820000	93266000	92969000	87235000	118120000	4	3	4	5	4	3	4	4	3	4	3	3	3	3	4
140	A0A076MG43	SLIV_27920	A	Cytoplasmic	Mycothiol-dependent maleylpyruvate isomerase	.	117390	64212	410660	1359500	0	505860	430950	163300	180970	172960	887280	216110	1980800	575300	0	0	89385	261510	288250	196990	0	0	0	0	0	0	0	0	1	1	1	2	0	1	1	1	1	1	2	2	2	1	0
141	A0A076MGD8	SLIV_35380	A	Cytoplasmic	Regulatory protein	.	25373000	16804000	22107000	23511000	19913000	18597000	0	20539000	18579000	15623000	20389000	24865000	25105000	0	86077000	35896000	53953000	25656000	42863000	0	0	0	103530000	76503000	87960000	66930000	0	87062000	1	1	1	1	1	1	0	1	1	1	1	1	1	0	1
142	A0A076MGF3	SLIV_35480	A	Cytoplasmic	Peptide synthetase	.	929720	360890	1402800	787180	853390	640060	423070	614470	774590	535430	747380	1010100	751750	1248200	33594	0	12506	25108	54984	8079.2	32526	55382	0	84397	0	19489	39968	130810	9	7	9	9	8	8	5	9	9	6	8	8	7	9	1
143	A0A076MGS5	SLIV_29525	A	Cytoplasmic	Proteasome subunit alpha (EC 3.4.25.1) (20S proteasome alpha subunit) (Proteasome core protein PrcA)	hydrolase; cytoplasmic protease; protease	66210000	46517000	60235000	66319000	54156000	55491000	53524000	31840000	37785000	42185000	45094000	55162000	58358000	46121000	66613000	70614000	44603000	69615000	63571000	38922000	46278000	17811000	16689000	14799000	12301000	17197000	17333000	13435000	8	8	7	8	8	7	8	8	7	7	7	8	8	7	9
144	A0A076MH05	SLIV_29900	X,V	Extracellular, Extracellular vesicle	Secreted protein (Tat) - Glycerophosphoryl diester phosphodiesterase	Tat substrate; hydrolase; phosphodiesterase activity; metabolic process; hydrolysis of environmental macromolecules	7490000	4681000	7514500	6425900	5572300	5199000	5356000	5787200	5409100	4557400	6868900	7994800	7097500	7136000	12617000	8613100	9846900	12303000	11130000	9007300	6664900	14016000	19809000	14166000	18616000	13878000	16506000	14769000	7	4	6	7	6	5	5	6	6	6	7	7	7	7	7
145	A0A076MHI2	SLIV_30855	A	Cytoplasmic	Forkhead-associated (FHA) domain (IPR000253) containing protein	DNA/RNA binding	28660000	18712000	26691000	30439000	19716000	20032000	24087000	22599000	1759400	22072000	335950	1087100	5263000	31641000	1395200	7413000	865790	1689200	718990	0	1217400	5365500	6664000	3627300	3772900	4301400	4259200	25586000	4	3	3	4	2	4	4	4	3	3	2	2	2	4	2
146	A0A076MHN2	SLIV_31055	E	Secreted Lipoprotein	Secreted Lipoprotein (Sec) - Solute binding transport lipoprotein	Sec substrate; lipoprotein; transport; SBP cluster 5; TE_Class 3; TC_Subclass 3.A; TC_Family 3.A.1	445160	0	296100	0	425000	0	0	0	0	0	0	0	0	0	803650	0	0	473950	0	399690	482230	0	0	0	0	0	0	0	1	0	1	0	1	0	0	0	0	0	0	0	0	0	1
147	A0A076MJW2	SLIV_35210	A	Cytoplasmic	Pyruvate carboxylase (EC 6.4.1.1)	TE_Class 3; TC_Subclass 3.B; TC_Family 3.B.1; transport	320020	310980	461430	368750	466360	403050	319440	334420	391490	247860	492900	580360	701260	694230	101740	282870	231830	278380	223750	186350	243020	78411	0	504040	668740	510660	798360	157120	2	3	3	2	3	3	2	3	3	1	3	2	3	2	2
148	A0A076MKC1	SLIV_35895	X	Extracellular	Secreted protein (Sec) - Spore-associated protein A	Sec substrate; sporulation; germination; housekeeping function	2764700000	1843300000	2371800000	2764200000	2195200000	1929700000	2085700000	7094400000	8769000000	9452100000	8152900000	7631700000	8358200000	7410300000	4921900000	6141300000	4463400000	5298800000	3232600000	4549100000	4439600000	3128000000	3445200000	2236800000	2396100000	2336800000	2242300000	2054500000	9	8	8	8	9	8	9	8	8	9	9	9	9	8	8
149	A0A076MKD4	SLIV_35945	A	Cytoplasmic	Polysaccharide pyruvyl transferase (IPR007345)	.	9590100	6017400	6131400	8506400	5440300	6199300	6616300	6894200	10682000	7769000	13503000	10106000	11416000	9146800	4124700	7469500	3345700	2562900	3059500	2814200	2097600	5895300	7935100	8265800	7937600	5841900	6678500	6728100	1	1	1	1	1	1	1	1	1	1	1	1	1	1	1
150	A0A076MKM0	SLIV_36270	X	Extracellular	Secreted protein (Tat) - Galactose-binding domain-like (IPR008979) containing protein	Tat substrate; carbohydrate binding	4040100	2561000	4675900	3754000	3031700	4041500	5176200	2188500	2280500	1840600	2666200	2655500	2237700	2342600	15852000	11979000	11605000	22781000	20127000	12520000	13298000	11765000	18528000	6941500	12852000	12049000	10149000	10132000	14	11	13	15	14	13	17	12	9	9	7	10	12	11	19
151	A0A076MKN5	SLIV_36345	A	Cytoplasmic	Decarboxylase	metabolic enzyme; TE_Class 2; TC_Subclass 2.A; TC_Family 2.A.6; transport	17904000	13109000	14216000	16548000	14876000	12770000	14603000	8424400	6346800	11028000	8042700	10946000	11508000	13164000	1351900	1621600	768380	1537400	1430500	736320	1169800	3696200	7357100	3192100	3789400	4797600	3974800	2053500	11	10	11	11	11	9	8	8	7	8	8	6	9	7	4
152	A0A076MKT2	SLIV_36670	A	Cytoplasmic	Sporulation-control protein	cell-division	13229000	10553000	15033000	20512000	15234000	14770000	9175100	11446000	17138000	12309000	9311400	13837000	15852000	6856700	3212200	12053000	2099800	4591400	3645900	2984600	2993500	23401000	29856000	19964000	43681000	30358000	34259000	34234000	3	4	4	4	4	4	4	4	4	4	4	4	4	2	4
153	A0A076ML10	SLIV_37195	X	Extracellular	Secreted protein (Sec) - Protein containing Alpha/Beta hydrolase fold (IPR029058)	Sec substrate; hydrolase; hydrolysis of environmental macromolecules	4706500	2988600	6655200	5750600	6069500	6289300	7176700	5068400	5664200	6281600	6403600	8680200	7310900	8468000	5110000	9237200	6708400	8560300	5986600	6235400	4850400	8556100	12012000	8912700	8855100	10520000	9371600	5683500	6	4	6	6	5	6	6	5	5	6	5	6	5	6	6
154	D6EC14	SLIV_03205	E	Secreted Lipoprotein	Secreted Lipoprotein (Sec) - Iron transport lipoprotein - ABC transporter family (IPR002491)	Sec substrate; lipoprotein; transporter; membrane transport system; housekeeping function; SBP cluster 8; TE_Class 3; TC_Subclass 3.A; TC_Family 3.A.1; transport	3823600	3187200	5180500	6362300	5400400	5577500	4248000	7455800	8403900	11427000	8338300	12050000	13764000	14629000	8778700	11575000	7016100	12023000	11970000	8122900	6731500	10545000	12003000	5544600	9728300	8576500	7082700	8713600	6	2	5	6	5	5	4	6	5	7	4	5	8	6	6
155	D6EC44	SLIV_03345	X	Extracellular	Secreted protein (Sec) - Peptidase S8, subtilisin-related protein	Sec substrate; hydrolase; peptidase; secreted protease; protease	196340	123750	217810	181860	40223	64332	178350	87403	147830	62043	206760	193660	202270	226430	190740	110610	180580	213690	195210	204490	170750	321700	366290	151870	305630	255710	279650	272500	1	1	1	1	1	1	1	1	1	1	1	1	1	1	1
157	D6ECA6	SLIV_03655	F1	Peripheral plasma membrane protein facing the cytoplasm	Pyruvate dehydrogenase E1 component (EC 1.2.4.1)	.	710430	456980	1194000	1758900	866470	1142700	1292800	878240	1710200	1963300	1889100	2746200	2293300	2907000	5614900	6878800	5577500	6406100	6955700	3624900	3862200	15321000	21297000	6900400	13715000	12860000	13888000	15526000	1	1	1	1	1	1	1	1	1	1	1	1	1	1	1
158	D6ECE8	SLIV_13745	A	Cytoplasmic	Propionyl-CoA carboxylase beta chain (EC 6.4.1.3)	TE_Class 3; TC_Subclass 3.B; TC_Family 3.B.1; transport	225700	22686	236370	30645	303280	34706	260450	34167	34916	50297	34572	913230	339460	49444	1429100	243710000	1412.8	210800	0	865460	69865	125840	164290	91730	196600	0	5697.2	133360	1	1	2	1	2	1	2	1	1	1	1	2	2	1	2
159	D6ECF1	SLIV_13760	A	Cytoplasmic	Maf-like protein SLIV_13760	.	500070	590520	926050	906040	429400	909260	905260	344410	648780	637920	807040	806030	981860	919940	81808	421700	0	101450	118360	69385	0	475490	720470	307990	917260	601600	711160	775370	1	1	1	1	1	1	1	1	1	1	1	1	1	1	1
160	D6ECG9	SLIV_13850	E	Secreted Lipoprotein	Secreted Lipoprotein (Sec) - Unknown function	Sec substrate; lipoprotein; unknown function	542130	1728700	910050	941010	7390300	833010	1554300	568520	888520	905200	13347000	3062500	11451000	3532200	8504000	322250	6682800	10853000	9338600	9008300	6044400	438220	1707300	1158000	547940	1272400	1001000	1324000	2	3	2	2	3	2	3	2	2	2	3	3	3	3	3
161	D6ECI8	SLIV_13950	E	Secreted Lipoprotein	Secreted Lipoprotein (Sec) - ABC transporter substrate-binding protein PnrA-like (IPR003760)	Sec substrate; lipoprotein; membrane transport; ABC transport; transport; PnrA family; nucleoside transport; TE_Class 3; TC_Subclass 3.A; TC_Family 3.A.1	194970	0	0	0	768490	123090	0	1805000	754220	3242600	0	2738100	0	3902200	886690	0	76960	1220200	1147800	1186600	1083500	292130	2936200	0	362070	731540	961530	703380	1	0	0	0	1	1	0	2	2	2	0	2	0	2	1
162	D6ECL6	SLIV_14095	F1	Peripheral plasma membrane protein facing the cytoplasm	Succinate dehydrogenase flavoprotein subunit (EC 1.3.5.1)	metabolic enzyme; TE_Class 5; TC_Subclass 5.A; TC_Family 5.A.4; transport	6933100	3104500	6353400	4594700	5804300	4747200	3718000	3918300	6427000	8975400	7240200	9555900	11522000	8825300	3452500	1145700	1586100	2113700	2054600	770050	1350100	3533600	6767800	3531000	5102200	3398000	2856500	3663400	9	9	9	7	9	9	9	9	8	10	9	10	10	8	6
163	D6ECN5	SLIV_14185	F1	Peripheral plasma membrane protein facing the cytoplasm	Serine hydroxymethyltransferase (SHMT) (Serine methylase) (EC 2.1.2.1)	metabolic enzyme	744250	229410	662770	1172400	613450	653060	506200	182380	325050	264120	505160	337220	355070	379070	80242	83756	0	96661	0	68562	0	253820	270390	148230	357030	250310	359770	168730	2	1	2	3	2	2	2	1	1	1	2	1	1	1	1
165	D6ECP4	SLIV_14225	A	Cytoplasmic	Oxidoreductase	oxidoreductase	834850	716770	66991	174130	56289	98459	724200	10304	13146	756610	826760	831750	686200	34816	0	0	958260	0	28582	34451	0	81902	149870	594380	688940	108660	0	104300	2	2	1	1	1	1	2	1	1	2	2	2	1	1	0
166	D6ECP6	SLIV_14235	F1	Peripheral plasma membrane protein facing the cytoplasm	Malate dehydrogenase (EC 1.1.1.37)	metabolic enzyme	32306000	35167000	45358000	53308000	35522000	53824000	42929000	15852000	33049000	39163000	37437000	47585000	48093000	50828000	9636600	23903000	7652700	19242000	17366000	11274000	9758400	57642000	78911000	31231000	66087000	49217000	45571000	54612000	15	12	13	16	15	15	14	11	13	15	12	13	13	14	10
167	D6ECP9	SLIV_14250	A	Cytoplasmic	Bifunctional protein FolD	metabolic enzyme	5926200	4276500	6697000	7362000	4609700	6542300	5475500	2253200	2855000	3140300	2934700	1869300	3343500	3383300	115920	530050	277730	150420	639200	68054	69457	1701500	4465800	2186800	4242500	3747000	2482800	2396900	5	5	5	6	4	6	4	4	4	4	4	4	4	3	2
168	D6ECQ3	SLIV_14270	X	Extracellular	Secreted protein (Sec) - Unknown function	Sec substrate; unknown function	46980000	25346000	60615000	35507000	41874000	25716000	25542000	96699000	103510000	136430000	120940000	121350000	59967000	187010000	4184600	12378000	3242700	4529200	7575300	6416600	3601900	3208400	7868600	750760	7355800	0	3809100	5637900	4	4	4	4	4	3	4	4	4	4	3	4	4	4	2
169	D6ECQ8	SLIV_14295	A	Cytoplasmic	Bifunctional purine biosynthesis protein PurH	metabolic enzyme	2312800	1131200	2227000	2324600	1759200	2491000	1171700	1071900	2209500	858130	1908900	1474200	2414300	650550	433250	742190	509240	517620	589950	424010	430830	851790	1131400	970350	988000	1406800	1853200	1939700	3	2	3	3	3	3	1	3	3	2	3	3	3	1	1
170	D6ECR4	SLIV_14320	F1	Peripheral plasma membrane protein facing the cytoplasm	Succinyl-CoA ligase [ADP-forming] subunit alpha (EC 6.2.1.5)	metabolic enzyme	21510000	12280000	22403000	13905000	15236000	17321000	13148000	7524400	9237000	6524400	11570000	6726300	13140000	6348200	6031600	11947000	4389100	5298700	6585800	3893500	3737800	16942000	23792000	11790000	18984000	11336000	11812000	15676000	9	7	8	6	8	8	8	6	7	8	8	7	9	8	6
171	D6ECR5	SLIV_14325	F1	Peripheral plasma membrane protein facing the cytoplasm	Succinyl-CoA ligase [ADP-forming] subunit beta (EC 6.2.1.5) (Succinyl-CoA synthetase subunit beta)	metabolic enzyme	28641000	15171000	25657000	25568000	19530000	23023000	20525000	13721000	21133000	22981000	23339000	26494000	29740000	20807000	11634000	23185000	8500300	11642000	11541000	9913200	7335900	40744000	54624000	33352000	46174000	38954000	46787000	39955000	12	10	11	14	11	10	12	13	12	12	13	12	14	13	10
172	D6ECS2	SLIV_14360	A	Cytoplasmic	Isobutyryl-CoA mutase, small subunit	.	22890000	14987000	21440000	21305000	15456000	22032000	18409000	10194000	9982800	15572000	16755000	14197000	17572000	18644000	2553500	6840400	1927900	2703600	3846200	3133700	2511000	1846900	1740100	1156800	5453600	5741900	6061700	2820900	2	2	2	1	2	2	2	1	1	1	2	1	2	2	1
173	D6ECS6	SLIV_14380	X	Extracellular	Secreted protein (Sec) - Enodpeptidase, NLPC/P60 domain (IPR000064)	Sec substrate; hydrolase; peptidase; proteolysis; unknown function; secreted protease; protease	820780	520710	925410	557860	569190	0	531680	985680	664710	613860	1521300	1344900	1062700	900970	567200	605980	338680	447430	353030	0	354930	511350	575070	638910	124650	541810	618060	671480	1	1	1	1	1	1	1	1	1	1	1	1	1	1	1
174	D6ECV7	SLIV_24460	A	Cytoplasmic	Aminopeptidase N (EC 3.4.11.2)	hydrolase; cytoplasmic protease; protease	20903000	8516300	17745000	19080000	16136000	14288000	17191000	20743000	23343000	26779000	21246000	29614000	36473000	28602000	16611000	15205000	11070000	10880000	10657000	7282600	10689000	21172000	27869000	21387000	25153000	21078000	25091000	23400000	19	13	18	19	16	16	18	17	18	19	19	19	20	18	18
175	D6ECW3	SLIV_24490	X	Extracellular	Secreted protein (Sec) - Peptidase S8, subtilisin-related	Sec substrate; hydrolase; peptidase; proteolysis; metal binding; housekeeping function; secreted protease; protease	1758200	1098200	1441200	1679500	1257100	1260000	1296600	48106	106650	27618	163210	120290	172540	130790	886390	841920	1021900	848970	707070	718710	689530	1203100	615560	477790	1090400	1007900	713830	1056700	7	4	4	4	5	5	4	2	4	1	2	2	3	4	6
176	D6ECW7	SLIV_24510	A,V	Cytoplasmic, Extracellular vesicle	Superoxide dismutase (EC 1.15.1.1)	metabolic enzyme	40268000	23955000	25114000	39762000	14658000	30049000	31277000	27823000	21992000	26375000	29893000	29654000	41677000	42333000	42751000	32788000	21938000	25988000	28837000	18926000	28640000	120030000	128440000	125940000	123230000	114230000	91337000	120820000	4	3	4	4	4	4	4	4	3	2	3	4	3	4	4
177	D6ECX8	SLIV_24575	F1	Peripheral plasma membrane protein facing the cytoplasm	Trigger factor (TF) (EC 5.2.1.8) (PPIase)	translation; chaperone; Sec pathway component	1077600	1385500	1882200	2537400	1719400	2123600	2303700	1062300	1776000	2402600	2046800	2387900	2205200	2079200	4944100	3306800	3607700	5254700	4953100	4226400	4250800	9210400	9514300	5484900	8419100	8411700	7777500	7900900	2	2	2	2	1	2	2	2	2	2	2	2	2	2	2
178	D6ECY2	SLIV_24595	B	Integral membrane	Integral membrane protein of unknown function	unknown function	1161900	363920	2483400	1331400	1897300	1775700	2549800	2024100	4370500	3785200	4171800	4728400	5327800	2880600	1964500	322050	486370	2563800	2714300	1457100	1322500	1895200	738240	530540	2069300	0	348770	0	1	1	2	2	2	2	2	1	3	3	2	2	3	1	2
179	D6ECY6	SLIV_24615	F1	Peripheral plasma membrane protein facing the cytoplasm	Nucleoside diphosphate kinase (NDK) (NDP kinase) (EC 2.7.4.6) (Nucleoside-2-P kinase)	metabolic enzyme	103480000	38583000	99010000	111140000	65967000	62752000	88395000	53091000	35605000	56922000	75545000	56925000	67942000	65457000	35745000	49248000	25039000	29459000	22402000	19683000	20821000	158420000	214830000	148520000	182300000	125870000	141450000	157570000	10	9	10	10	10	10	10	9	9	8	9	9	9	10	8
180	D6ED76	SLIV_34715	A	Cytoplasmic	Zinc-containing dehydrogenase	.	203190	182550	152850	0	200560	0	144010	138480	293930	185560	275840	215740	0	324900	0	0	0	0	0	0	0	272270	273230	0	322110	245440	267620	311210	1	1	1	0	1	0	1	1	1	1	1	1	0	1	0
181	D6ED80	SLIV_34735	A	Cytoplasmic	TerD-like protein	other	131090000	117290000	160630000	206170000	130870000	198510000	102060000	66626000	76968000	111180000	95569000	125670000	100010000	115050000	26337000	67913000	19545000	17540000	29004000	21704000	21125000	145870000	189940000	109780000	194520000	139300000	161620000	169050000	7	6	7	7	6	7	7	6	6	7	5	5	6	7	5
182	D6ED97	SLIV_34825	X	Extracellular	Secreted protein (Tat) - Glycosyl hydrolase, five-bladed beta-propellor domain (IPR023296)	Tat substrate; hydrolase; carbohydrate binding; unknown function	9925800	4069100	15898000	9822100	15823000	10069000	8281000	17031000	5211400	4731200	6188000	8349800	9532200	13197000	15068000	21528000	9382800	21399000	15785000	18040000	18714000	25230000	30116000	22302000	20702000	21365000	23005000	22262000	9	7	10	8	9	8	8	8	6	7	9	8	9	11	10
183	D6EDB6	SLIV_34925	A	Cytoplasmic	SGNH hydrolase (Uncharacterized protein)	.	3698300	1389800	3078400	4649200	3167600	1628800	2689300	76746	7860500	0	8174700	8352400	10187000	204420	16707000	15890000	0	14207000	13303000	8192700	12402000	21869000	30930000	27062000	31227000	22773000	31983000	26760000	1	1	1	1	1	1	1	1	1	0	1	1	1	1	1
184	D6EDC4	SLIV_34965	A	Cytoplasmic	DpsA	DNA/RNA binding	2444200	1807300	2668700	2384300	2105500	0	1646900	360430	418820	250830	343320	0	258190	434620	0	0	0	0	0	0	0	0	0	0	0	0	0	0	2	2	2	2	2	1	2	1	1	1	1	0	1	1	0
185	D6EDG1	SLIV_35140	A	Cytoplasmic	Catalase-peroxidase (CP) (EC 1.11.1.21) (Peroxidase/catalase)	.	1095600	878520	1495500	2046200	951540	1402200	1099900	980930	754820	1258400	562490	1711600	2638400	1848600	0	299330	0	215660	225320	79533	263040	371400	579380	186920	344020	358210	72304	550820	2	2	3	5	2	4	2	3	3	2	2	3	4	4	0
186	D6EDK9	SLIV_03965	A	Cytoplasmic	Cephalosporin-C deacetylase (EC 3.1.1.41)	.	5607800	2166900	3719600	5072600	2530200	4296000	4767600	1640600	2252100	2553900	1604500	3440700	3540600	5862400	356750	490910	262000	222170	3513900	300950	176920	1113000	12818000	631840	8794100	1170400	789250	730700	5	3	3	4	3	3	3	3	3	3	3	3	3	3	2
187	D6EDN2	SLIV_04075	A	Cytoplasmic	Aminotransferase	.	102650	0	209810	189610	182780	207460	131540	81248	78767	92339	53272	119440	105540	0	0	0	0	0	0	0	0	26798	61040	33170	37347	36929	27949	24069	1	0	1	1	1	1	1	1	1	1	1	1	1	0	0
188	D6EDR8	SLIV_04245	A	Cytoplasmic	Isocitrate dehydrogenase [NADP] (EC 1.1.1.42)	metabolic enzyme	37810000	24285000	40883000	41463000	30016000	39039000	33355000	51516000	52360000	73923000	56509000	84715000	103900000	95827000	16399000	17149000	11117000	18826000	17058000	10378000	11647000	39173000	52943000	30275000	45786000	36772000	42166000	29866000	32	29	33	32	31	32	30	35	32	34	34	36	37	37	30
189	D6EDT7	SLIV_04335	A	Cytoplasmic	Scyllo-inosose dehydratase	.	1867600	1310900	2415900	2417000	1999900	1920800	2168800	767670	1735600	1730000	1073600	0	1414100	1513000	0	956160	0	703210	138220	200070	0	2004300	2724200	1392600	3380400	2345400	2043000	0	2	1	2	2	2	1	2	1	2	2	1	0	1	1	0
190	D6EDW5	SLIV_14395	X	Extracellular	Secreted protein (Sec) - Enodpeptidase, NLPC/P60 domain (IPR000064)	Sec substrate; hydrolase; peptidase; proteolysis; unknown function; secreted protease; protease	12882000	9124900	9459200	13501000	6795300	10833000	12489000	30516000	41543000	34100000	48340000	50755000	43224000	48951000	6947300	22289000	7965100	10373000	9894200	8953700	7957000	11904000	12938000	11378000	12214000	10718000	13225000	17131000	4	4	3	5	3	4	5	5	4	5	5	5	5	5	5
191	D6EDY9	SLIV_14505	A	Cytoplasmic	Putative oxidoreductase (EC 1.-.-.-)	oxidoreductase	38086000	21599000	35859000	40829000	29151000	33692000	33387000	22304000	25124000	29345000	24500000	29116000	31183000	30818000	39092000	33174000	23390000	29180000	29900000	18540000	20511000	67025000	64927000	46651000	61553000	52308000	43823000	59564000	17	16	16	16	14	17	16	14	11	13	12	14	14	14	16
192	D6EDZ0	SLIV_14510	F1	Peripheral plasma membrane protein facing the cytoplasm	Inosine-5'-monophosphate dehydrogenase (IMP dehydrogenase) (IMPD) (IMPDH) (EC 1.1.1.205)	metabolic enzyme	231690	1131700	1483800	1507000	1139000	1548900	1426500	1491000	1422400	1156100	1323700	1254000	1622100	1811700	0	0	0	0	0	0	0	90907	0	152770	223890	0	637930	0	1	2	2	2	2	2	2	2	2	2	2	1	2	2	0
193	D6EDZ8	SLIV_14550	F1	Peripheral plasma membrane protein facing the cytoplasm	60 kDa chaperonin 1 (GroEL protein) (Protein Cpn60)	chaperone	3272700	2701800	3141300	3703500	2899800	4304200	1796800	3994100	5549100	7912800	9383100	8798900	11039000	8891600	616480	4894600	728050	403440	1636000	2252400	1664300	3516200	5161700	3199100	3895300	3559500	4204300	4081400	5	6	5	4	3	7	2	5	8	6	8	7	8	8	2
194	D6EE32	SLIV_14715	F1,N	Peripheral plasma membrane protein facing the cytoplasm, Nucleoid	DNA-directed RNA polymerase subunit alpha (RNAP subunit alpha) (EC 2.7.7.6) (RNA polymerase subunit alpha) (Transcriptase subunit alpha)	transcription	5324300	3726300	5172400	6359100	4021800	5122600	3765100	3653700	2779700	4164300	3742400	4280200	7845600	3652800	5718900	6244700	3690700	5451200	4803700	3990200	4472500	7409900	7110700	5264500	5502600	5716200	3095300	5522400	6	5	4	6	4	5	6	6	3	5	4	4	7	6	7
195	D6EE37	SLIV_14740	F1	Peripheral plasma membrane protein facing the cytoplasm	Methionine aminopeptidase (MAP) (MetAP) (EC 3.4.11.18) (Peptidase M)	hydrolase; cytoplasmic protease; protease	12655000	2706600	11336000	11037000	10804000	10311000	10219000	6492800	6754000	5253600	10446000	11777000	10737000	8517800	2825100	4521900	387680	1704100	2190700	1874500	1418200	7028500	9571200	8047900	14897000	5902200	8449800	8887800	4	2	3	4	3	4	4	3	2	1	4	3	3	3	3
196	D6EE38	SLIV_14745	F1	Peripheral plasma membrane protein facing the cytoplasm	Adenylate kinase (AK) (EC 2.7.4.3) (ATP-AMP transphosphorylase) (ATP:AMP phosphotransferase) (Adenylate monophosphate kinase)	metabolic enzyme	886840	518400	865920	1034000	847710	985880	811080	0	910600	1323000	1284000	930820	1814500	0	0	0	568910	586370	687220	243420	0	1920400	2534900	2409500	2260800	2036500	2585100	2615100	1	1	1	1	1	1	1	0	1	1	1	1	1	0	0
197	D6EE67	SLIV_14890	A	Cytoplasmic	Cupin-superfamily protein	.	13379000	6405700	13519000	15289000	8783200	12040000	12746000	3515600	1811800	5453600	5019300	4491200	5869200	5048900	988700	2201500	0	0	0	0	538220	1195300	8422100	5890200	9205500	6839600	7568700	8306800	2	1	2	3	2	2	2	2	1	2	2	2	2	2	1
198	D6EE69	SLIV_14900	A	Cytoplasmic	Uncharacterized protein	unknown function	20780000	12342000	18764000	20897000	16895000	15899000	19174000	11468000	14002000	11503000	15300000	13314000	19118000	12916000	5276400	6803600	3764600	5818000	5339900	3907100	5023000	15680000	20534000	15688000	18809000	15698000	15464000	13155000	2	2	2	2	2	2	2	2	2	2	2	2	2	2	1
199	D6EE95	SLIV_15030	F1	Peripheral plasma membrane protein facing the cytoplasm	Elongation factor G (EF-G)	translation	827440	928550	714790	3201200	541590	679930	2275200	2350500	2050300	1939000	2576500	2198500	1806000	2692900	2130600	2278700	2108400	1476400	2268600	1040100	1900900	6349100	8749200	1542900	5255800	5731400	7580000	9135200	3	3	3	4	2	3	3	4	4	3	4	4	3	4	3
200	D6EE97	SLIV_24940	A	Cytoplasmic	Tricorn protease homolog (EC 3.4.21.-)	hydrolase; cytoplasmic protease; protease	5256000	4390200	5618700	5667400	5235200	6214800	4855500	3383100	1936400	5055500	3090700	6158600	5747500	6018300	2050900	879630	1357200	2760400	2263600	1659900	1399700	963030	1384100	636490	1053800	773230	847560	1034600	12	13	14	13	14	14	12	13	10	12	12	12	13	12	12
201	D6EE98	SLIV_24945	F1	Peripheral plasma membrane protein facing the cytoplasm	Hit-family protein	unknown function	18097000	13461000	16495000	17090000	16577000	15987000	18704000	21247000	24208000	20691000	28404000	24176000	21147000	21606000	2556400	6143800	2193800	2639900	2521700	1984100	2987600	10099000	14703000	13421000	15103000	10471000	12215000	12416000	4	4	5	3	5	5	5	5	4	5	5	5	4	4	2
202	D6EEB6	SLIV_25040	A	Cytoplasmic	Metalloprotease (EC 3.4.24.-)	hydrolase; cytoplasmic protease; protease	14566000	8681200	15759000	13230000	11482000	13320000	14073000	2487800	6346300	6752500	7550300	9042200	9761100	9338000	1199800	0	454120	127890	100030	0	165030	359890	617260	813700	1100200	0	273760	856660	5	5	6	5	6	6	6	3	5	4	6	5	6	5	2
203	D6EEC9	SLIV_25105	X	Extracellular	Secreted protein (Sec) - Protein with Alpha/Beta hydrolase fold (IPR029058) and Peptidase S33 tripeptidyl aminopeptidase-like, C-terminal (IPR013595)	Sec substrate; hydrolase; peptidase; proteolysis; metal binding; hydrolysis of environmental macromolecules; secreted protease; protease	21045000	13918000	19088000	20083000	17966000	21215000	13552000	13026000	15322000	11964000	16988000	17738000	14652000	18264000	13909000	31327000	10763000	11162000	11502000	11257000	8317300	21337000	26612000	19879000	29755000	24695000	25272000	32656000	13	14	12	13	12	12	10	13	11	14	12	13	13	14	12
204	D6EEF2	SLIV_25215	A	Cytoplasmic	Pyruvate phosphate dikinase (EC 2.7.9.1)	.	323510	273730	319530	308270	363520	390870	331720	195850	314190	321710	341760	491390	448470	153390	73659	0	51405	105850	0	62836	37642	261460	468560	336570	504770	325490	342280	364620	1	1	1	1	2	2	2	1	2	1	2	2	2	1	1
205	D6EEH7	SLIV_25340	A	Cytoplasmic	Reductase	.	3941200	847970	1911600	2986900	1620900	1908500	1113400	761520	918830	421330	312940	919330	3593300	2699100	0	0	0	0	0	0	0	2007500	1596700	996920	985750	2530700	0	1119400	5	1	2	5	2	2	5	1	2	2	2	1	3	3	0
206	D6EEK1	SLIV_25470	X	Extracellular	Secreted protein (Sec) - Peptidase	Sec substrate; hydrolase; peptidase; proteolysis; metal binding; housekeeping function; secreted protease; protease	2022700	1369900	2069800	1871000	1899200	1412900	2116900	1429500	2167600	2122100	1761700	2267500	1836900	1918300	4233000	2263700	4659600	3700200	3257400	3156500	2820500	5837600	6929900	3156500	5357000	3023800	4642700	4246900	9	9	11	11	9	7	10	7	8	6	8	6	9	9	13
207	D6EEM3	SLIV_25575	X	Extracellular	Secreted protein (Sec) - Unknown function	Sec substrate; unknown function	0	0	279370	0	0	2486800	2499700	804750	0	1286400	1388800	1924700	1453000	0	0	2341700	0	2341100	0	2005100	1398500	0	0	0	0	0	0	0	1	1	1	1	1	1	1	1	1	1	1	1	1	0	1
208	D6EEM8	SLIV_35255	X	Extracellular	Secreted protein (Sec) - Glycoside hydrolase superfamily (IPR017853)	Sec substrate; hydrolase; carbohydrate binding; glycoside hydrolase	196240	260660	268490	409510	736490	435230	261100	143530	941820	1232300	279530	504090	380410	1209500	282880	1656100	227750	422620	634570	573320	265080	2007200	654820	268650	673710	628770	369430	715620	1	1	1	1	2	1	1	1	2	2	1	1	1	2	1
209	D6EER0	SLIV_35415	X	Extracellular	Secreted protein (Tat) - Soluble quinoprotein glucose/sorbosone dehydrogenase	Tat substrate; carbohydrate binding; catalytic function; dehydrogenase; unknown function	0	296610	358330	421750	304480	299050	385340	263130	381920	256670	272170	0	0	364970	374220	0	0	289930	248440	0	197430	0	0	0	0	0	0	0	0	1	1	1	1	1	1	1	1	1	1	0	0	1	1
210	D6EER4	SLIV_35435	X	Extracellular	Secreted protein (Sec) - CocE/Serine esterase (IPR005674)	Sec substrate; hydrolase; esterase	0	95497	249260	0	167950	253830	409930	0	0	0	0	0	0	0	472200	436040	438000	1096600	1098500	696580	433560	0	0	0	0	0	0	0	0	1	1	0	2	1	2	0	0	0	0	0	0	0	2
211	D6EER6	SLIV_35445	A	Cytoplasmic	Formyltransferase	metabolic enzyme	7006800	4391700	10321000	11888000	7007700	7070700	7762900	10246000	7053500	9505600	10046000	11361000	14272000	16568000	1181400	0	251420	601100	924140	741460	697280	2044100	2813900	1616400	1674800	1593000	1625200	1888500	5	4	3	5	3	3	5	5	5	4	5	4	5	5	3
212	D6EES1	SLIV_35470	E	Secreted Lipoprotein	Secreted Lipoprotein (Sec) - Iron-siderophore binding lipoprotein	Sec substrate; lipoprotein; Iron-siderophore binding; ABC transporter family; transport; SBP cluster 8; TE_Class 3; TC_Subclass 3.A; TC_Family 3.A.1	23724000	13143000	20425000	24201000	13747000	14426000	22986000	28599000	25906000	29164000	25749000	33352000	35311000	35714000	18750000	8081700	8231400	12056000	10100000	6778600	7473400	9748700	10471000	6137900	11468000	3518500	4608900	8959800	8	9	10	10	10	9	9	8	8	9	9	10	10	9	10
213	D6EEV1	SLIV_35615	A	Cytoplasmic	Non-heme chloroperoxidase (EC 1.11.1.10)	.	2458100	2465000	2822100	3258200	2418000	3407200	2767000	1048400	1282400	1302900	1624500	2062000	1687300	1684700	10930000	10990000	5269400	7180600	8808000	9247700	6932300	1198100	2697000	487740	1895700	2295800	937600	1373000	1	2	1	1	1	1	2	1	1	1	1	1	1	1	2
214	D6EEX1	SLIV_35720	X	Extracellular	Secreted protein (Sec) - Unknown function	Sec substrate; unknown function	0	0	0	0	0	0	0	355970	508770	437560	502080	508720	482940	570130	939880	0	392310	0	324300	402370	402480	1218400	569910	793600	665470	821780	1027700	1506800	0	0	0	0	0	0	0	1	1	1	1	1	1	2	2
215	D6EF14	SLIV_04520	F1	Peripheral plasma membrane protein facing the cytoplasm	2-amino-3-ketobutyrate coenzyme A ligase (AKB ligase) (EC 2.3.1.29) (Glycine acetyltransferase)	.	19728000	12735000	22795000	22212000	8342200	7711400	13766000	17336000	16860000	15928000	18868000	24581000	22407000	25428000	4720800	17415000	2236700	3298400	3445100	1695900	3493800	14043000	13335000	9771900	17569000	10882000	14009000	14796000	7	5	6	8	6	4	7	6	6	7	5	8	9	7	3
216	D6EF40	SLIV_04650	X	Extracellular	Secreted protein (Sec) - Peptidase containing LysM_dom (IPR018392) and Peptidase M23 (IPR016047) domains	Sec substrate; hydrolase; peptidase; proteolysis; metal binding; cell-wall bioregenesis; housekeeping function; secreted protease; protease	2300100	0	1215600	1355400	0	876190	135990	8545000	5652400	6413000	3763000	1851400	6635100	9744100	3925300	7172300	1051000	4485300	3948600	0	2702800	5803500	4952500	4545600	3126300	2554300	4565000	4114800	1	0	1	1	0	1	1	1	1	1	1	1	1	1	1
217	D6EF89	SLIV_04895	X	Extracellular	Secreted protein (Sec) - Oxidoreductase	Sec substrate; oxidoreductase; oxidation-reduction process; metabolic process	11398000	5518800	10152000	12202000	8825400	5898500	6912200	2221900	7326900	1390400	5200400	5331700	3675200	7640100	19508000	32230000	17915000	21253000	16650000	9509000	8538500	15683000	15333000	11152000	15978000	12956000	20175000	15178000	10	7	9	9	11	7	7	2	9	6	6	9	6	9	11
218	D6EFA1	SLIV_04955	X	Extracellular	Secreted protein (Sec) - Soluble quinoprotein glucose/sorbosone dehydrogenase	Sec substrate; oxidoreductase; oxidation-reduction process; metabolic process	2478600	1177700	1908600	1863100	2440700	2155100	1831300	936050	1187700	1528400	1602600	1739100	1771100	1717900	1955900	2656300	2040400	2766000	2061200	1811900	1824800	3490900	3896600	3145600	4108400	3879800	3924600	2945800	7	6	5	6	7	5	6	5	5	4	6	5	4	7	8
219	D6EFA2	SLIV_04960	X	Extracellular	Secreted protein (Sec) - Glycosyl hydrolase	Sec substrate; hydrolase; carbohydrate binding; glycoside hydrolase; unknown function	7225500	4772800	6530600	6323700	6224400	6420600	6612600	4532100	5678000	4687200	5644600	7563100	6717000	7360000	7834000	4612300	5669000	6997500	7289100	5988500	4338500	7365800	8573600	6383500	8120900	7179700	5967600	8141000	6	6	7	6	7	6	6	5	6	5	6	6	6	5	6
220	D6EFC0	SLIV_05055	X,V	Extracellular, Extracellular vesicle	Secreted protein (Tat) - Non-hemolytic phospholipase C (EC 3.1.4.3)	Tat substrate; hydrolase; phospholipase	32356000	14253000	29767000	26306000	21913000	23227000	18766000	18163000	31355000	13424000	26606000	29822000	31525000	33071000	44243000	40100000	36941000	46029000	40283000	24955000	24137000	80604000	71416000	38672000	63990000	53037000	59947000	62449000	17	8	17	16	13	13	12	14	14	11	14	11	16	15	17
221	D6EFE3	SLIV_15060	A	Cytoplasmic	DNA-directed RNA polymerase subunit beta' (RNAP subunit beta') (EC 2.7.7.6) (RNA polymerase subunit beta') (Transcriptase subunit beta')	transcription	269440	173260	350620	180870	185870	211780	318130	301890	518650	560280	245350	473370	781380	554940	390970	442620	152110	314870	230860	108940	171630	258860	552560	86757	47248	174540	346290	227620	5	2	4	3	3	3	4	3	4	4	3	4	6	5	4
222	D6EFE4	SLIV_15065	F1	Peripheral plasma membrane protein facing the cytoplasm	DNA-directed RNA polymerase subunit beta (RNAP subunit beta) (EC 2.7.7.6) (RNA polymerase subunit beta) (Transcriptase subunit beta)	.	5207000	3289400	5185100	5669200	4541900	5162800	4160100	3896000	4753100	4775800	4539200	5906800	7191100	5436200	3974000	2623100	2694800	2915900	3161000	1788700	2026000	1300500	1410600	1245400	1143500	1260000	1257500	1035400	14	14	14	15	12	15	12	12	12	12	11	13	14	12	12
223	D6EFE5	SLIV_15070	r	Ribosomal	50S ribosomal protein L7/L12	translation	4669600	1504800	2928200	4048300	1627400	2424900	3477200	2367600	2682700	7926100	4048300	3078900	7954000	6537300	260320	1482800	0	0	1424100	1159000	536310	10506000	9858300	3449000	10108000	5904600	7647700	10886000	3	2	2	3	2	2	3	2	2	3	2	2	3	3	1
224	D6EFF3	SLIV_15115	A	Cytoplasmic	Aspartate aminotransferase (EC 2.6.1.1)	metabolic enzyme	15553000	6681000	13222000	14649000	11100000	10606000	11429000	11876000	12985000	12397000	15636000	13336000	19961000	15388000	7633600	12047000	6039300	7353200	5233900	2932500	4883100	15698000	23269000	15475000	18449000	13701000	17271000	18104000	5	4	5	5	5	5	4	5	4	4	5	4	6	6	5
225	D6EFJ9	SLIV_15350	B	Integral membrane	Integral membrane protein - Lipoprotein localisation LolA/LolB/LppX (IPR029046)	integral membrane protein; transport; lipid translocation	20467000	14074000	15348000	14236000	18831000	28138000	14579000	26945000	35134000	33216000	36482000	38527000	39495000	36361000	18619000	16688000	22437000	31254000	24788000	17190000	18213000	13672000	20048000	9756800	13592000	11344000	11497000	12344000	9	10	10	9	11	12	12	11	12	13	11	12	11	11	10
226	D6EFK3	SLIV_15370	A	Cytoplasmic	Fumarylacetoacetase	metabolic enzyme	3076700	3454700	5455600	5254700	3879400	4762400	3306900	2862500	3730000	567870	3469500	3198400	4844100	4587600	0	0	0	371800	441990	0	413270	490150	2291400	546550	2186500	0	718710	0	2	2	2	2	2	2	2	1	2	1	2	1	2	2	0
227	D6EFN4	SLIV_15530	X	Extracellular	Secreted protein (Sec) - Unknown function	Sec substrate; unknown function	329750	469880	587870	530810	707480	1030100	643440	793550	1501300	1761800	637690	2354100	2862700	5358600	696500	725790	1487200	1151300	1208400	1313500	610800	780230	1222800	737690	1315300	1138100	1150900	804580	1	1	1	1	1	2	2	1	2	2	1	2	2	3	1
228	D6EFU9	SLIV_25720	A	Cytoplasmic	Organic hydroperoxide resistance protein (Uncharacterized protein)	.	450380	0	0	0	0	51494	401620	0	3100.6	1302100	0	0	0	49109	43498	98261	0	61887	291910	0	143980	2160900	4947600	3357900	3541800	2994600	5246600	4224900	1	0	0	0	0	1	1	0	1	2	0	0	0	1	1
229	D6EFV6	SLIV_25755	F1	Peripheral plasma membrane protein facing the cytoplasm	Acyl carrier protein (ACP)	metabolic enzyme	16668000	17562000	26557000	16957000	17110000	16675000	19830000	24244000	31673000	40157000	38228000	41467000	38660000	42027000	9472700	20491000	9380700	15991000	13640000	6586300	9938000	32058000	56666000	44899000	50330000	43256000	46679000	48828000	1	2	2	2	2	1	3	2	2	1	1	2	2	3	2
230	D6EFW2	SLIV_25785	A	Cytoplasmic	Putative serine hydrolase	hydrolase	7211700	3700800	5765800	5515600	4066800	5444800	5704400	2696000	2995200	4229400	1074200	5201900	4082400	5149400	736000	1679300	587620	564170	450690	471950	739210	3299900	2966300	817590	1772300	2989200	3513400	3656600	4	3	3	3	2	3	4	2	2	4	2	3	3	4	2
232	D6EFX4	SLIV_25840	A	Cytoplasmic	Thiol-specific antioxidant protein	metabolic enzyme	799850	0	1068900	968320	627730	532490	987690	1044500	1564400	1714000	1971800	1809000	1660400	1449200	0	0	0	0	0	0	0	762650	1604000	1091800	1389700	0	1246300	801750	1	0	1	1	1	1	1	1	1	1	1	1	1	1	0
233	D6EFX5	SLIV_25845	A,V	Cytoplasmic, Extracellular vesicle	Tellurium resistance protein TerE	other	751480000	540040000	724600000	803620000	609420000	759390000	691140000	583830000	495340000	689550000	687620000	765150000	706320000	794560000	310600000	354200000	188660000	249790000	247670000	192090000	204380000	441580000	501300000	387400000	457010000	365230000	467610000	439190000	10	8	10	10	10	10	10	10	8	10	10	10	10	10	9
234	D6EFX6	SLIV_25850	A	Cytoplasmic	Tellurium resistance protein TerD	other	120520000	78698000	108930000	129550000	78065000	105930000	108380000	83354000	67181000	96946000	95890000	108620000	89568000	112160000	39505000	43233000	25537000	30004000	30161000	23992000	25276000	57035000	67363000	51948000	60262000	44604000	61126000	52804000	5	4	5	5	4	4	4	5	4	4	4	4	5	5	4
235	D6EG05	SLIV_25995	A	Cytoplasmic	O-methyltransferase	.	551240	274570	284740	1031200	383630	456540	1029300	382880	375320	471910	577970	376150	694530	439960	0	159010	32325	46780	0	35510	0	0	418800	191830	427770	121890	485370	602800	2	2	2	3	1	3	3	2	2	3	3	2	3	3	0
236	D6EG30	SLIV_26110	B	Integral membrane	Integral membrane protein of unknown function	Sec substrate; unknown function	7028500	5748500	7554800	7930300	5060900	5996500	5812600	6331500	7238200	7106900	9087100	8333700	8602300	7933000	7182800	6957800	4923500	6118600	6375700	6288100	5103200	6572500	8479900	8222300	8906600	7377300	8061200	8284700	3	3	3	3	2	3	2	3	3	2	2	2	3	3	3
237	D6EG68	SLIV_35965	A	Cytoplasmic	Epimerase/dehydratase	.	333450	0	1520100	1328000	1216700	562630	543620	1132300	2078700	1428000	763560	1727300	2452500	1481900	0	0	0	0	0	0	0	639230	268780	604170	0	334260	531830	946380	2	0	2	2	2	1	1	2	3	2	2	2	3	2	0
238	D6EG84	SLIV_36045	A,V	Cytoplasmic, Extracellular vesicle	Catalase (EC 1.11.1.6)	metabolic enzyme	29336000	20506000	34374000	34061000	22603000	27426000	23826000	20085000	30417000	29512000	25394000	30682000	40212000	32569000	6942800	3254600	4354800	5374700	3588900	4139600	3653800	12740000	17913000	12310000	15841000	13395000	15483000	11001000	17	16	16	16	16	18	13	16	14	16	15	17	18	17	11
239	D6EGJ2	SLIV_05185	X	Extracellular	Secreted protein (Tat) - Glucosidase	Tat substrate; hydrolase; carbohydrate binding; carbohydrate metabolic process; cellulase	0	0	0	0	0	0	0	0	0	1290700	0	0	785300	1026100	0	0	0	0	0	0	0	0	0	0	0	0	0	0	1	0	0	0	1	1	0	1	0	1	0	0	1	1	0
240	D6EGJ5	SLIV_05200	A	Cytoplasmic	Transaldolase (EC 2.2.1.2)	metabolic enzyme	9811900	13874000	12192000	15331000	12820000	14397000	6404200	8182300	8102000	13910000	9900400	13889000	5835200	13251000	9723300	9731900	2702100	11859000	8989200	9443700	7667000	23433000	25701000	17828000	24978000	23155000	20125000	17662000	6	7	7	6	6	6	5	5	5	6	6	6	4	7	6
241	D6EGJ7	SLIV_05210	A	Cytoplasmic	OpcA protein (Uncharacterized protein)	.	2137100	1212900	1606400	1360700	1325200	997600	1113500	1542200	0	1305400	1237900	1532000	1725100	1827100	0	0	0	0	0	0	0	0	0	0	0	0	0	0	1	2	1	2	1	2	1	1	0	1	1	1	1	1	0
242	D6EGL9	SLIV_05320	X	Extracellular	Secreted protein (Tat) - Quinoprotein alcohol dehydrogenase-like superfamily (IPR011047)	Tat substrate; dehydrogenase; alcohol dehydrogenase; metabolic process	2363100	940040	4563600	1475900	1583300	1293600	386160	3333300	4462900	4133400	4683900	8559900	5169400	10587000	4777000	6358700	2653100	2170900	2229400	604680	435660	6542700	10652000	3796100	4411200	2508900	8709300	9430500	5	4	6	4	5	4	2	5	5	5	4	7	6	5	4
243	D6EGP9	SLIV_05465	X	Extracellular	Secreted protein (Sec) - Unknown function	Sec substrate; unknown function	6342800	3666300	3466400	4864400	2395700	3371100	3163400	948650	1206300	2455100	3769200	8486900	8629600	2237200	6463100	12897000	3264900	7365800	7124400	2900900	1884000	14939000	15275000	11704000	20492000	8753400	12353000	21823000	3	2	3	3	3	2	3	2	1	2	2	3	2	2	3
244	D6EGV1	SLIV_05725	A	Cytoplasmic	Putative pterin-4-alpha-carbinolamine dehydratase (PHS) (EC 4.2.1.96) (4-alpha-hydroxy-tetrahydropterin dehydratase) (Pterin carbinolamine dehydratase)	metabolic enzyme	1688800	1897300	3311800	2585900	2129800	2529100	2440800	1546500	2814600	3638100	2366400	2298900	3191500	2940500	0	1004700	632980	555750	0	912950	9129.1	2995500	3289800	1445400	3470900	3682800	2727800	3466000	1	1	1	1	1	1	1	1	1	1	1	1	1	1	0
245	D6EGW0	SLIV_05770	A	Cytoplasmic	Peroxiredoxin OsmC (IPR019904)	oxidoreductase	21388000	12199000	15573000	20485000	11998000	18522000	19936000	19464000	9667600	22767000	21720000	20955000	19408000	25035000	0	9540100	0	896760	1196400	0	912670	12286000	20385000	12937000	9962200	6460500	14557000	13177000	2	2	2	2	2	2	2	2	2	2	2	2	2	2	0
246	D6EGX3	SLIV_15750	A	Cytoplasmic	Potential cold shock protein 1	chaperone	21200000	17154000	17901000	19819000	17533000	18924000	19924000	64196000	66127000	77030000	87388000	72287000	42129000	69761000	16853000	25275000	4432800	18208000	16765000	14048000	12890000	11496000	17182000	10751000	13239000	11690000	11041000	11287000	2	2	2	2	2	2	2	2	2	2	2	2	2	2	2
247	D6EH84	SLIV_16295	X	Extracellular	Secreted protein (Tat) - Protein with putative phosphatase activity (IPR016195)	Tat substrate; unknown function	2365400	636750	2355500	4360600	2469900	1559400	1261100	1874300	3396200	3321700	3904200	3163100	4561800	3287400	6124000	3718000	3475200	4000500	4767600	2952600	2049700	4959300	3870800	4791700	5383500	3957800	5569800	5806200	4	1	3	6	4	3	3	3	6	5	5	4	6	4	6
248	D6EHC8	SLIV_26365	B	Integral membrane	Integral membrane protein implicated in iron acquisition and transport	integral membrane protein; iron transport; transport; ion transport	69425000	40898000	66941000	78715000	51963000	54358000	64818000	27316000	31721000	29158000	31456000	34889000	47307000	44625000	30019000	33399000	15277000	17908000	18511000	13168000	16379000	14536000	23611000	24762000	29303000	22295000	32200000	27609000	7	7	7	7	7	7	7	7	7	7	7	7	7	6	7
250	D6EHG9	SLIV_26565	E	Secreted Lipoprotein	Secreted Lipoprotein (Sec) - Maltose-binding protein	Sec substrate; lipoprotein; carbohydrate binding; solute binding protein; membrane transport; transport; SBP cluster 1; TE_Class 3; TC_Subclass 3.A; TC_Family 3.A.1	6173400	3347300	3879900	5181000	4631900	6482500	4405600	12413000	13123000	14471000	13775000	18183000	21815000	13170000	11108000	2370000	5220100	7536100	7839400	9584500	8558800	8423900	6435700	4940600	11999000	4040600	5765100	3877600	8	6	8	8	5	8	7	8	8	9	8	8	10	7	8
251	D6EHH6	SLIV_26595	A	Cytoplasmic	Isomerase	metabolic enzyme	21174000	11278000	18336000	19800000	14149000	15853000	15229000	16886000	15399000	6085200	17809000	13478000	9828300	13252000	400130	15189000	573250	508490	6781200	584350	263020	10468000	34350000	25442000	25500000	25637000	28266000	16614000	4	3	4	3	4	4	4	4	4	3	4	2	3	4	1
252	D6EHK3	SLIV_26725	A	Cytoplasmic	Glutamine synthetase (EC 6.3.1.2)	metabolic enzyme	19582000	10408000	22807000	25898000	17781000	18666000	15944000	7995100	12164000	11749000	10996000	15590000	17673000	17930000	44091000	45041000	29701000	47399000	36806000	26233000	29406000	55772000	66801000	31600000	47475000	43668000	38005000	40902000	8	8	8	9	8	7	9	5	8	8	6	6	8	8	10
254	D6EHV7	SLIV_36900	A	Cytoplasmic	Alcohol dehydrogenase (EC 1.1.1.1)	.	5294200	1297000	2130400	2368200	3773900	2476800	3089700	0	0	2123500	334570	378020	276640	3370000	0	0	0	0	0	0	0	0	864450	0	619250	0	0	562590	2	1	2	2	2	2	1	0	0	2	1	1	1	2	0
255	D6EHY8	SLIV_37045	A	Cytoplasmic	Zinc-containing dehydrogenase	.	4390900	2453400	4668700	5618800	5421100	5088700	4286100	7174600	5287600	6136100	6636000	7827300	9473800	8395100	9805900	7727400	6966900	9537200	9779300	5103800	7737400	8029800	8826500	5109600	7672400	6695500	6278800	5866400	5	5	5	5	5	5	5	5	5	5	5	6	5	5	6
256	D6EI81	SLIV_06140	X	Extracellular	Secreted protein (Tat) - Beta-galactosidase (EC 3.2.1.23) (Lactase)	Tat substrate; beta-galactosidase complex; beta-galactosidase activity; carbohydrate binding; carbohydrate metabolic process; hydrolase; glycoside hydrolase	0	0	0	0	0	0	0	4521.2	10621	5101.7	9163.4	12730	15704	14221	27897	24753	11242	0	0	25266	11233	0	35608	12493	54274	32169	26379	50456	0	0	0	0	0	0	0	1	1	1	1	1	1	1	1
257	D6EI82	SLIV_06145	B	Integral membrane	Integral membrane protein - Hydrolytic protein	carbohydrate recognition; unknown function	6570400	875100	7397600	7432100	7601100	6047600	6575400	5216900	6209500	6012100	7919500	8584100	6072100	2119300	10330000	7707000	6773800	8654700	8229900	6952300	5692400	8286700	7807700	7329100	6477800	998160	8515700	8530800	4	3	4	5	5	3	3	5	5	3	5	5	4	3	5
258	D6EI87	SLIV_06170	X	Extracellular	Secreted protein (Sec) - Peptide/nickel binding protein, MppA-type (IPR030678)	Sec substrate; solute binding protein; ABC transporter complex; membrane transport system; transport; SBP cluster 5; TE_Class 3; TC_Subclass 3.A; TC_Family 3.A.1	37855000	26788000	39685000	36296000	41223000	42579000	32210000	43226000	54810000	57084000	48663000	71650000	70226000	76382000	80359000	74981000	47625000	79805000	66594000	42792000	47703000	68568000	96001000	51708000	76501000	68567000	70716000	73192000	21	18	21	22	21	22	20	20	20	19	21	22	20	22	22
259	D6EIC1	SLIV_06340	X	Extracellular	Secreted protein (Tat) - Protein containing Carbohydrate-binding/sugar hydrolysis domain (IPR006633)/Pectate lyase superfamily protein (IPR024535)	Tat substrate; lyase; carbohydrate binding; virulence; pectin lyase	10766000	6875800	10726000	10078000	9088600	10647000	5394200	10606000	15933000	13433000	9006200	16935000	9499800	16749000	14334000	17294000	11848000	14378000	7826500	11713000	12963000	20719000	26985000	13389000	19622000	22048000	26935000	21009000	6	4	6	5	4	5	5	6	7	5	5	7	5	7	7
260	D6EIC4	SLIV_06355	A	Cytoplasmic	D-hydantoinase (EC 3.5.2.-)	.	4462400	2667900	6103900	3961800	4390400	4568600	4289200	5970100	7489400	6951700	4571600	7034400	9974200	8674000	725350	622490	945340	1289700	910040	807610	463880	2645600	4904500	1765300	2159500	2956300	2088700	2202600	6	3	6	6	6	5	5	7	7	6	5	6	7	6	2
261	D6EIC5	SLIV_06360	A	Cytoplasmic	Hydrolase (Uncharacterized protein)	.	978390	799110	588080	1175000	299710	1098300	691180	682880	226500	1355900	827130	1220700	1131900	1165900	85027	238300	33951	0	129870	56832	0	488940	889000	410670	0	196250	316960	307050	2	2	2	2	1	2	2	2	1	2	2	2	2	2	1
262	D6EID2	SLIV_06395	X	Extracellular	Secreted protein (Sec) - Gamma-glutamyltransferase	Sec substrate; glutathione metabolic process; oxidation-reduction process; housekeeping function	7638000	3504500	3570100	7950800	5963100	3782400	2420600	3498900	12210000	1979100	1659000	4386100	3633800	2498900	6678400	12253000	25149000	13100000	15056000	12819000	7251600	28219000	17930000	9285900	15834000	15140000	14223000	14572000	11	6	8	11	8	6	5	7	11	5	7	9	6	5	11
263	D6EIE1	SLIV_06435	P	Extracellular (peptidoglycan associated)	Secreted protein (Sec) - Amidase	Sec substrate; amidase; hydrolase; cell-wall biosynthesis; housekeeping function	6840000	4758400	4720900	6577700	5673700	3294100	2656500	6677100	13180000	11093000	11043000	9919800	12704000	11938000	15598000	14292000	9986900	16875000	15234000	10262000	11433000	25702000	27539000	17792000	26444000	18347000	17623000	21361000	9	6	5	8	8	4	4	8	10	9	9	10	13	11	13
264	D6EIE4	SLIV_06450	A	Cytoplasmic	Putative metal-dependent hydrolase	.	2824700	2264400	1435500	2590700	1545000	1549200	792800	1125400	1043800	1174200	1083800	1358700	1519900	1457300	154780	1153200	906860	293610	516580	0	0	1301900	1558200	0	388440	0	0	1447700	2	3	2	3	2	2	1	2	2	2	2	2	2	2	1
265	D6EIE8	SLIV_16375	A	Cytoplasmic	Calcium binding protein	unknown function	9099200	1225100	5497400	7867000	3704200	6762600	7565400	5935000	4638000	8324100	5597300	7285400	8896600	8428400	1023400	2619600	249260	414250	290380	125860	0	5071600	3789100	3029300	4119800	2268400	5480600	4863600	6	2	3	5	5	6	5	5	5	6	4	5	6	4	3
266	D6EIQ5	SLIV_16915	F1	Peripheral plasma membrane protein facing the cytoplasm	60 kDa chaperonin 2 (GroEL protein) (Protein Cpn60)	chaperone	255500	57140	428640	98203	62604	816000	53759	146620	51310	291000	195990	268330	604650	97286	0	0	0	0	0	0	0	711060	774010	0	0	618390	610090	256360	2	2	4	2	2	4	2	3	2	3	2	3	4	2	2
267	D6EIS5	SLIV_17010	A	Cytoplasmic	TerE-lik protein	other	597710000	427160000	645810000	718810000	525380000	610120000	583490000	440080000	477960000	596640000	591000000	661720000	558410000	606950000	303480000	410530000	186150000	277850000	258900000	198500000	204720000	518620000	598430000	441480000	610610000	430240000	560990000	566970000	9	8	9	9	8	9	8	8	8	8	8	8	9	9	8
268	D6EIU2	SLIV_26900	A	Cytoplasmic	FeS cluster insertion protein (IPR016092)	iron related	240050	0	3087900	3863700	0	3511100	3423300	4378000	5807800	6079200	7673200	5514500	0	6495800	0	9075000	3655700	5841100	5402000	4919800	4089600	22900000	27365000	19668000	23155000	20441000	22013000	23431000	1	1	1	2	0	2	2	1	1	1	2	1	1	1	0
269	D6EIU7	SLIV_26925	B	Integral membrane	Integral membrane protein - Cytochrome c oxidase subunit II (Putative cytochrome c oxidase subunit 2) (EC 1.9.3.1)	TE_Class 3; TC_Subclass 3.D; TC_Family 3.D.4; transport	29214000	21458000	21662000	22140000	25905000	26770000	18187000	53371000	73259000	56953000	83386000	84527000	90459000	100640000	30650000	48909000	22560000	44068000	47308000	32542000	25245000	40548000	49471000	28318000	35113000	36020000	40817000	52540000	7	7	8	7	7	7	7	7	8	8	8	6	8	8	7
270	D6EIV3	SLIV_26955	B	Integral membrane	Integral membrane protein - Cytochrome C heme-binding subunit	Integral membrane protein; unknown function	77336000	59726000	70570000	69347000	82667000	69225000	64389000	66028000	93980000	100730000	106560000	104480000	103350000	96532000	113770000	83397000	73931000	107170000	95469000	114040000	100320000	60174000	81917000	73238000	52834000	51129000	47750000	66803000	5	5	5	5	5	5	5	5	5	4	5	5	5	5	5
271	D6EIV4	SLIV_26960	B	Integral membrane	Integral membrane protein - Cytochrome bc1 complex Rieske iron-sulfur subunit	integral membrane protein; oxidoreductase; oxidation-reduction process	8005700	6649300	11049000	4068200	10554000	9107500	7577500	11981000	11754000	16464000	16451000	16050000	16760000	17128000	2061000	15942000	5470400	8555400	11044000	6142400	5636600	15890000	8523400	6121500	12974000	9040700	10261000	18836000	4	3	4	3	4	4	4	4	4	4	4	4	5	4	3
272	D6EIV6	SLIV_26970	F1	Peripheral plasma membrane protein facing the cytoplasm	Anthranilate phosphoribosyltransferase (EC 2.4.2.18)	.	95078	169130	58510	330180	139700	593360	388710	764400	1353900	1143000	1546000	1777800	1574300	2409800	190890	0	33399	950230	1022400	518980	301020	293850	1441400	76030	176810	222890	211460	366840	3	3	2	3	3	4	3	4	5	4	5	5	4	6	2
273	D6EIW7	SLIV_27025	X	Extracellular	Secreted protein (Sec) - Protein with Endopeptidase, NLPC/P60 domain (IPR000064)	Sec substrate; hydrolase; peptidase; proteolysis; unknown function; secreted protease; protease	4284200	7265900	7370000	10419000	9449500	9445800	7295900	14236000	18672000	24158000	17524000	28318000	14922000	28670000	7322700	22524000	974830	16835000	21674000	19439000	11403000	14998000	23589000	9995500	15517000	14818000	13269000	21878000	3	2	2	3	2	2	2	2	2	2	2	3	3	3	3
274	D6EIZ1	SLIV_27140	A	Cytoplasmic	Bacterioferritin (EC 1.16.3.1)	.	31843000	21164000	48677000	50200000	34295000	42180000	41796000	9723200	12610000	19769000	18299000	17133000	29888000	16712000	8480700	4573000	2322200	7627700	3587100	7422100	2989000	6155500	8592200	3340800	7814200	4856500	6184000	2614900	5	4	5	5	5	4	4	4	4	4	4	5	5	4	5
275	D6EIZ4	SLIV_27155	B	Integral membrane	Integral membrane protein - Ser/Thr-protein kinase PK-1 (EC 2.7.11.1)	integral membrane protein; signaling; receptor	4689800	5192400	5033400	6334400	6375200	5811400	6141500	8655500	7026100	10292000	11367000	10455000	10328000	13304000	8739400	7723500	5921400	8922200	7622000	8650700	6875600	7546300	8692100	4783100	5157500	6544900	6741000	6717600	5	5	5	5	6	5	5	6	5	6	5	5	6	6	5
276	D6EJ23	SLIV_27305	A	Cytoplasmic	YggS family pyridoxal phosphate enzyme	.	867200	270930	735910	1221000	370180	843450	786670	0	285500	374510	3179000	682780	489170	3673100	356120	4245400	0	9029.9	3018300	0	3019700	11768000	11001000	898660	11872000	8191900	12301000	10724000	4	1	2	4	1	2	2	0	1	2	3	2	3	3	2
277	D6EJ34	SLIV_27360	A	Cytoplasmic	Dienelactone hydrolase (Uncharacterized protein)	.	762040	738030	7499800	1525200	7090500	1441300	1274500	265410	0	592810	856810	1560100	6940600	344550	0	0	0	0	0	0	0	0	792190	0	752240	541150	606720	0	1	1	2	1	2	1	2	1	0	1	1	2	1	1	0
278	D6EJ35	SLIV_27365	X,V	Extracellular, Extracellular vesicle	Secreted protein (Tat) - Phospholipase D (EC 3.1.4.4) (Secreted alkaline phosphatase)	Tat substrate; hydrolase; phospholipase; metabolic process	3959200	2559300	3648100	2622100	301330	3501700	568040	2817500	2669300	2652500	2915800	2969200	4448100	5048400	0	1302000	0	198210	89710	0	0	205390	226860	31212	235550	201970	651210	1913600	2	2	2	1	2	2	2	2	2	2	2	2	2	2	0
279	D6EJ36	SLIV_27370	B	Integral membrane	Integral membrane protein - DSBA oxidoreductase (Uncharacterized protein)	integral membrane protein; oxidoreductase	3110400	2946900	4688500	4054900	5052300	4191200	3425500	11210000	19588000	11700000	21850000	21813000	23505000	17049000	71632	1134100	1475200	2662500	2311000	1042600	1292100	6266100	6670000	5551900	7387700	7111400	6218500	2164000	4	8	8	6	7	5	5	9	9	7	8	9	9	8	2
280	D6EJ49	SLIV_27435	A	Cytoplasmic	Histidinol dehydrogenase (HDH) (EC 1.1.1.23)	metabolic enzyme	3819800	1765300	3586600	3664600	2932900	2196400	990120	3678200	4311900	4264700	4413500	5107700	5124500	2344300	1299100	571320	371100	259760	335250	757740	264050	3425500	5699300	2686100	4558800	3817200	3915900	3859600	4	3	4	4	3	2	3	4	4	4	4	4	3	2	3
281	D6EJ99	SLIV_37320	X	Extracellular	Secreted protein (Tat) - Unknown function	Tat substrate; unknown function	7647200	10140000	13806000	15576000	11831000	15500000	13537000	5214300	10789000	12283000	8441100	10809000	9583700	11017000	11624000	14840000	7195800	17888000	19004000	18254000	8735200	16366000	18817000	6673800	17136000	15805000	11808000	17774000	4	4	4	4	4	4	4	4	4	4	4	4	4	4	4
282	D6EJD1	SLIV_37465	E	Secreted Lipoprotein	Secreted Lipoprotein (Sec) - Unknown function	Sec substrate; lipoprotein; unknown function	1262800	1684900	2068500	2387800	2267800	1904800	2456400	1947400	2375300	3020000	2141500	3319900	2700600	2817700	2286600	2113100	1349600	3895300	1216600	1141400	611080	4425800	6819300	2098900	6264100	5446200	1495400	5696400	2	2	2	2	2	2	2	2	2	2	2	2	2	2	2
283	D6EJJ0	SLIV_06600	A	Cytoplasmic	Cytochrome P450	.	929500	321080	1029000	1247300	658220	1037900	724350	560820	1220800	1284700	1113700	1346400	1912100	1445700	0	783360	0	128520	0	0	0	912290	2321900	1607400	1381000	702160	1417100	1617500	2	1	2	2	2	2	2	1	2	2	2	2	2	2	0
284	D6EJK6	SLIV_06680	A	Cytoplasmic	4-hydroxyproline epimerase (EC 5.1.1.8)	.	3176700	607020	2558300	2496600	914190	2146700	2101300	1553100	1075400	2324200	2263500	2107700	3386100	2022300	93217	109190	0	0	73841	121900	0	585450	1075200	465670	854270	0	0	0	3	2	4	3	3	4	1	2	1	2	3	2	3	2	1
285	D6EJQ3	SLIV_06905	A	Cytoplasmic	Probable allantoicase (EC 3.5.3.4) (Allantoate amidinohydrolase)	.	2491200	837760	2350000	1590600	1603700	2438500	2516500	1655400	2574900	3260700	2429700	3262000	4259300	3194700	393580	404920	255380	137510	350950	252640	684660	3094600	3375900	1901800	2345300	2400700	2527500	1333700	4	2	4	3	3	4	4	3	4	4	3	4	4	4	2
286	D6EJQ4	SLIV_06910	A	Cytoplasmic	Allantoinase (EC 3.5.2.5) (Allantoin-utilizing enzyme)	metabolic enzyme	0	0	0	0	0	0	0	0	0	226080	146550	0	233680	283040	0	0	0	0	0	0	0	0	0	0	0	0	0	0	0	0	0	0	0	0	0	0	1	2	2	1	1	1	0
287	D6EJT1	SLIV_07040	X	Extracellular	Secreted protein (Sec) - Protein containing Rhs repeat-associated core (IPR022385) and YD repeat	Sec substrate; unknown function; self proteolysis	132780	106560	19698	22842	65456	27411	125000	75787	109880	111880	1177.2	125620	115320	18615	69516	0	42370	8722.3	71277	48711	46219	145190	186850	139210	220020	171300	170110	123840	3	2	2	2	2	2	2	2	3	3	2	2	2	1	2
288	D6EJU7	SLIV_17060	X	Extracellular	Secreted protein (Sec) - Putative oxidoreductase	.	0	2054400	0	0	3422500	3146500	0	2850900	8317100	8469800	8131700	0	0	0	14261000	17285000	0	17908000	0	10094000	0	0	36316000	22443000	0	31109000	0	0	0	1	0	0	1	1	0	1	1	1	1	0	0	0	1
289	D6EJW1	SLIV_17120	A	Cytoplasmic	Phage tail sheath protein (Uncharacterized protein)	unknown function	6399400	3768900	8623000	7031600	8019000	6702300	5564500	3834400	4049100	7568700	4268700	6409600	10107000	9211100	1695800	1623100	813570	2005200	3371000	1715600	1247200	4699600	4291800	4460000	6217100	4896200	4732900	3810400	6	4	6	4	6	6	6	5	6	6	4	7	6	5	5
290	D6EJW2	SLIV_17125	A	Cytoplasmic	Phage tail protein (Uncharacterized protein)	.	3368400	1523100	2971700	2772100	2664900	2824800	2518200	1020500	1120000	1754500	400340	693270	1445200	0	524240	0	0	0	0	581220	668270	0	0	0	0	0	0	0	1	1	1	1	2	1	1	1	1	1	1	1	1	0	1
291	D6EJY7	SLIV_17250	F1,N	Peripheral plasma membrane protein facing the cytoplasm, Nucleoid	Phosphate-specific transport system accessory protein PhoU	chaperone	4956400	3828400	5899400	6409300	2543000	5130500	5042700	11343000	11135000	16887000	18492000	19903000	23136000	24671000	2535200	7199100	2378900	4443000	2985000	2991100	3045400	5078500	11617000	5599900	8753200	9004700	7596200	5838700	5	6	5	6	4	5	5	6	6	6	6	6	6	6	5
292	D6EK25	SLIV_17450	A	Cytoplasmic	UPF0256 protein SLIV_17450 (EC 2.3.1.-)	.	5296800	2886300	3970000	4314800	3605000	3789500	3034500	3093100	2967200	3769900	3632100	3114900	4500200	3444200	5345700	4409200	3399400	6062500	5131300	2401800	4107300	3749000	1763400	1900400	1396800	1782200	3089800	669490	4	4	4	4	4	4	3	5	4	4	5	3	5	3	4
293	D6EK31	SLIV_17480	A	Cytoplasmic	UPF0678 fatty acid-binding protein-like protein SLIV_17480	unknown function	595020	1353600	1099100	1639900	1521900	2363800	1446000	1062100	1353000	2297700	1367300	3069600	3533800	2698200	256730	328480	111360	509720	742730	563970	244300	945120	1340700	875800	1587100	1477500	1083100	1480800	2	2	2	2	2	2	2	2	2	2	2	2	2	2	2
294	D6EK37	SLIV_17510	A	Cytoplasmic	Sulphur relay, DsrE/F-like protein (IPR003787)	.	13915000	9496800	13306000	15198000	11749000	13935000	14336000	27778000	22533000	12884000	14868000	10176000	14537000	13014000	2566100	2139200	1489100	2239500	2215800	1639800	1964800	9857700	10623000	8098400	8909000	6637800	12006000	8722500	2	2	2	2	2	2	2	2	2	2	2	1	2	1	1
295	D6EK57	SLIV_17615	X,V	Extracellular, Extracellular vesicle	Secreted protein (Sec) - 5'-Nucleotidase/apyrase (IPR006179)	hydrolase; nucleotidase; sugar hydrolase; Sec substrate; hydrolysis of environmental macromolecules	12714000	8734600	11263000	11113000	9603500	12725000	13346000	6413600	19020000	4601400	6384600	10522000	4677100	5977500	6994600	4759300	5860700	6419500	6865300	6874500	6207000	21949000	28362000	13934000	17476000	18369000	18820000	16616000	6	5	5	6	5	6	6	6	6	4	5	6	6	4	5
296	D6EK81	SLIV_27535	B	Integral membrane	Integral membrane protein - Thioredoxin-like protein	integral membrane protein; oxidation-reduction process; oxidoreductase; housekeeping function; chaperone	1415800	342660	1285400	1880000	1456500	912770	1642900	83557	0	201470	255520	19210	429730	210000	345080	293000	127100	0	364210	0	0	0	734830	0	507970	0	0	17991	3	2	3	3	3	2	3	1	0	1	2	1	1	2	2
297	D6EKA1	SLIV_27635	X	Extracellular	Secreted protein (Tat) - Nucleotidase	Tat substrate; hydrolase; phospholipase; hydrolysis of environmental macromolecules	4297300	3389200	5367900	5129400	4649700	2809200	4430100	6847100	9841900	5991700	8539800	8452400	10418000	8438900	17946000	15057000	17485000	15719000	11893000	7797400	12272000	12916000	21113000	14592000	12881000	11501000	19496000	15980000	6	5	6	7	6	5	5	6	7	6	6	8	10	7	12
298	D6EKA9	SLIV_27675	E	Secreted Lipoprotein	Secreted Lipoprotein (Sec) - Branched chain amino acid binding protein	Sec substrate; lipoprotein; transport; Leucine-binding protein; TE_Class 3; TC_Subclass 3.A; TC_Family 3.A.1	46338000	25380000	28950000	31851000	38348000	29330000	28881000	36637000	43366000	44551000	45024000	54981000	51904000	55372000	45577000	40674000	24100000	33996000	32495000	24293000	24926000	38253000	33328000	21038000	26878000	19440000	21862000	22919000	22	15	17	21	21	19	19	19	20	20	18	21	22	24	21
299	D6EKB6	SLIV_27710	X	Extracellular	Secreted protein (Sec) - Protein with Lysozyme-like domain (IPR023346)	Sec substrate; hydrolase; peptidoglycan binding; unknown function	24281000	14101000	17362000	21064000	19882000	18744000	19498000	26344000	22449000	24698000	28806000	57551000	31339000	31302000	36355000	31052000	22855000	22260000	28286000	44025000	24451000	69496000	70632000	55450000	30729000	53833000	58575000	66880000	11	9	10	11	10	10	11	11	10	10	10	10	10	10	11
300	D6EKC0	SLIV_27725	r	Ribosomal	30S ribosomal protein S1	translation	11800000	9198500	12947000	15519000	10001000	11814000	9107300	14257000	20741000	28995000	27069000	22962000	28151000	26094000	16103000	26614000	9195600	13933000	16258000	11350000	13565000	23941000	26326000	13630000	24377000	20411000	25671000	26490000	10	7	9	9	10	8	8	11	11	13	12	11	12	12	8
301	D6EKF1	SLIV_27875	X,V	Extracellular; Extracellular vesicle	Secreted protein (Sec) - Putative phosphodiesterase (IPR017946)	Sec substrate; hydrolase; phopshodiesterase; housekeeping function	146720	24064	182130	0	104660	154010	17937	965190	10461	806310	457410	676100	1258700	1148500	438820	0	1201900	31698	318610	364140	282940	3847600	4726200	2728000	2528500	2502200	3689900	4999400	1	1	3	0	1	2	1	4	1	3	3	3	4	3	3
302	D6EKF4	SLIV_27890	F1	Peripheral plasma membrane protein facing the cytoplasm	Export associated protein	transport	1444900	2048200	3008100	3388000	2029400	3492600	2699400	1477600	2730100	3335800	2846100	4054900	3445300	3635800	314490	1882900	291090	734580	998200	686100	408210	2874300	4862600	1695700	4939800	3741300	3410400	5046900	1	1	1	1	1	1	1	1	1	1	1	1	1	1	1
303	D6EKF9	SLIV_27915	A	Cytoplasmic	Hydrolase	hydrolase	4304900	3473700	4387700	0	4146500	4421700	4286000	2435000	2989000	4182800	4481200	3807900	3760400	3866300	1030700	3111700	0	0	1190400	900410	0	4651900	4887200	4784800	6370100	4332200	5759900	5344200	1	1	1	1	1	1	1	1	1	1	1	1	1	1	1
304	D6EKH1	SLIV_27980	F1	Peripheral plasma membrane protein facing the cytoplasm	Glyceraldehyde-3-phosphate dehydrogenase (EC 1.2.1.12)	metabolic enzyme	9198100	5677000	3353200	6573600	5205800	1747000	6119900	7051300	4341100	9680500	6572300	8730200	12745000	10602000	441500	401770	447150	357950	196260	686560	212110	3453700	5554600	3407800	3298000	2552900	4057300	2210200	6	6	5	6	5	3	6	4	5	5	6	5	5	5	2
305	D6EKH2	SLIV_27985	F1	Peripheral plasma membrane protein facing the cytoplasm	Phosphoglycerate kinase (EC 2.7.2.3)	metabolic enzyme	18661000	11408000	17246000	14798000	14042000	14691000	14631000	17402000	17043000	18911000	21873000	27130000	28611000	27323000	3590400	6058200	2386400	3764500	3404100	2537700	3192500	13714000	20818000	10978000	19395000	14856000	16821000	15896000	12	9	11	10	10	10	11	11	9	12	10	10	12	11	7
306	D6EKH3	SLIV_27990	F1	Peripheral plasma membrane protein facing the cytoplasm	Triosephosphate isomerase (TIM) (TPI) (EC 5.3.1.1) (Triose-phosphate isomerase)	metabolic enzyme	23088000	20863000	25723000	25251000	23442000	26147000	20326000	22548000	11372000	28726000	16029000	35368000	30468000	37857000	9502800	4515200	4926300	10099000	11809000	9973400	4877300	23823000	35820000	15224000	27013000	20366000	21852000	14278000	10	8	9	10	8	8	10	8	6	10	6	8	7	10	6
307	D6EKH6	SLIV_28005	A	Cytoplasmic	Glucose-6-phosphate isomerase (GPI) (EC 5.3.1.9) (Phosphoglucose isomerase) (Phosphohexose isomerase)	.	239780	99957	374440	339640	276740	315000	240790	230070	331410	399170	440590	525750	675850	629190	297310	309940	62635	337750	340750	96448	69612	398930	721200	321130	607580	487260	427260	521920	11	10	11	10	11	11	10	10	10	8	9	8	9	10	9
308	D6EKI1	SLIV_28030	A	Cytoplasmic	Glucose-6-phosphate 1-dehydrogenase (G6PD) (EC 1.1.1.49)	.	3042400	1270600	1667500	1736900	1361900	1375400	1220600	99764	367170	192870	643060	839020	1013200	1333800	1868600	1319100	888990	1918600	1396200	1025900	1013100	1792300	1776500	1107000	1503500	1128100	1856500	1141200	4	2	3	2	3	2	2	1	3	2	2	2	3	4	3
309	D6EKI2	SLIV_28035	A	Cytoplasmic	Transaldolase (EC 2.2.1.2)	metabolic enzyme	3425900	2603400	2440300	2452800	3112200	3214400	2505000	727570	2556400	4016800	3929500	3714000	3617200	4490800	2588700	244850	71605	232150	253590	1585200	166410	5221600	7392600	234740	1495800	519260	3903100	3864700	5	4	3	3	2	3	2	3	3	4	4	4	5	4	3
310	D6EKI3	SLIV_28040	F1	Peripheral plasma membrane protein facing the cytoplasm	Transketolase (EC 2.2.1.1)	metabolic enzyme	2377800	1832900	2120500	1183500	1161600	1017100	1868300	900060	699050	2493400	1369100	1823800	2569800	2637500	101600	103130	0	0	110740	0	0	628390	1704600	606080	1477300	1687500	1650400	1563900	3	3	3	2	2	2	3	3	2	3	2	3	3	3	1
311	D6EKJ8	SLIV_28110	F1	Peripheral plasma membrane protein facing the cytoplasm	Cysteine desulfurase (EC 2.8.1.7)	unknown function	2682400	0	1665500	1542500	767570	0	1453900	692970	473310	2350100	2362600	0	2725100	755320	933580	777620	0	227430	1471100	412360	455820	3110100	2817000	727020	3085000	255410	2967500	1208200	2	0	1	1	1	0	2	1	1	2	2	0	2	1	1
312	D6EKK7	SLIV_07105	A	Cytoplasmic	Hydroxypyruvate isomerase (EC 5.3.1.22)	.	0	0	0	0	0	0	0	0	0	0	0	0	0	0	0	0	0	0	0	0	0	0	392560	76785	303400	228070	318720	330740	0	0	0	0	0	0	0	0	0	0	0	0	0	0	0
313	D6EKL3	SLIV_07145	X	Extracellular	Secreted protein (Tat) - Protein of unknown function DUF312 (IPR005506)	Sec substrate; unknown function	57799000	21852000	51238000	59958000	42632000	40560000	40518000	30409000	40383000	41724000	36460000	58411000	54446000	47243000	124500000	98821000	87613000	134970000	100030000	69942000	80404000	424550000	510190000	264610000	408310000	356600000	345140000	391840000	42	32	38	42	37	37	35	38	35	38	36	36	39	41	45
315	D6EKN4	SLIV_07255	X	Extracellular	Secreted protein (Sec) - Secreted Endonuclease/exonuclease/phosphatase (IPR005135) with PGAP2-interacting domain (IPR027317) - Cell wall related protein	Sec substrate; cell-wall biosynthesis, housekeeping function	24600000	16280000	25508000	29723000	28790000	25231000	30061000	54628000	49321000	11142000	13790000	18700000	22460000	22903000	25615000	23472000	21301000	18958000	17373000	14972000	16664000	37133000	44380000	34748000	41125000	28593000	32880000	29736000	13	10	10	13	12	12	12	8	11	7	10	9	14	10	13
316	D6EKU8	SLIV_07595	X,V	Extracellular, Extracellular vesicle	Secreted protein (Tat) - Esterase	Tat substrate; hydrolase; peptidase; proteolysis; serine-type peptidase activity; hydrolysis of environmental macromolecules; secreted protease; protease	106120000	57164000	91849000	100190000	78584000	80002000	74117000	71070000	84864000	77127000	93807000	105800000	110710000	100600000	152210000	182500000	110860000	143270000	129790000	110310000	108580000	299390000	409730000	278720000	365320000	283450000	295660000	380980000	29	23	24	26	22	24	24	24	23	25	26	28	27	27	28
317	D6EKV2	SLIV_07615	X	Extracellular	Secreted protein (Sec) - Unknown function	Sec substrate; unknown function	0	0	0	0	0	0	0	942040	1114700	1066900	1573200	1174800	1211400	1275200	0	0	0	0	0	0	0	0	0	0	0	0	0	0	0	0	0	0	0	0	0	1	1	1	1	1	1	1	0
318	D6EKW0	SLIV_07660	E	Secreted Lipoprotein	Secreted Lipoprotein (Sec) - Aliphatic sulfonates-binding protein (IPR010067)	Sec substrate; lipoprotein; ABC transporter family; transport; SBP cluster 3; TE_Class 3; TC_Subclass 3.A; TC_Family 3.A.1	1102800	1405600	1626700	1997900	2086300	1543400	1276300	1866400	3195700	3419000	2775800	4359200	3133500	3546500	3145400	3553900	1607500	4007000	3464000	3038800	1929600	6687700	6898100	2763000	5731700	5875600	4797100	5885900	4	3	4	4	4	3	3	4	4	4	4	4	4	4	4
319	D6EKX8	SLIV_07750	A	Cytoplasmic	Malto-oligosyltrehalose trehalohydrolase (MTHase) (EC 3.2.1.141) (4-alpha-D-((1->4)-alpha-D-glucano)trehalose trehalohydrolase) (Maltooligosyl trehalose trehalohydrolase)	.	544800	0	458560	508880	111370	117170	316860	305040	348400	480630	377840	490290	600230	543910	0	0	0	0	0	0	0	0	0	0	0	0	0	0	1	0	1	1	1	1	1	1	1	1	1	1	1	1	0
320	D6EKY8	SLIV_17725	B	Integral membrane	Integral membrane protein - Transglycosylase	integral membrane protein; hydrolase; glycosyl hydrolase	315270	309810	278740	496740	654650	726510	399410	1584600	1100900	1690700	1780700	2016000	1828700	2216700	556990	0	391100	939730	1096800	600000	577310	435220	578070	249320	305130	514630	424610	413410	1	1	1	1	1	1	1	2	1	2	2	1	2	2	1
321	D6EL15	SLIV_17860	X	Extracellular	Secreted protein (Sec) - Cell wall peptidase	Sec substrate; hydrolase; peptidoglycan binding; cell-wall binding; housekeeping function; secreted protease; protease	19378000	17668000	17812000	22310000	26315000	20706000	22293000	61297000	57875000	76532000	70826000	86295000	66656000	95762000	11681000	24013000	10858000	25542000	22060000	20323000	14504000	15525000	10006000	7070900	8732200	8354500	9111400	15176000	4	4	4	3	3	4	4	4	4	5	4	5	4	4	2
322	D6EL34	SLIV_17980	A	Cytoplasmic	Valine dehydrogenase (EC 1.4.1.23)	metabolic enzyme	11389000	6758100	11832000	11823000	8598500	10658000	8311800	8579900	10473000	11230000	11446000	13697000	10717000	15798000	1123700	8720000	1475300	1383500	3871500	1553600	682500	17358000	21905000	15280000	20473000	17018000	22270000	20285000	7	6	8	8	6	7	7	5	6	6	7	6	7	8	3
323	D6EL56	SLIV_18115	A	Cytoplasmic	Protein containing START-like domain (IPR023393) (Uncharacterized protein)	unknown function	847140	278550	649560	444720	695820	0	0	520640	763880	884490	746630	726500	715890	642330	0	0	0	0	0	0	0	1609100	1446900	1025700	0	1454100	1704900	0	1	1	1	1	1	0	0	1	1	1	1	1	1	1	0
324	D6EL77	SLIV_18230	A	Cytoplasmic	Stress response related protein (Uncharacterized protein)	stress response	0	0	0	0	0	0	0	0	2097700	2339300	2621900	0	2836300	0	0	1802200	0	1334500	569740	0	568340	0	0	0	0	0	0	0	0	0	0	0	0	0	0	0	1	1	1	0	1	0	0
325	D6ELB1	SLIV_28175	X	Extracellular	Secreted protein (Sec) - Large protein with potential Endonuclease/exonuclease/phosphatase activity (IPR005135)	Sec substrate; hydrolase; phosphatase; signal transduction; housekeeping function	17442000	13806000	17960000	16848000	15393000	19367000	19317000	10937000	33057000	14563000	11153000	14960000	17436000	10046000	80295000	45336000	78912000	60669000	57511000	55815000	52901000	68263000	73914000	41788000	83831000	67605000	67526000	60618000	16	14	12	17	14	15	16	13	18	15	13	13	17	12	21
326	D6ELF0	SLIV_28365	A	Cytoplasmic	Uncharacterised conserved protein UCP022704 (IPR015987)	unknown function	0	632570	971270	312260	606180	173460	102960	603690	0	196920	0	247310	776300	0	605700	777150	175190	704070	0	0	0	0	0	0	0	0	0	0	0	1	1	1	1	1	1	1	0	1	0	1	1	0	1
327	D6ELF7	SLIV_28400	A	Cytoplasmic	Aspartate aminotransferase	.	1340500	413400	651310	612750	552150	582990	446310	641020	363930	493530	633850	476980	707830	431370	0	0	0	0	0	0	0	0	0	0	0	0	0	0	2	1	1	1	1	1	2	1	1	2	1	2	2	1	0
328	D6ELH1	SLIV_28470	A	Cytoplasmic	Aerobic cobaltochelatase subunit CobN (EC 6.6.1.2)	unknown function	3047300	1641900	2378800	2305200	2149000	2195100	2223800	3278200	3910300	3953600	3659600	4440400	5304200	4547000	3744400	2661400	3010600	3265700	3178500	2254900	2549200	5265400	6977300	5445700	6469100	4886000	5728200	5479700	9	6	6	7	7	7	7	10	10	11	9	10	13	11	8
329	D6ELJ8	SLIV_28595	X	Extracellular	Secreted protein (Sec) - Subtilisin-like proteiase	Sec substrate; protease; hydrolase	50623	40520	92749	95764	71617	114400	115710	13994	10302	0	8108.4	34891	0	23969	0	0	0	0	0	0	0	0	84933	20808	554810	32909	0	1706200	1	1	1	1	1	1	1	1	1	0	1	1	0	1	0
330	D6ELK7	SLIV_28640	A	Cytoplasmic	Metalloprotease TldD/PmbA (IPR002510)	hydrolase; cytoplasmic protease; protease	0	40585	81068	67665	55730	72164	0	23170	29378	35804	28220	56411	8183.5	41006	0	22716	0	22710	15386	15212	11131	27408	50566	19144	45399	0	25407	19090	0	1	1	1	1	1	0	1	1	1	1	1	1	1	0
331	D6ELM8	SLIV_28750	A	Cytoplasmic	UPFUPF0098-like protein	unknown function	6077100	3656500	5065400	5628000	938470	4888200	4433200	0	0	2206200	2790500	2897500	3773000	806480	0	0	0	0	0	0	0	0	0	0	0	0	0	0	2	1	2	2	1	2	2	0	0	2	1	1	2	1	0
332	D6ELP2	SLIV_07815	E	Secreted Lipoprotein	Secreted Lipoprotein (Sec) - ABC-type glycine betaine transport system, substrate-binding protein	Sec substrate; lipoprotein; transporter; ABC transport; membrane transport system; transport; SBP cluster F; TE_Class 3; TC_Subclass 3.A; TC_Family 3.A.1	0	304530	332490	378580	337540	415260	0	0	0	0	0	0	0	0	0	248590	160500	482250	461480	336530	171450	429790	791090	0	558560	0	422830	0	0	1	1	1	1	1	0	1	0	0	0	1	1	0	0
333	D6ELQ5	SLIV_07880	X	Extracellular	Secreted protein (Tat) - TolB-like protein	Tat substrate; unknown function	17948000	8792900	17939000	13790000	10115000	9799400	10447000	14107000	12425000	4757000	16174000	13393000	11341000	24486000	56911000	51892000	81537000	58347000	73146000	27480000	30001000	53961000	95470000	62384000	65093000	39835000	62353000	74222000	10	7	10	11	8	7	10	9	10	3	9	9	8	10	11
334	D6ELR5	SLIV_07930	A	Cytoplasmic	Putative heme-dependent peroxidase/Chlorite dismutase (IPR010644)	other	4731500	5014500	11079000	10167000	6643600	6196400	7211400	4555900	5478000	7258300	7190500	8778200	11856000	9242900	8881900	9420900	3687600	6792700	6193000	4780200	4901000	13720000	16522000	10222000	14310000	9676400	12642000	10283000	5	5	6	5	6	4	4	3	2	5	5	4	6	3	5
335	D6ELU0	SLIV_08050	A	Cytoplasmic	Uncharacterized protein	unknown function	817040	620940	983780	1282100	744650	1016600	886390	651430	550710	0	1024600	563180	673250	904930	0	0	0	0	0	0	0	1105800	1896800	1429600	2048400	1128900	1630500	1934100	2	2	2	2	2	2	2	1	1	0	2	1	1	2	0
336	D6ELV4	SLIV_08115	X	Extracellular	Secreted protein (Sec) - Alpha-1,2-mannosidase, putative	Sec substrate; hydrolase; galactose-binding; carbohydrate binding; metabolic process; mannosidase	15877000	15501000	18652000	20201000	17542000	14739000	18509000	4491400	13690000	6393600	6308300	5641200	7905800	6628100	43965000	37490000	53712000	56836000	40205000	32225000	25001000	50348000	48921000	22301000	41466000	25850000	36738000	25861000	30	30	32	31	32	27	29	16	22	18	19	24	24	15	36
337	D6ELV9	SLIV_08140	A	Cytoplasmic	Aconitate hydratase (Aconitase) (EC 4.2.1.3)	metabolic enzyme	29353000	24428000	22649000	26766000	26790000	27596000	25061000	28750000	26660000	37956000	25143000	34797000	41899000	51131000	43409000	36530000	30715000	37009000	26098000	23769000	36607000	107940000	131490000	70639000	101600000	86486000	91531000	76619000	25	22	23	28	21	22	24	27	24	23	20	26	28	27	29
338	D6EM34	SLIV_18450	A	Cytoplasmic	Protein of unknown function containing NTF2-like domain and SEC-C motif	unknown function	6231700	1778800	5592800	5363500	4586500	2070300	1880600	1646600	5368100	2664100	3135700	3485800	7390700	5899900	336580	1476100	284590	444360	471260	372870	0	2561800	2140400	5106400	5306900	1828200	5462200	2396600	3	3	3	2	2	3	2	2	2	2	2	3	3	2	1
339	D6EM38	SLIV_18470	A	Cytoplasmic	Xaa-Pro aminopeptidase 1 (EC 3.4.11.9)	hydrolase; cytoplasmic protease; protease	24525000	19674000	26214000	28719000	23566000	23122000	23896000	27186000	25032000	35647000	27615000	36816000	39131000	41209000	28737000	21708000	21524000	29833000	30731000	22910000	23832000	47259000	52748000	29054000	41805000	39482000	38853000	35228000	14	15	14	14	15	13	13	14	12	15	12	12	16	15	16
340	D6EM42	SLIV_18485	B	Integral membrane	Integral membrane protein - GLE1-like protein (IPR012533)	Integral membrane protein; unknown function	192560	145730	187120	376380	494330	239840	221360	679230	489450	1284300	647900	944010	1273500	1382900	55744	77758	100070	141380	231430	192730	114010	141250	146700	161830	143200	213510	79161	101270	2	1	1	2	2	1	2	2	2	2	2	2	2	2	1
341	D6EM43	SLIV_18490	E	Secreted Lipoprotein	Secreted Lipoprotein (Sec) - Putative Copper chaperone SCO1/SenC (IPR003782)	Sec substrate; lipoprotein; chaperone; respiratory chain; energy; housekeeping function	58580000	40927000	52070000	57421000	51201000	56843000	48643000	51143000	57517000	68202000	67595000	71677000	77815000	75062000	81729000	54770000	52949000	70640000	57803000	40903000	52351000	56839000	50086000	30870000	46796000	40849000	36937000	34925000	9	7	8	10	6	9	7	9	7	8	8	8	9	8	10
342	D6EM66	SLIV_18610	A	Cytoplasmic	Serine/threonine protein kinase	signal transduction	2365700	2477300	3461400	3929400	3315400	2814200	3443000	3702300	3884700	4007000	5004900	5414200	5843700	5155700	813270	29350	0	0	357770	0	269230	1079300	2906800	2148500	3571600	800020	2357500	3508900	2	3	3	3	3	2	3	3	3	3	3	3	3	3	2
343	D6EM69	SLIV_18625	A	Cytoplasmic	Phosphomethylpyrimidine synthase (EC 4.1.99.17) (Hydroxymethylpyrimidine phosphate synthase) (Thiamine biosynthesis protein ThiC)	metabolic enzyme	451350	303630	617990	108200	0	655690	430510	0	0	0	0	0	0	0	0	0	0	0	0	0	0	0	0	0	0	0	0	0	2	1	2	2	1	2	2	0	0	0	0	0	0	0	0
344	D6EM74	SLIV_18650	A	Cytoplasmic	Cupin-superfamily protein	.	10265000	3529100	5448400	6114500	6199700	5436400	7859700	2738400	3216700	4967300	6183600	2450800	3425000	0	2427400	1565800	0	677230	467660	0	0	4551800	2872700	3642700	3893000	2089500	3190400	3699900	3	1	1	2	2	1	2	1	2	2	2	1	1	0	2
345	D6EM77	SLIV_18665	A	Cytoplasmic	Putative cystathionine gamma-lyase (EC 4.4.1.1)	.	2574100	1810800	2248300	2717400	1425500	1330700	1443800	1073100	1266300	1808000	1489700	1670000	1575600	1705200	879460	443330	448400	308980	535030	487430	346090	1193400	1234400	536270	1039800	738040	699480	1154300	3	3	2	3	2	3	3	3	2	4	2	3	4	3	3
346	D6EMA7	SLIV_18815	A	Cytoplasmic	Thioredoxin reductase A	redox homeostasis; chaperone	943690	1242500	2004300	1503600	1405700	2772400	1936300	312330	231840	987240	170750	1358000	852810	1828100	107040	44185	80293	192490	240730	220940	19136	216100	790500	139070	1357400	75407	48342	706230	3	3	3	3	3	3	3	2	2	3	2	3	3	3	2
347	D6EMA8	SLIV_18820	F1	Peripheral plasma membrane protein facing the cytoplasm	Thioredoxin-1	redox homeostasis; chaperone	2214200	5438700	0	8718300	5502600	1142500	5719900	14348000	14544000	15520000	20353000	15669000	4357700	12311000	666720	6732800	0	3159400	0	3433200	2659300	2127300	3329600	9241500	1546000	0	2632400	2663700	2	1	0	2	2	1	2	2	2	2	2	2	2	2	1
348	D6EMC0	SLIV_18870	A	Cytoplasmic	DNA polymerase III subunit beta (EC 2.7.7.7)	replication	11248000	6959600	9112300	9686400	9202900	6876800	7731200	10044000	10528000	10188000	11516000	10306000	12008000	11633000	3321000	2926900	2635200	937390	2323400	0	2850500	13599000	13301000	9074500	13193000	9602100	8828000	11247000	3	3	3	4	3	3	2	4	3	3	3	3	3	2	2
349	D6EME4	SLIV_18990	A	Cytoplasmic	Peptidyl-prolyl cis-trans isomerase (PPIase) (Putative PpiA homologue) (EC 5.2.1.8)	chaperone	5676400	4979600	6105300	6792700	4880800	6842200	5511600	2387200	4590100	5970800	2557100	4431700	2141600	5954700	255580	4091400	1439600	321960	2567900	696210	617440	1813000	3275100	2261800	4071400	2545300	2365300	5704000	4	4	4	4	3	4	4	2	3	3	4	3	3	3	1
350	D6EMG7	SLIV_28865	A	Cytoplasmic	ADP-ribose pyrophosphatase (Uncharacterized protein)	unknown function	0	424560	0	0	1992100	0	2234400	2553900	419130	2184700	247340	955580	3881300	0	998480	494020	0	643750	121060	207410	0	2029000	1156400	2074600	2913700	2033200	1570700	2441100	1	1	1	1	3	0	3	3	1	2	2	2	3	0	2
351	D6EMI8	SLIV_28975	A	Cytoplasmic	Proteinase inhibitor I78 (IPR021719)	proteinase inhibitor	57796000	44306000	63171000	90387000	71087000	87762000	83337000	32740000	40220000	42037000	56222000	51177000	36164000	11311000	46810000	70743000	55031000	67519000	44907000	31815000	34422000	100540000	127040000	92940000	121080000	95876000	102510000	2655800	1	1	1	1	1	1	1	1	1	1	1	1	1	1	1
352	D6EMM8	SLIV_29170	A	Cytoplasmic	Homogentisate 1,2-dioxygenase (HGDO) (EC 1.13.11.5) (Homogentisate oxygenase) (Homogentisic acid oxidase) (Homogentisicase)	.	17351000	8582800	14568000	16208000	12234000	15059000	12041000	6477000	4030000	7170700	4570500	10587000	10610000	9959700	1817500	434790	89056	2131800	1818900	959610	1281200	4601300	3443700	1307800	3044000	2899600	2872500	2755000	8	7	7	8	7	7	8	7	6	8	7	7	7	7	4
353	D6EMP8	SLIV_29270	X	Extracellular	Secreted protein (Sec) - Penicillin acylase	Sec substrate; hydrolase; acylase; penicillin binding	955860	364650	532950	403090	473160	463130	411010	130530	187660	123090	350790	180920	257380	205810	414430	269220	248060	311540	268620	540280	183550	0	187110	374190	217480	166240	276080	226580	2	1	1	1	1	1	1	1	1	1	2	1	2	1	2
354	D6EMR6	SLIV_29365	A	Cytoplasmic	M20/M25/M40 family peptidase (Uncharacterized protein)	hydrolase; cytoplasmic protease; protease	449950	0	337850	258760	261290	221810	176170	299150	330600	398980	503310	428290	783520	437510	0	0	0	0	0	0	0	481760	437860	357310	837080	525910	450780	357260	2	0	1	1	1	1	1	1	1	1	1	1	3	1	0
355	D6EMT3	SLIV_08430	A	Cytoplasmic	Uncharacterized protein	unknown function	0	0	0	0	1688800	1451800	1927800	0	0	0	0	0	0	0	35397	2794100	0	2000500	1962600	0	2053300	7177000	7007500	6431900	7604800	5593700	6601600	150020	0	0	0	0	1	1	1	0	0	0	0	0	0	0	1
356	D6EMX7	SLIV_08650	X	Extracellular	Secreted protein (Tat) - Thioredoxin-like protein	Tat substrate; redox homeostasis; metabolic process; chaperone	6283400	5706200	6376500	9327800	7016300	8693700	8108600	11082000	14553000	15434000	15453000	19023000	15992000	20344000	12522000	9120000	11435000	12537000	16432000	12403000	9253700	12582000	13956000	6679300	9849300	9552200	6929300	13778000	3	4	3	4	3	3	4	5	4	4	3	4	4	5	4
357	D6EMZ5	SLIV_08740	A	Cytoplasmic	Arginine deiminase (ADI) (EC 3.5.3.6) (Arginine dihydrolase)	.	924610	413610	1092500	745180	566340	448170	445580	696160	370110	293320	728280	894290	1012300	629100	1255500	736770	587200	1073900	561950	603840	545790	0	910490	425720	699870	647000	651430	838150	2	2	2	2	1	1	1	2	1	1	2	2	2	1	2
358	D6EN17	SLIV_08845	X	Extracellular	Secreted protein (Sec) - Chitinase II (IPR011583)	Sec substrate; hydrolase; chitinase; cell-wall biosynthesis; housekeeping function	254130	312530	342150	419260	296250	378060	0	0	229000	241190	167720	0	249380	0	333080	345610	267100	362080	0	378330	266330	409280	5581.3	232380	422500	348580	418430	345070	1	1	1	1	1	1	0	0	1	1	1	0	1	0	1
359	D6EN68	SLIV_19030	B	Integral membrane	Integral membrane protein - Putative serine/threonine-protein kinase (EC 2.7.11.1)	Integral membrane protein; kinase; receptor; signal transduction	5127200	3657800	7405300	4830700	8856900	4938400	7610400	2945900	3367300	3973000	4597400	8567400	3996900	7251300	7637400	2634500	2911600	3879800	6785800	3528200	2802600	3599300	4441000	2911500	6686700	2548600	2532900	3029200	6	5	6	5	6	5	5	5	5	4	4	5	4	4	6
360	D6EN82	SLIV_19105	A	Cytoplasmic	3-hydroxybutyryl-CoA dehydrogenase	.	702070	794280	1463000	1323900	1307500	1093400	1327200	1177900	559270	1213000	1337300	1486600	1686200	763850	331040	447740	561760	264270	449500	0	0	508830	288010	183790	300350	909960	343010	393220	1	2	2	2	2	2	2	2	1	2	2	2	2	1	1
361	D6EN87	SLIV_19130	A	Cytoplasmic	Branched-chain alpha-keto acid dehydrogenase subunit E2	.	954880	472310	862370	947290	0	710060	0	337650	361720	0	299470	323520	350690	329120	0	0	0	0	0	0	0	0	156400	194850	0	295760	154720	154690	1	1	1	2	1	1	1	1	1	0	1	1	1	1	0
362	D6ENA0	SLIV_19195	A	Cytoplasmic	Branched-chain alpha-keto acid dehydrogenase E1 subunit alpha	.	0	0	0	87403	90140	0	52231	185110	0	290570	319890	308120	464690	0	0	0	0	0	0	0	0	257620	773130	0	148010	149060	0	0	0	0	0	1	1	0	1	1	0	2	2	2	2	0	0
363	D6ENC2	SLIV_19295	A	Cytoplasmic	Probable M18 family aminopeptidase 2 (EC 3.4.11.-)	hydrolase; cytoplasmic protease; protease	5634900	3236000	5409300	4658500	4608200	4506400	3968500	3273400	4069400	1348100	3997400	4111700	3330000	3895100	0	0	0	0	0	0	0	0	0	250730	432270	0	1620700	0	2	2	2	2	2	1	1	1	2	2	2	1	1	2	0
364	D6ENC8	SLIV_19325	F1	Peripheral plasma membrane protein facing the cytoplasm	Aspartate-tRNA ligase (EC 6.1.1.12)	translation	7438400	3331700	6705000	8538600	6302300	6123000	6016900	5860000	5934900	6952400	7305400	8753200	8116100	8527500	2704400	4458900	1650800	1684200	2094200	1517500	1009900	9342700	9588000	4383000	14012000	10475000	12785000	10930000	9	8	9	10	10	8	10	9	9	9	11	10	9	8	7
365	D6END0	SLIV_19335	N	Nucleoid	Protein containing Bacterial Pleckstrin homology domain (IPR012544) - Putative stress response related protein (Uncharacterized protein)	.	2332200	2170500	0	2011400	641410	1646900	925720	1740700	933480	3091500	2301300	2886500	6105700	4008000	0	0	0	0	0	0	0	1735900	527610	2063600	0	0	2614300	865730	3	1	0	2	1	1	2	2	1	2	1	1	2	2	0
366	D6END1	SLIV_19340	A	Cytoplasmic	Methionine--tRNA ligase (EC 6.1.1.10) (Methionyl-tRNA synthetase)	translation	2266700	1343600	2545200	2483000	1928200	2124600	2750300	1650600	2611700	4001100	2219200	2871800	5286000	5109300	732360	1263800	382890	857550	641800	335390	475620	4124500	5729900	2475400	3095900	2487600	3913800	2970000	5	3	6	5	3	4	4	4	5	5	3	4	6	6	4
367	D6END3	SLIV_19350	X	Extracellular	Secreted protein (Tat) - Protein of unknown function containing DUF839 domain	Tat substrate; unknown function	2350400	1241500	2176400	1777800	1191500	1260200	1740900	1312600	1548300	611900	1759800	1389400	1550200	2407600	2836700	2276900	3092700	2864300	2264200	1713700	1355800	1044600	872060	669690	1054900	0	1048000	1111500	3	3	4	4	2	2	3	2	3	2	2	2	2	3	4
368	D6ENF7	SLIV_19470	N	Nucleoid	Tellurium resistance protein (Uncharacterized protein)	other	20431000	9212700	4598800	19367000	5219300	18134000	3917900	11588000	18218000	15695000	17836000	16733000	20408000	16936000	8809700	39122000	1069400	7028400	7730500	1077700	5325900	19041000	28801000	5081400	19356000	16036000	20402000	26182000	6	3	5	6	6	5	4	4	5	5	6	4	6	4	4
369	D6ENJ1	SLIV_19650	A	Cytoplasmic	Potential cold shock protein 5	chaperone	0	1219600	1378800	1083700	1107900	1030500	491660	4032100	5292000	5256700	4479900	3699800	3748500	3024600	1028800	1549900	0	0	0	578510	836160	0	0	755750	0	1226500	0	1588600	0	1	1	1	1	1	1	1	1	1	1	1	1	1	1
370	D6ENJ5	SLIV_19670	A	Cytoplasmic	Stress response protein	.	1173500	948450	689430	1849000	0	1636000	5249500	2566900	3940900	5646500	4746600	6346400	6360200	267260	396600	371820	253720	3567200	474510	0	95427	1832500	516350	311300	0	423510	1870100	201930	1	1	1	1	0	1	2	2	1	2	2	2	2	1	1
371	D6ENK2	SLIV_29470	E	Secreted Lipoprotein	Secreted Lipoprotein (Sec) - Oligopeptide binding protein	Sec substrate; lipoprotein; solute-binding protein; transmembrane transport; membrane transport system; transport; SBP cluster 5; TE_Class 3; TC_Subclass 3.A; TC_Family 3.A.1; transport	6970100	3320800	12404000	10063000	10104000	2443700	6748100	10934000	14293000	21557000	12510000	23208000	15245000	25002000	18951000	17231000	19000000	15184000	22296000	20042000	10975000	23138000	29373000	16722000	19643000	19760000	16391000	19154000	7	5	6	8	8	5	7	7	7	8	5	6	9	8	9
372	D6ENK7	SLIV_29495	X	Extracellular	Secreted protein (Sec) - Unknown function	Sec substrate; unknown function	6174400	8047700	4495900	9292500	12720000	12955000	10059000	12916000	9849900	9104600	20540000	19863000	14809000	22908000	595670	5287400	5425600	530580	6183200	9118800	9624500	4658600	9081500	5400200	8596200	8016300	4238300	10592000	3	3	2	4	4	4	4	3	3	2	3	3	3	4	1
373	D6ENL0	SLIV_29505	A	Cytoplasmic	Proteasome-associated ATPase (AAA ATPase forming ring-shaped complexes) (Proteasomal ATPase)	hydrolase; cytoplasmic protease; protease	14618000	11163000	10360000	15479000	12065000	12392000	14069000	25939000	17985000	9747300	11252000	9990600	7145500	8530100	5130800	3602800	4081200	4221100	3611000	3793700	3493500	4418600	5042000	2057400	5703100	3335100	4306000	3420600	5	5	5	5	4	5	5	3	4	4	3	3	2	4	3
374	D6ENL9	SLIV_29545	X	Extracellular	Secreted protein (Tat) - Peptidyl-prolyl cis-trans isomerase	Tat substrate; isomerase; protein folding; housekeeping function	32707000	20625000	20375000	24953000	18130000	22747000	23518000	8219800	10998000	8606500	14614000	19044000	14193000	17190000	13577000	9560900	9022700	15544000	10327000	14709000	7910400	22295000	21617000	13208000	19764000	13930000	19128000	22756000	9	8	8	9	8	8	10	8	7	8	9	9	9	8	9
375	D6ENM0	SLIV_29550	A	Cytoplasmic	Peptidyl-prolyl cis-trans isomerase - FKBP chaperone (EC 5.2.1.8)	chaperone	26088000	11416000	21815000	30066000	16519000	24090000	26606000	9581200	11307000	13961000	12232000	13973000	20225000	14775000	8024200	22010000	2275800	4041900	12450000	1046600	3113700	25041000	21076000	16987000	12943000	13190000	15688000	25497000	3	3	2	3	2	3	3	2	2	3	2	2	2	2	2
376	D6ENM9	SLIV_29595	A	Cytoplasmic	Protein containing Roadblock/LAMTOR2 domain (IPR004942)	.	1081400	1242600	2567200	2245000	1947400	2761600	2950800	3170300	2266100	4116600	4346600	5116500	7008700	1991400	0	613300	0	568530	0	0	383020	2093400	2646700	1469000	1370400	2358000	1112100	3183100	1	1	2	2	1	2	2	2	2	2	2	2	2	1	0
377	D6ENN5	SLIV_29625	A	Cytoplasmic	Siderophore-interacting protein (Uncharacterized protein)	unknown function	1234700	909090	1109100	1262500	0	0	1137000	1803800	2433900	2766700	3309700	2733600	2631000	3074100	0	768820	0	412770	793910	482220	457960	0	1878900	1559200	1789500	0	1770100	1214900	1	1	1	1	0	0	1	1	1	1	1	1	1	1	0
378	D6ENN8	SLIV_29640	B	Integral membrane	Integral membrane protein - Glycine betaine transport system permease	TE_Class 3; TC_Subclass 3.A; TC_Family 3.A.1; transport	4994700	3046900	3141600	3614900	2775300	4192500	3622800	2042300	2995400	3529500	3048400	4864800	3492900	5065300	11238000	15489000	7236800	13851000	12046000	8993200	8848700	18712000	26152000	15084000	25559000	18697000	20369000	15307000	9	7	6	6	9	8	8	5	6	9	6	8	7	9	11
379	D6ENP5	SLIV_29675	A	Cytoplasmic	Glutamine synthetase	.	46325	33697	84168	75897	92684	72502	0	0	0	0	0	0	0	0	0	0	0	0	0	0	0	0	0	0	0	0	0	0	1	1	1	1	1	1	0	0	0	0	0	0	0	1	0
380	D6ENP8	SLIV_29685	X	Extracellular	Secreted protein (Tat) - Short chain dehydrogenase	Tat substrate; oxidation-reduction process; oxidoreductase	1604600	459590	1435400	1445700	1308600	1085200	1444500	613400	466790	1571100	760250	1020500	640020	1547100	0	0	0	0	0	0	0	0	0	0	0	0	0	0	2	1	2	2	2	2	2	1	1	2	1	1	1	2	0
381	D6ENR1	SLIV_29750	F1	Peripheral plasma membrane protein facing the cytoplasm	Phenylalanine--tRNA ligase alpha subunit (EC 6.1.1.20) (Phenylalanyl-tRNA synthetase alpha subunit)	.	562760	1160000	1722700	1896700	501000	1905200	1501800	792530	1111500	1652800	570640	1962600	2059700	2002000	269850	686670	258990	367040	479190	436700	92583	1253600	1367500	369870	1449500	1206900	1023500	945930	2	3	3	3	2	3	3	3	3	3	2	3	3	3	3
382	D6ENR2	SLIV_29755	F1	Peripheral plasma membrane protein facing the cytoplasm	Phenylalanine--tRNA ligase beta subunit (EC 6.1.1.20) (Phenylalanyl-tRNA synthetase beta subunit)	translation	841010	884210	1213900	1276300	1127400	782310	1589700	2081100	1275900	2720300	2502100	2055900	2682700	1463300	269390	307170	523130	126530	800570	0	546380	707070	788880	159480	1395000	201220	591640	700600	5	6	6	5	5	5	6	5	4	7	5	4	7	6	1
383	D6ENR5	SLIV_29770	A	Cytoplasmic	3-hydroxybutyryl-CoA dehydrogenase (EC 1.1.1.157)	.	2303700	4815800	3051200	8453500	2404300	586790	6269500	2214100	4327200	3217700	4167300	2136400	8329700	4444700	3928900	4469800	4415600	6028800	5472700	2784300	3567800	966050	2847900	1949400	2364300	2122500	1486800	3055400	3	4	2	5	2	2	5	3	5	3	3	5	5	5	4
384	D6ENR6	SLIV_29775	X	Extracellular	Secreted protein (Tat) - Glycosyl hydrolase-like 10 (IPR003790) (UPFUPF0748-like protein)	Tat substrate; hydrolase; carbohydrate binding; hydrolysis of environmental macromolecules	16366000	10278000	12705000	14332000	15325000	16971000	11316000	6127300	8492300	8843500	8544200	8810900	9347600	11428000	10376000	11807000	6246300	6203800	7321600	5880700	7037900	14340000	19879000	13046000	19780000	11392000	11462000	13131000	8	7	8	8	7	8	7	6	6	7	6	6	5	5	7
385	D6ENU9	SLIV_29940	E	Secreted Lipoprotein	Secreted Lipoprotein (Sec) - NlpA family (IPR004872)	Sec substrate; lipoprotein; D-methionine permease, binding protein, ATP-driven transport; membrane transport system; transport; NlpA family; TE_Class 3; TC_Subclass 3.A; TC_Family 3.A.1	5569200	6284700	6628100	6827400	7846400	5501200	4578800	9158500	8831300	12105000	8789700	13766000	9380800	12448000	4581800	1650700	5498600	6076200	5619700	4875200	5646000	6100300	8250500	5198100	5457700	4875500	4150800	0	3	3	3	3	3	3	3	3	3	3	3	3	3	3	3
386	D6EP31	SLIV_09400	A	Cytoplasmic	Phosphocarrier protein HPr	TE_Class 8; TC_Subclass 8.A; TC_Family 8.A.8; transport	17948000	12080000	17482000	19621000	14067000	14256000	16412000	19363000	23906000	27676000	28625000	26308000	27130000	26574000	0	0	0	0	0	0	0	0	0	0	0	0	0	0	1	1	1	1	1	1	1	1	1	1	1	1	1	1	0
387	D6EP33	SLIV_09410	X	Extracellular	Secreted protein (Sec) - Peptidase	Sec substrate; hydrolase; peptidase; proteolysis; metal binding; unknown function; secreted protease; protease	0	0	0	0	0	0	0	7349600	4800500	5589200	6598400	8237500	8019900	9346100	1668400	0	1454100	1962200	2308200	0	968190	0	0	0	0	0	0	0	0	0	0	0	0	0	0	1	1	1	1	1	1	1	1
388	D6EP34	SLIV_09415	A	Cytoplasmic	Protease	hydrolase; cytoplasmic protease; protease	1869000	1476300	2246600	2468300	1450400	1875000	1697700	502820	459060	803240	645960	684250	1868100	736890	0	0	0	0	0	0	0	489700	384820	0	399590	0	419130	499790	2	2	3	3	2	2	2	1	1	1	1	1	2	1	0
389	D6EP35	SLIV_09420	A	Cytoplasmic	Zinc protease	hydrolase; cytoplasmic protease; protease	575170	1011600	1089700	1124200	323170	986100	652370	1165300	1017800	1972100	1223500	2397300	2602300	2314800	182080	0	133570	0	0	212510	0	624630	989320	335040	687700	772650	615370	0	2	2	2	2	2	2	1	3	2	4	3	3	5	5	1
390	D6EP68	SLIV_09590	A	Cytoplasmic	Vitamin B12-dependent ribonucleotide reductase (EC 1.17.4.1)	metabolic enzyme	279280	137600	32289	220470	140430	144560	124850	211550	485850	365470	757900	343760	796970	455960	0	219420	161100	19222	0	0	0	34686	0	107330	330780	271480	264260	0	2	2	1	2	2	1	1	2	3	3	4	2	3	2	0
391	D6EP75	SLIV_09625	X	Extracellular	Secreted protein (Sec) - Peptidase S1, PA clan (IPR009003)	Sec substrate; hydrolase; peptidase; proteolysis; metal binding; hydrolysis of environmental macromolecules; secreted protease; protease	8032600	4267300	6336200	6704800	7178300	2524800	6587000	7809700	8880200	7816100	5672200	10433000	9782600	5251300	9033000	7076900	3128300	5251600	5385200	2373400	4106800	5596900	7274100	4303200	4899700	6322600	6979400	7967400	4	4	5	5	4	3	4	5	5	4	3	4	4	3	4
392	D6EP76	SLIV_09630	X	Extracellular	Secreted protein (Tat) - Peptidase S1, PA clan (IPR009003)	Tat substrate; hydrolase; peptidase; proteolysis; metal binding; hydrolysis of environmental molecules; secreted protease	3270100	911530	1893000	570190	2338500	1624100	1852300	4123000	4506700	3173100	4262400	3906300	4932800	4765600	1947600	4739500	2217900	2475400	3015400	1795200	2339100	4185000	4372000	3530100	3076900	2861700	3432400	5110700	4	1	3	2	4	3	3	3	3	3	3	3	4	3	4
393	D6EP98	SLIV_09735	E	Secreted Lipoprotein	Secreted Lipoprotein (Sec) - glutamate binding protein	Sec substrate; solute binding protein; membrane transport system; ABC transporter system; transport; SBP cluster 3; TE_Class 3; TC_Subclass 3.A; TC_Family 3.A.1	8585500	5357300	7982500	9290000	6554200	8012700	6341900	7155700	13345000	12841000	13216000	20492000	19234000	11108000	9068500	2516800	7100600	9391500	7964900	4985500	5664900	2911800	3689100	2867400	2678300	5820800	5083700	1674200	6	4	5	5	4	5	5	4	5	6	6	6	6	5	6
394	D6EPB5	SLIV_19735	X	Extracellular	Secreted protein (Sec) - Glycoside hydrolase/deacetylase	Sec substrate; hydrolase; carbohydrate binding; glycoside hydrolase; hydrolysis of environmental macromolecules	90277000	100520000	120510000	145740000	145160000	99497000	108340000	212880000	185060000	250860000	223530000	335210000	287160000	309090000	269710000	244890000	176130000	286660000	277530000	226130000	229760000	287890000	390420000	255510000	264440000	260010000	241090000	217980000	14	12	15	15	15	14	12	14	14	12	14	14	14	13	14
395	D6EPC0	SLIV_19760	E	Secreted Lipoprotein	Secreted Lipoprotein (Sec) - Unknown function	Sec substrate; lipoprotein; unknown function	8654500	6489000	3610700	9461100	4056600	7265100	7515500	8077700	12359000	12758000	23409000	21530000	21354000	21246000	19031000	11695000	15558000	18899000	21265000	19297000	14798000	4937500	9119200	10736000	10352000	10856000	10100000	8687400	3	3	1	3	1	3	3	2	2	3	3	3	3	3	3
396	D6EPC7	SLIV_19795	N	Nucleoid	Transcriptional regulator HTH ArsR-type	transcription	609960	249440	0	694040	0	0	571990	747040	0	602800	795790	0	835090	572670	0	1326200	855430	1098200	4362800	465080	0	1533500	0	0	1436600	1596500	1599600	0	1	1	0	1	0	0	1	1	0	1	1	0	1	1	0
397	D6EPF3	SLIV_19925	X	Extracellular	Secreted protein (Sec) - Tachylectin 2 domain containing protein (IPR023294)	Sec substrate; carbohydrate binding; unknown function	6737200	2982600	4675200	5786900	3987100	3453000	4049500	11590000	14305000	13690000	14883000	11362000	13121000	14413000	15198000	15711000	8809800	12814000	13604000	8238700	8639100	16063000	15973000	15207000	17083000	14206000	12237000	16131000	5	3	3	5	3	4	3	4	4	3	4	5	4	5	5
398	D6EPF7	SLIV_19945	F1	Peripheral plasma membrane protein facing the cytoplasm	Chaperone protein DnaK (HSP70)	chaperone; TE_Class 1; TC_Subclass 1.A; TC_Family 1.A.33; transport; stress response	39719000	23054000	29688000	40338000	30617000	29904000	30661000	22575000	27919000	32237000	37409000	40010000	32536000	38163000	5377800	14148000	3033600	4843200	5080900	3119100	3842700	13824000	24161000	17322000	23068000	17935000	24035000	25978000	16	16	14	17	14	16	16	14	16	18	15	17	16	18	10
399	D6EPG8	SLIV_19995	A	Cytoplasmic	Putative sensory transduction regulator YbjN (IPR019660)	signal transduction	9887900	10340000	9467900	10441000	7657300	8419800	8187700	9067400	9454100	14123000	14323000	15380000	21290000	13336000	6843600	7241600	2014300	8553800	6818000	4993800	3984200	7925600	14497000	9746400	13686000	10610000	11363000	10800000	2	3	2	2	2	2	2	2	3	3	3	3	3	2	3
400	D6EPH6	SLIV_20035	A	Cytoplasmic	Aldose 1-/Glucose-6-phosphate 1-epimerase (IPR008183)	metabolic enzyme	776730	1409600	11112000	4256400	2878100	3340200	2894700	1463600	734830	1373500	614330	700420	0	6519900	307680	1511700	1437300	0	1612900	0	0	583580	6607700	2853000	1588100	0	5447600	0	1	2	3	2	2	2	3	2	1	2	1	1	0	2	1
401	D6EPH8	SLIV_20045	F1	Peripheral plasma membrane protein facing the cytoplasm	Fructose-bisphosphate aldolase (EC 4.1.2.13)	metabolic enzyme	44439000	29921000	55003000	60143000	49839000	51216000	40853000	18628000	37400000	39606000	40961000	52036000	36908000	48243000	12909000	9576800	6337400	10077000	9113400	11989000	6357300	17872000	22471000	13119000	19466000	17338000	16223000	14632000	9	10	11	12	10	11	9	11	10	9	8	10	11	9	9
402	D6EPI0	SLIV_20055	A	Cytoplasmic	Uncharacterized protein	unknown function	9308100	7867500	7310200	11669000	5511400	5640900	1567900	7227100	8231200	10083000	12558000	12705000	10653000	4208300	725630	4751400	7433.9	2226600	935830	1876200	1609000	4541000	17975000	18288000	16150000	9321400	14946000	19145000	2	4	2	3	2	2	1	3	3	2	3	4	2	2	1
403	D6EPK0	SLIV_20155	X	Extracellular	Secreted protein (Sec) - Unknown function DUF3515 (IPR021903)	Sec substrate; unknown function	0	355420	1158700	503500	396380	221030	1126800	4143000	3275800	3951200	4330600	4323500	5186500	4798300	2143100	981680	1680900	2954000	2448700	1603900	2188400	2185700	2607900	1217500	0	0	1720200	2077100	0	1	2	1	1	1	2	2	2	2	2	2	2	2	2
404	D6EPK6	SLIV_20185	A	Cytoplasmic	Aminotransferase class-III (IPR005814)	.	6065900	3158100	5992600	5427300	5742800	4204300	4255900	5535700	5417100	5877300	5312600	6982400	8154200	8073000	4758000	6452900	3632200	7189800	5235200	2178900	4389800	11774000	17834000	13856000	7658100	6610200	13081000	7784000	5	4	5	5	5	4	5	5	5	5	4	5	5	5	5
405	D6EPL1	SLIV_20210	A	Cytoplasmic	Uncharacterized protein	unknown function	1271900	1190700	1358400	1741600	1346300	1477900	1330900	1443300	1337700	3351300	2663600	2496900	3116200	3320700	549430	0	391260	0	768240	529670	714830	509730	0	790560	0	844000	828050	0	1	1	1	1	1	1	1	1	1	1	1	1	1	1	1
406	D6EPL8	SLIV_20245	A	Cytoplasmic	Peptide hydrolase	hydrolase	3909100	3503700	3943000	5815200	2690900	5975300	6203700	3957900	2140000	4131300	4149000	7543800	6348200	5681200	316650	216790	371920	732690	240130	0	3918800	1634800	4238800	2188600	3123600	2971600	3861000	1768700	5	5	5	6	4	6	6	5	4	6	4	6	5	5	2
407	D6EPP7	SLIV_30120	F1	Peripheral plasma membrane protein facing the cytoplasm	Threonine--tRNA ligase (EC 6.1.1.3) (Threonyl-tRNA synthetase)	translation	120100	273610	512090	485970	378250	452420	214790	208830	332450	529330	567950	725640	736330	603780	57858	311460	36859	110460	131830	87739	0	393460	287940	163190	196930	386240	176500	392630	1	2	2	2	2	2	1	1	1	2	2	2	2	1	1
408	D6EPQ5	SLIV_30160	A	Cytoplasmic	Pyridoxal 5'-phosphate synthase subunit PdxS (PLP synthase subunit PdxS) (EC 4.3.3.6) (Pdx1)	metabolic enzyme	36810000	18873000	31215000	33447000	33578000	35292000	24904000	22918000	25518000	25209000	26884000	33146000	35850000	17736000	38434000	25855000	19047000	21014000	16343000	19435000	18315000	25337000	28515000	15582000	18340000	19901000	21277000	18865000	12	9	8	10	11	12	11	10	9	9	10	11	11	9	11
409	D6EPQ7	SLIV_30170	N	Nucleoid	Probable transcriptional regulatory protein SLIV_30170	transcription	376290	882960	804240	818320	1007300	1833000	784890	879430	831710	1969500	1027300	2047800	1510600	2185700	1044200	1583300	985240	2568000	2598900	1821300	1326300	5503400	6814600	1867800	4119200	5114800	3860900	3645200	1	1	1	1	1	1	1	1	1	1	1	1	1	1	1
410	D6EPR1	SLIV_30190	X	Extracellular	Secreted protein (Sec) - Preprotein translocase YajC, component of Sec export system	Sec pathway component; TE_Class 3; TC_Subclass 3.A; TC_Family 3.A.5; transport	161450	0	483260	426370	434110	397300	276040	0	194830	304100	0	272770	268270	203600	0	0	0	0	0	0	0	85610	140890	87599	129330	170690	88309	64052	1	0	1	1	1	1	1	0	1	1	0	1	1	1	0
411	D6EPR7	SLIV_30220	B	Integral membrane	Integral membrane protein - Peptidyl-prolyl cis-trans isomerase (Putative PpiA homologue)	chaperone; integral membrane protein; housekeeping function	0	723500	883060	1230600	927330	1762300	958370	1344500	1306500	2450300	1048500	3625900	2497400	3093300	1062200	1124500	430130	1893000	2816600	2677100	863980	1296400	2568300	451360	1929100	0	778100	1572200	0	1	1	1	1	1	1	1	1	1	1	1	1	2	1
412	D6EPU1	SLIV_30340	A	Cytoplasmic	Dihydroorotase (DHOase) (EC 3.5.2.3)	.	1543000	1032900	1463300	1989100	860440	1377000	1558000	1123000	2858500	2704400	3375400	3331400	1999200	1026000	837060	575520	547420	168020	422650	450890	355650	1728600	597780	1079700	2158400	1854800	1559200	885600	1	1	1	2	1	1	1	2	2	2	2	2	2	1	1
413	D6EPV1	SLIV_30390	F1	Peripheral plasma membrane protein facing the cytoplasm	S-adenosylmethionine synthase (AdoMet synthase) (EC 2.5.1.6) (MAT) (Methionine adenosyltransferase)	metabolic enzyme	1345500	778990	1401300	1268700	1223900	1370700	79796	1541800	1369200	1815000	1904000	1751000	2487900	105640	17747	64899	20814	0	39308	30429	0	1197000	1517500	1343300	1464900	1147800	175760	120940	2	1	2	2	2	2	1	2	2	2	2	2	2	1	1
414	D6EPW2	SLIV_30445	A	Cytoplasmic	Ribulose-phosphate 3-epimerase (EC 5.1.3.1)	.	1308900	0	840940	842010	922520	0	794270	836980	952970	0	0	715750	659680	491310	0	0	0	0	0	0	0	347960	537170	0	0	0	377110	520620	1	0	1	1	1	0	1	1	1	0	0	1	1	1	0
415	D6EPX1	SLIV_30490	A	Cytoplasmic	UPF0012 hydrolase in pqqF 5'region (EC 3.5.-.-)	.	597980	0	586390	1754200	0	1418100	0	0	0	0	0	0	0	0	0	765970	0	0	353210	360420	278100	1861700	0	0	222270	545660	1350200	0	1	0	1	2	0	2	0	0	0	0	0	0	0	0	0
416	D6EPY6	SLIV_30565	F1	Peripheral plasma membrane protein facing the cytoplasm	6,7-dimethyl-8-ribityllumazine synthase (DMRL synthase) (LS) (Lumazine synthase) (EC 2.5.1.78)	.	0	0	0	377640	446700	841510	0	0	0	0	0	0	0	0	0	0	0	0	0	0	0	1487100	1860600	843520	0	1318000	808300	626070	1	0	0	2	1	1	0	0	0	0	0	0	0	0	0
417	D6EPY8	SLIV_30575	A	Cytoplasmic	ATP phosphoribosyltransferase (ATP-PRT) (ATP-PRTase) (EC 2.4.2.17)	metabolic enzyme	6542700	3476100	6567000	5772800	5054200	5452600	4107900	6970300	6193700	7746900	5925200	10619000	11572000	11116000	4754600	3573300	4184800	5519100	4313000	4276900	4339000	7694200	7948000	4770200	6215100	5639200	5893900	4286500	4	4	4	3	4	4	4	4	4	4	4	4	4	4	4
418	D6EQ32	SLIV_09820	A	Cytoplasmic	Protein with activator of Hsp90 ATPase homologue 1-like (IPR013538)	chaperone	988840	88301	9627100	9227800	8429200	10346000	8962900	3044900	3109200	5454900	3951600	6235800	5104700	5628200	610570	936030	446670	1946700	1618700	228140	296480	5291600	6657800	2105500	7708800	5950800	4550800	7117100	2	1	2	2	2	1	2	2	1	1	1	2	1	1	2
419	D6EQ50	SLIV_09910	A	Cytoplasmic	Ribonuclease J (RNase J) (EC 3.1.-.-)	.	744900	150210	912230	570780	655780	314790	205080	543690	465980	641640	964190	890400	1924500	741990	554020	1812400	277910	516240	537060	384750	347850	215700	244240	313690	356280	560290	764270	0	2	1	3	2	3	1	2	3	2	4	3	3	4	3	2
420	D6EQ56	SLIV_09940	A	Cytoplasmic	4-hydroxy-tetrahydrodipicolinate reductase (HTPA reductase) (EC 1.17.1.8)	.	1444000	833550	673810	0	0	0	0	0	0	0	0	0	0	0	0	0	0	0	0	0	0	0	0	0	0	0	0	0	1	1	1	0	0	0	0	0	0	0	0	0	0	0	0
421	D6EQ58	SLIV_09950	A	Cytoplasmic	Polyribonucleotide nucleotidyltransferase (EC 2.7.7.8) (Polynucleotide phosphorylase)	metabolic enzyme	14544000	7153100	15919000	14236000	10175000	19624000	13302000	8659300	11860000	10515000	12977000	20077000	23794000	19421000	12040000	9839800	8058400	14592000	11416000	4757900	9952200	24562000	30964000	11711000	28259000	18142000	23453000	15144000	16	13	15	15	13	16	17	11	16	16	15	17	17	17	18
422	D6EQ59	SLIV_09955	r	Ribosomal	30S ribosomal protein S15	translation	883200	0	645540	536890	738880	259250	329630	648860	3977100	1797600	5393900	3844300	2454900	506610	1332700	4464100	1709800	6575200	2700700	835990	3677900	4091100	6543700	8409200	3140800	3491900	5620900	4362800	2	0	1	1	1	1	1	1	2	2	3	2	2	1	2
423	D6EQ86	SLIV_10090	F1	Peripheral plasma membrane protein facing the cytoplasm	Ribosome-binding factor A	translation	0	0	773850	510080	0	0	1013100	1018800	457530	3322800	1164500	805610	1216100	1719900	297720	0	0	519600	713310	294240	430790	784350	0	245410	741690	0	0	583210	0	0	1	1	0	0	1	1	1	1	1	1	1	1	1
424	D6EQ95	SLIV_10130	F1	Peripheral plasma membrane protein facing the cytoplasm	Proline--tRNA ligase (EC 6.1.1.15) (Prolyl-tRNA synthetase)	translation	2353500	1588800	538210	2675300	1628800	441460	1680900	170590	233600	820000	855560	487280	318310	2070400	289780	0	25345	49688	219190	314720	0	139210	250090	72163	205480	488750	134190	443430	3	3	1	3	2	2	2	1	2	2	3	2	1	3	2
425	D6EQA2	SLIV_10165	N	Nucleoid	Transcriptional regulator lacI-type	transcription	0	360180	683620	1284900	0	0	0	0	0	0	0	0	0	0	0	2647400	2089400	2389000	0	1273100	1787700	5209100	6568700	0	3094700	0	4448500	3800200	0	1	1	1	0	0	0	0	0	0	0	0	0	0	0
426	D6EQB7	SLIV_10245	X	Extracellular	Secreted protein (Tat) - 4-aminobutyrate aminotransferase (EC 2.6.1.19)	metabolic enzyme	16631000	7569600	18109000	16250000	14876000	15004000	13924000	9726100	11340000	14334000	15631000	19335000	23802000	18953000	9429700	10072000	4897000	7572100	5749600	3124100	5114200	14516000	19481000	12191000	15353000	11404000	15355000	12318000	14	10	13	13	13	12	13	11	10	12	12	11	13	14	12
427	D6EQD3	SLIV_10325	X	Extracellular	Secreted protein (Sec) - Peptidase	Sec substrate; hydrolase; peptidase; proteolysis; metal binding; cell-wall biosynthesis; housekeeping function; secreted protease; protease	53291000	23385000	37777000	44768000	40383000	32357000	25260000	36327000	33633000	21119000	49609000	52763000	34319000	52705000	33691000	72419000	30143000	31467000	31325000	21881000	16002000	62839000	78187000	51253000	73946000	58805000	62298000	84644000	11	8	11	11	11	10	10	11	10	9	10	11	10	12	11
428	D6EQE1	SLIV_10365	A	Cytoplasmic	Glyoxalase/Bleomycin resistance protein/Dihydroxybiphenyl dioxygenase (IPR029068)	.	8767200	4985900	7534200	4814800	6450300	6821600	5095800	1169200	4834400	6547500	6261100	4779000	3755000	4033900	0	0	0	0	0	0	0	2428000	3623500	2754800	0	3627900	1688300	2541100	2	2	2	1	2	2	1	1	1	2	2	1	1	1	0
429	D6EQG3	SLIV_20415	A	Cytoplasmic	YjgF/YER057c/UK114 family (IPR006175)	unknown function	7892600	17011000	10252000	18992000	9234800	20102000	8735700	3343300	14779000	11874000	15667000	11849000	13425000	6103000	3273700	5181400	1194400	2234900	3421500	3488200	1854200	20917000	26880000	13075000	20043000	21401000	16673000	18106000	2	3	1	2	2	3	1	2	3	2	3	3	2	1	2
430	D6EQH5	SLIV_20470	F1	Peripheral plasma membrane protein facing the cytoplasm	Acetyl-coenzyme A synthetase (AcCoA synthetase) (Acs) (EC 6.2.1.1) (Acetate--CoA ligase) (Acyl-activating enzyme)	TE_Class 4; TC_Subclass 4.C; TC_Family 4.C.1; transport	3873300	1756300	3696900	2543500	2005500	3825900	3312700	1385100	1888600	1532000	2150600	2191000	2583500	2578700	702670	2182400	285920	529470	309090	489160	376590	2550900	3447600	2777500	2570300	1650400	3801100	4096400	3	4	4	4	4	4	4	3	3	3	3	4	3	4	3
431	D6EQI8	SLIV_20540	A	Cytoplasmic	Anti-sigma factor antagonist	transcription; anti-sigma factor	12745000	8491600	13486000	11482000	10648000	8797100	11786000	1845800	1461900	8993700	7739900	3100600	7807500	6034800	633610	854960	0	0	0	0	308020	1753100	659660	0	1083200	0	1078500	1456400	3	2	2	3	2	2	2	1	1	3	2	1	3	2	1
432	D6EQJ4	SLIV_20570	A	Cytoplasmic	DNA topoisomerase 1 (EC 5.99.1.2) (DNA topoisomerase I)	TE_Class 3; TC_Subclass 3.A; TC_Family 3.A.7; transport	787640	1094700	679860	995420	926770	967860	1457000	484700	723130	791450	878600	573310	784360	947350	209910	481650	160610	219400	204070	106050	79459	1208200	1465100	708260	1414900	667570	1027600	1668300	3	4	2	3	3	3	4	2	3	3	3	2	3	3	2
433	D6EQJ7	SLIV_20585	X	Extracellular	Secreted protein (Sec) - Proteinase	Sec substrate; hydrolase; protease; proteolysis; secreted protease	489710	0	572790	329690	70160	528060	633810	0	0	117470	321230	86310	78135	531890	380320	0	276070	0	0	0	329110	0	0	0	0	0	0	0	2	0	2	2	1	2	2	0	0	1	2	1	1	1	1
434	D6EQL5	SLIV_20670	A	Cytoplasmic	Putative aldehyde dehydrogenase (EC 1.2.1.3)	.	357020	269990	548490	83027	120280	750800	351250	441780	602520	864080	728160	1075200	1014500	1222500	326640	47463	216470	348910	183630	142570	258440	603930	255640	299300	617970	829110	625790	388370	2	2	2	1	2	2	2	2	2	3	3	3	3	3	3
435	D6EQN9	SLIV_20790	B	Integral membrane	Integral membrane protein - Putative esterase (IPR000801)	integral membrane protein; hydrolase	52449	56954	158300	107970	79961	155550	80727	825860	659190	1985000	2949900	2385900	3586800	4324500	0	0	0	0	0	0	0	70269	0	45616	0	183700	1234000	0	1	1	1	1	1	1	1	2	2	3	3	2	4	3	0
436	D6EQR3	SLIV_20905	F1	Peripheral plasma membrane protein facing the cytoplasm	Putative ATP-dependent Clp protease ATP-binding subunit	cytoplasmic protease; protease; TE_Class 9; TC_Subclass 9.A; TC_Family 9.A.34; transport	999500	234540	764170	651560	334330	634180	885780	1260300	1920000	1753300	2763100	2073200	2583900	1811900	542460	2327500	337620	415920	514640	341500	569880	417940	1806800	944370	914110	1398700	1038900	1035900	3	1	2	2	1	2	3	2	3	3	3	3	3	3	2
437	D6EQU5	SLIV_30780	P	Extracellular (peptidoglycan associated)	Secreted protein (Sec) - D-alanyl-D-alanine dipeptidase (D-Ala-D-Ala dipeptidase) (EC 3.4.13.22)	Sec substrate; hydrolase; peptidase; proteolysis; serine-type peptidase activity; cell-wall biosynthesis; housekeeping function; secreted protease; protease	3243300	2154800	3294400	2949500	3244200	2655900	2323300	2943000	3663900	3111400	3811800	4790800	4630600	3501800	6645800	7718700	5347200	5037600	6083200	3502600	4627800	11227000	13690000	10047000	11691000	9912300	9671500	12167000	3	2	3	3	3	2	3	3	3	2	3	3	3	3	3
438	D6EQW8	SLIV_30885	F1	Peripheral plasma membrane protein facing the cytoplasm	Glycine dehydrogenase (decarboxylating) (EC 1.4.4.2) (Glycine cleavage system P-protein) (Glycine decarboxylase) (Glycine dehydrogenase (aminomethyl-transferring))	.	5949400	3435700	5063800	5776200	3863700	4621000	4651600	5322800	4361100	5193000	2853600	7929500	6616000	9729500	3239200	1602900	1533300	2706200	3194000	2380800	2324400	2434300	4152600	3514000	4384600	1906300	3890400	1826300	8	9	11	10	11	7	10	9	10	10	7	9	7	10	7
439	D6EQX5	SLIV_30920	A	Cytoplasmic	Putative isomerase (EC 5.1.-.-)	.	3635100	1051100	4892700	4560700	2656100	4011300	4243600	939390	0	1189900	1133300	2268000	1515700	2227800	0	0	0	0	0	0	0	0	0	0	0	0	0	0	1	1	2	2	1	2	2	1	0	1	1	1	1	1	0
440	D6EQY5	SLIV_30970	A	Cytoplasmic	Pyridoxamine 5'-phosphate oxidase-related (IPR024747)	.	1824300	620630	2054800	2662900	1713000	2263100	1797400	315710	530340	437380	667730	655750	1615300	779630	184840	921440	186020	250700	294850	191060	215670	757090	1114700	529020	1317600	1033400	1155600	423800	2	1	2	2	2	2	2	1	1	1	1	1	2	1	1
441	D6ER07	SLIV_31075	A	Cytoplasmic	DinB/YfiT-like putative metal-dependent hydrolase (IPR027369)	hydrolase	5553400	6550400	5982100	5276900	6187300	2486200	4801800	6647400	5306700	10174000	7878700	8293500	10250000	8970700	2552400	1589700	1622100	1337200	2133200	2059700	2511000	4729600	7761500	5019800	6150400	4968200	5805800	4310700	2	2	2	2	3	1	2	3	3	2	2	2	2	2	2
442	D6ER48	SLIV_31270	A	Cytoplasmic	co-factor binding (IPR003781. CoA-bd./IPR016040. NAD(P)-bd_dom)	unknown function	1722600	0	0	1722400	0	2328800	1566600	2024400	1868800	3534700	3890800	4402600	2641100	4690000	545450	1238800	1127900	614990	671460	0	0	635970	514280	1400800	0	0	1674300	915230	1	0	0	1	0	1	1	1	1	2	2	2	1	2	1
443	D6ER57	SLIV_31310	A	Cytoplasmic	Uncharacterized protein	unknown function	5353500	3172500	5292600	5666000	5369600	4566100	5346800	4007200	8275300	8279800	10078000	11938000	10848000	7952900	2217200	3709300	1292300	1232800	1532200	1579000	869800	5323200	11917000	7618000	11759000	6775800	6556800	10352000	7	6	7	8	9	6	8	7	8	8	10	9	11	8	6
444	D6ER59	SLIV_31320	A	Cytoplasmic	Cystathionine gamma-synthase	.	5361500	5374400	7718700	7220800	5853600	6409200	5341600	2049500	2351400	3332200	3054800	3922000	3724900	2698400	668320	1209200	377630	1010500	506750	518340	423940	1856100	2499800	553390	2255200	2229000	2067700	1254500	4	4	3	4	3	3	3	3	3	3	3	3	3	3	2
445	D6ERC7	SLIV_00465	A	Cytoplasmic	Uncharacterized protein	unknown function	0	1492200	0	0	0	1999300	2071200	0	0	0	0	0	0	0	633640	2027800	0	910340	0	0	0	2970100	4072300	0	5630500	0	3071600	4708900	0	1	0	0	0	1	1	0	0	0	0	0	0	0	1
446	D6ERF8	SLIV_10415	F1	Peripheral plasma membrane protein facing the cytoplasm	Ribosome-recycling factor (RRF) (Ribosome-releasing factor)	translation	10396000	5627400	3925400	13832000	10591000	7280000	6917300	6379500	4643500	9351300	9790500	10572000	12447000	8667000	9615500	12862000	5398100	10007000	9506400	7474500	5272500	18890000	29555000	23310000	25729000	15981000	22005000	27434000	6	5	5	7	7	6	6	6	4	6	6	6	7	5	6
447	D6ERG1	SLIV_10430	r	Ribosomal	30S ribosomal protein S2	translation	324460	298620	446600	465860	0	302370	0	773910	3001200	939470	1155100	1150600	3115100	0	282090	0	341190	464810	0	318590	127970	0	708740	358440	0	511770	0	477370	1	1	2	1	0	1	0	2	2	2	2	2	2	1	1
448	D6ERJ7	SLIV_10600	B	Integral membrane	Integral membrane protein of unknown function containing CAP domain	unknown function	15243000	11163000	19755000	13699000	13498000	9853200	12562000	50537000	72581000	61623000	66361000	48670000	59637000	60798000	81226000	72855000	52083000	61321000	60431000	51142000	42636000	39645000	53488000	35975000	40740000	38383000	37534000	53585000	4	4	6	5	4	4	3	5	6	6	6	4	6	6	6
449	D6ERM5	SLIV_10770	A	Cytoplasmic	Glutamate--tRNA ligase (EC 6.1.1.17) (Glutamyl-tRNA synthetase)	translation	742780	287190	557620	983380	349970	671730	375500	1109600	1276800	972250	899160	1410700	1998300	754170	0	76843	0	267600	0	0	176730	109320	663230	424190	234980	273410	69851	780270	3	1	2	4	2	2	2	4	4	4	4	4	4	5	0
450	D6ERQ0	SLIV_10890	A	Cytoplasmic	Branched-chain-amino-acid aminotransferase (EC 2.6.1.42)	metabolic enzyme	1657200	649220	1467600	1541700	1006000	854320	967800	401220	580540	597160	475350	546570	402370	216660	783600	1471600	534980	627310	811550	292670	606410	1308400	1844200	1547500	2980000	1459700	1063000	1193500	4	2	3	3	3	2	3	2	3	2	2	2	2	1	2
451	D6ERQ3	SLIV_10905	A	Cytoplasmic	Delta-1-pyrroline-5-carboxylate dehydrogenase (EC 1.2.1.88)	metabolic enzyme	117980000	66325000	116160000	109160000	90965000	100870000	73339000	55932000	60639000	76096000	66745000	84229000	99156000	84994000	128530000	94711000	81049000	101680000	99391000	64584000	74359000	64571000	78422000	47273000	59922000	57826000	48017000	44950000	24	24	25	25	23	22	22	23	22	23	21	22	23	23	25
452	D6ERQ8	SLIV_10930	A	Cytoplasmic	D-3-phosphoglycerate dehydrogenase (EC 1.1.1.95)	metabolic enzyme	11474	12869	34682	33924	35319	55395	24224	43805	37257	107560	58552	452960	563440	95042	24162	15986	8861.6	71738	103030	38559	10859	65072	131610	47174	39962	48116	0	45200	1	1	1	1	1	1	1	1	1	1	1	2	2	1	1
453	D6ERS8	SLIV_11020	A	Cytoplasmic	Cupin-superfamily protein	unknown function	3465600	2485400	3290400	2807000	0	2974200	3366700	756010	0	4186500	6429200	0	4436700	0	2760300	0	0	0	1663700	2120600	0	3546600	3671300	2387200	3781900	2698300	3136700	3640800	1	1	1	1	0	1	1	1	0	1	1	0	1	0	1
454	D6ERT9	SLIV_21025	B	Integral membrane	Integral membrane protein - Putative RNA polymerase, sigma-24 subunit, ECF subfamily	Integral membrane protein; signal transduction; receptor; transcription regulation	24081000	16800000	25097000	33200000	21616000	28480000	29850000	9331300	12184000	11247000	15491000	16557000	12876000	15830000	21890000	24665000	16234000	18373000	16764000	13432000	10793000	27296000	25561000	12918000	23730000	21883000	21459000	27902000	4	3	4	4	4	4	4	3	3	4	3	4	3	4	4
455	D6ERW9	SLIV_21175	A	Cytoplasmic	Uncharacterized protein	unknown function	10221000	6502900	7019700	8896700	3549400	8912900	7479500	11863000	13743000	23334000	42428000	27111000	24102000	21527000	5233000	26432000	8596500	10927000	12536000	10747000	5504600	18561000	17726000	14948000	20246000	18559000	17528000	24492000	5	3	4	4	2	4	4	4	4	4	5	4	4	3	3
456	D6ERY2	SLIV_21240	A	Cytoplasmic	Delta-aminolevulinic acid dehydratase (EC 4.2.1.24)	.	4374100	226230	2117900	4855000	2645600	4839800	3792200	1573000	126540	1849000	3143400	2116000	2701200	2753900	847660	646150	529180	809090	1105400	629620	546880	458140	704340	1041000	56482	572350	66931	571470	5	4	2	5	3	2	5	3	2	3	4	4	5	4	3
457	D6ERY3	SLIV_21245	E	Secreted Lipoprotein	Secreted Lipoprotein (Sec) - Unknown function (DUF4232 family)	Sec substrate; lipoprotein; unknown function	49546000	36330000	52394000	54149000	40615000	43721000	46007000	37039000	33438000	40055000	46905000	49791000	43098000	42018000	25816000	25953000	15210000	18168000	17953000	22435000	15602000	30445000	38476000	35423000	40279000	27164000	31591000	33819000	3	3	3	3	4	3	3	3	3	3	3	3	3	3	3
458	D6ERY8	SLIV_21270	A	Cytoplasmic	Arginine--tRNA ligase (EC 6.1.1.19) (Arginyl-tRNA synthetase)	translation	728430	412330	689770	486890	332170	84379	459480	1351000	1372700	1583100	1881300	885000	1517600	1309700	168220	549810	0	136070	0	345230	162530	319050	1009900	1096400	1105900	1572300	921860	777510	4	4	3	4	2	1	3	4	3	4	4	3	4	4	1
459	D6ES03	SLIV_21350	B	Integral membrane	Integral membrane protein of unknown function	Integral membrane protein; unknown function	4313500	0	0	5456700	0	765080	1141900	1829400	0	2580600	3588100	3705200	7315500	2549000	2598600	3748200	466130	1038400	913640	0	0	1980400	2484400	0	0	778200	857710	917920	2	0	0	2	0	1	2	1	0	2	2	2	2	2	2
460	D6ES51	SLIV_21580	X	Extracellular	Secreted protein (Sec) - Phospholipase A2 domain protein (IPR016090)	Sec substrate; hydrolase; phospholipase; housekeeping function	631080000	428560000	492010000	525770000	351830000	313210000	373400000	2980200	3705100	5281600	4434500	5403600	5715100	25479000	18423000	17102000	23180000	22535000	18564000	10642000	20848000	55182000	26056000	15047000	53846000	26071000	42404000	26707000	9	10	9	9	9	10	8	1	2	2	2	2	2	2	1
461	D6ESC6	SLIV_31645	X,V	Extracellular; Extracellular vesicle	Secreted protein (Sec) - Tripeptidyl aminopeptidase	Sec substrate; hydrolase; peptidase; proteolysis; metabolic process; secreted protease; protease	41267000	27191000	37529000	42651000	38927000	28752000	23046000	18890000	82945000	20784000	30770000	33404000	28726000	24450000	45547000	57088000	88978000	44762000	27696000	23109000	21579000	153040000	127050000	87104000	151760000	122170000	129970000	104070000	15	14	15	14	14	14	15	13	16	12	14	14	14	12	15
462	D6ESD3	SLIV_31680	A	Cytoplasmic	Ornithine aminotransferase (EC 2.6.1.13)	.	3754400	1242300	1366200	3808200	2208100	570580	3363600	4033000	3867700	2271700	5209800	3286400	7101800	8092200	1702100	2827000	135370	1172400	1474000	0	295610	3550900	6021700	1959000	2433800	0	2879400	2346600	4	1	2	3	3	2	4	2	2	3	3	4	4	4	4
463	D6ESI4	SLIV_31940	P	Extracellular (peptidoglycan associated)	Secreted protein (Tat) - Amidase	Tat substrate; peptidoglycan binding; cell-wall biosynthesis; housekeeping function	5805600	6230800	7340600	9716100	6740300	7783300	8838300	3273400	5917500	6442800	5416300	7421400	4875200	8054500	8425400	11387000	5104500	12152000	12635000	10146000	5857500	13216000	16459000	6347000	18643000	12798000	11086000	14973000	4	3	3	4	4	3	3	2	4	3	4	3	3	4	4
464	D6ESI6	SLIV_31950	A	Cytoplasmic	Xylulose kinase (EC 2.7.1.17)	.	4808700	2195600	3751000	4140300	3688400	3783700	3581200	3321400	3120700	2814600	1755200	3274900	3993400	3365900	513850	905750	306010	318220	347250	206000	201370	1513500	2186900	635560	1196700	1005400	1604600	1270700	4	3	3	4	4	4	4	4	4	3	2	3	3	3	2
465	D6ESI7	SLIV_31955	A,V	Cytoplasmic, Extracellular vesicle	Xylose isomerase (EC 5.3.1.5)	.	2727200	1286200	1326600	1912500	609380	1610800	1169900	494800	953870	1169200	1263400	1466700	1892900	1109400	1630600	1065100	791900	704440	824120	879190	719940	4397900	4793100	3186500	4913900	1247600	3778900	3417200	4	3	3	4	1	3	2	2	3	3	3	4	3	2	4
466	D6ESN1	SLIV_00720	X	Extracellular	Secreted protein (Sec) - Unknown function	Sec substrate; unknown function	23520000	6599400	13429000	4816900	10598000	6181800	10307000	0	0	0	0	0	0	0	0	0	0	0	0	0	0	0	0	0	0	0	0	0	2	2	2	2	2	2	2	0	0	0	0	0	0	1	0
467	D6ESP9	SLIV_00805	A	Cytoplasmic	Nucleotide-binding protein	.	2223500	651950	2256300	2392700	2130400	2060500	1979800	531130	0	299440	67660	116640	84623	58489	495360	212870	261970	205950	335800	287630	71101	0	558420	194640	223180	177080	195890	0	6	5	5	6	5	6	6	5	0	3	2	4	2	3	1
468	D6ESU5	SLIV_01030	X	Extracellular	Secreted protein (Tat) - Protein with Lysyl oxidase domain (IPR001695)	Tat substrate; oxidoreductase; oxidation-reduction process; housekeeping function; ECM-remodeling	12497000	10029000	11503000	15034000	11714000	9384300	10737000	10263000	18229000	9293500	14079000	14597000	18281000	16896000	55375000	44942000	88043000	30340000	26998000	27599000	36249000	10893000	15395000	13507000	18794000	16464000	14786000	17679000	14	12	12	16	14	13	14	13	15	11	11	12	15	13	18
469	D6ESU7	SLIV_01040	A	Cytoplasmic	Oxidoreductase	.	2096500	1574500	2213300	1973400	1543500	1913000	1762800	0	1400600	1458900	1501600	0	1803200	1459300	0	0	0	0	0	0	0	0	1703500	1493400	1682300	1667800	1516500	1808100	1	1	1	1	1	1	1	0	1	1	1	0	1	1	0
470	D6ESV5	SLIV_01080	A	Cytoplasmic	Calcium binding protein	unknown function	19038000	12434000	18560000	21089000	12919000	19098000	13559000	7879500	9756600	9550700	14619000	14974000	13740000	11768000	8267100	11084000	4596400	4428600	2087900	4753300	5398500	17523000	17382000	13304000	16238000	15143000	22653000	24759000	3	3	3	2	2	3	2	3	3	2	3	3	2	2	3
471	D6ESW7	SLIV_01140	X	Extracellular	Secreted protein (Sec) - Extracellular small neutral protease	Sec substrate; hydrolase; peptidase; proteolysis; zinc ion binding; metalloendopeptidase activity; hydrolysis of environmental macromolecules; secreted protease; protease	1449700	1483700	0	1158900	763270	1206700	2448400	7189500	5536500	332960	0	0	294190	0	0	2576500	1823400	1822000	2766700	1490900	498540	323410	2090600	1575700	2176900	0	0	2459200	1	2	0	2	1	1	2	1	2	1	0	0	1	0	0
472	D6ESX3	SLIV_01170	A	Cytoplasmic	Starvation sensing protein (Uncharacterized protein)	.	537360	410290	724280	828600	502570	620170	596370	113950	213070	238730	190940	376320	266080	672210	0	0	0	0	0	0	0	4872400	148480	55667	257020	0	0	5001100	3	3	3	2	3	3	3	2	2	2	1	2	1	3	0
473	D6ESY4	SLIV_11070	X	Extracellular	Secreted protein (Tat) - N-acetylmuramoyl-L-alanine amidase	Tat substrate; amidase; peptidoglycan catabolic process; hydrolase; cell-wall biosynthesis	14886000	11955000	9703000	9164400	11241000	10292000	7714500	28137000	32931000	45105000	55673000	52147000	45060000	52702000	15585000	56368000	18850000	40348000	37397000	33982000	18453000	35047000	44516000	32385000	36516000	37756000	30598000	40343000	5	4	3	2	4	4	4	4	4	5	5	5	5	5	3
474	D6ESZ4	SLIV_11120	E	Secreted Lipoprotein	Secreted Lipoprotein (Sec) - Oligopeptide-binding lipoprotein	Sec substrate; lipoprotein; solute-binding protein; transmembrane transport; membrane transport system; transport; TE_Class 3; TC_Subclass 3.A; TC_Family 3.A.1; transport	132430000	70866000	115260000	125970000	110190000	105070000	95250000	158270000	163060000	181180000	170550000	198950000	230410000	226230000	154090000	128270000	98144000	129720000	121280000	88716000	110720000	145650000	166660000	102640000	127950000	116240000	113520000	108580000	32	30	30	31	29	28	30	31	31	30	32	31	32	31	32
475	D6ESZ9	SLIV_11145	F1	Peripheral plasma membrane protein facing the cytoplasm	Aminomethyltransferase (EC 2.1.2.10) (Glycine cleavage system T protein)	.	3141400	2304200	3307000	3024600	2470800	3000500	3267500	837130	864890	1258700	1193700	1239500	1265900	1365300	128270	703230	0	78703	157760	120490	0	1082900	1310600	820660	1732200	1537100	1519300	2047100	2	2	2	2	2	2	2	2	2	2	2	2	2	2	1
476	D6ET00	SLIV_11150	A	Cytoplasmic	Glycine cleavage system H protein	metabolic enzyme	9733200	3740700	4908200	7425100	7817700	7554700	5782900	3021300	3007900	2886000	4023600	6707500	5732600	3928600	2339800	3273000	2760700	1187200	1937000	144720	118480	4148200	3113300	6615400	8921400	9060100	9298600	5126000	2	2	2	2	2	2	2	1	2	2	2	2	2	1	2
477	D6ET01	SLIV_11155	F1	Peripheral plasma membrane protein facing the cytoplasm	Serine hydroxymethyltransferase (SHMT) (Serine methylase) (EC 2.1.2.1)	metabolic enzyme	2592100	1193500	1780900	1600400	1517700	1547300	1619200	901410	968050	1705000	1440400	1437900	1429700	1926500	354340	409150	308580	1367000	1550500	0	1637500	2314100	1392400	860180	873520	1118700	2442600	1297600	1	1	1	1	1	1	1	1	1	1	1	1	1	1	1
478	D6ET05	SLIV_11175	A	Cytoplasmic	Hydrolase	.	36138000	17982000	35484000	33627000	29180000	30052000	27119000	10363000	16135000	15569000	17281000	22238000	19608000	20766000	4317200	5627000	2308500	4923900	0	3248300	3436600	4423200	6008100	5429200	1529600	0	3369600	5472500	3	1	3	2	3	3	1	1	1	1	2	1	2	1	1
479	D6ET24	SLIV_11270	X	Extracellular	Secreted protein (Tat) - Neutral zinc metalloprotease	Tat substrate; hydrolase; peptidase; proteolysis; metal binding; ECM remodeling; protease; secreted protease	33744000	27134000	30513000	33884000	26819000	29316000	28918000	1612000	3344800	2240800	2269900	2525900	8116200	15925000	59642000	28973000	40309000	48726000	47554000	44267000	34337000	18823000	30568000	9493500	20729000	22263000	32272000	25104000	5	4	5	5	5	5	5	4	4	3	4	4	5	4	5
480	D6ET25	SLIV_11275	X	Extracellular	Secreted protein (Sec) - Neutral zinc metalloprotease	Sec substrate; hydrolase; peptidase; proteolysis; metal binding; housekeeping function; secreted protease; protease	919610	1004600	1256800	1507500	1463100	1155200	867800	0	0	0	0	0	0	0	1993900	597640	286940	1575300	744180	264420	292890	804330	1349800	1797400	0	334940	630710	674400	3	2	2	4	2	1	3	0	0	0	0	0	0	0	3
481	D6ET31	SLIV_11305	A	Cytoplasmic	1,4-alpha-glucan branching enzyme GlgB (EC 2.4.1.18) (1,4-alpha-D-glucan:1,4-alpha-D-glucan 6-glucosyl-transferase) (Alpha-(1->4)-glucan branching enzyme) (Glycogen branching enzyme)	.	114530	83831	59352	142870	76754	110750	57368	29213	0	62949	50179	92799	84427	60196	24027	0	17957	0	26554	0	0	104260	159600	25272	104950	40203	114610	29897	1	1	1	1	1	1	1	1	0	1	1	1	1	1	1
482	D6ET51	SLIV_11405	X	Extracellular	Secreted protein (Sec) - Cholesterol esterase	Sec substrate; hydrolase; esterase; unknown function	35247	41945	73518	0	0	45643	48290	0	12066	20935	17392	10833	12671	16311	263460	629470	0	61352	74017	131330	27611	621870	425120	372690	110340	464460	486280	96331	1	1	1	0	0	1	1	0	1	1	1	1	1	1	2
483	D6ET53	SLIV_11410	A	Cytoplasmic	Thioredoxin reductase B	redox homeostasis; chaperone	402540	246680	550840	355380	334660	481880	299610	0	0	0	0	0	0	0	0	0	0	0	0	0	0	0	0	419690	547050	744050	672110	466240	2	1	1	1	2	2	1	0	0	0	0	0	0	1	0
484	D6ET57	SLIV_11430	A	Cytoplasmic	Isobutyryl-CoA mutase A	.	1619800	538200	734750	1353200	673020	769360	175390	412220	440860	1309000	1030300	631150	778610	1586900	348280	213230	199710	96167	103570	70820	46043	997080	910680	351970	928530	803060	610300	336740	4	3	2	4	3	3	1	2	2	4	2	3	3	4	2
485	D6ET70	SLIV_11500	A	Cytoplasmic	Putative acetyl-CoA acetyltransferase (EC 2.3.1.9)	.	1864700	1210000	1330300	1711800	1659000	1649600	1189800	1397100	2534600	965720	3687700	2884500	3243900	2705400	896130	1574600	690310	622970	571080	0	457640	3267500	3451700	2255400	3815300	3371100	3544400	2954700	2	2	2	2	2	2	2	2	2	2	2	2	3	2	1
486	D6ET71	SLIV_11505	A	Cytoplasmic	Methylmalonyl-CoA epimerase (Uncharacterized protein)	metabolic enzyme	39894000	18581000	23279000	45854000	12225000	24777000	42161000	21562000	26961000	47082000	16197000	40757000	23622000	46526000	5050500	36314000	4448200	5715800	12604000	5781500	4211800	59562000	74733000	27817000	77790000	25929000	38202000	75798000	4	3	3	3	2	4	4	4	4	4	3	4	3	4	2
487	D6ET80	SLIV_11550	A	Cytoplasmic	Uncharacterized protein	unknown function	4298400	5088500	5927900	5925200	4730600	5334100	6556900	2086300	2970600	4467900	3985400	4405800	3888900	3808700	0	0	0	0	0	0	0	6859800	9842400	4373400	8877400	8740800	0	8622600	1	1	1	1	1	1	1	1	1	1	1	1	1	1	0
488	D6ET94	SLIV_11610	X	Extracellular	Secreted protein (Sec) - Chitinase C (EC 3.2.1.14)	Sec substrate; hydrolase; chitinase; cell-wall biosynthesis	460340	275720	337610	305550	299140	335460	255370	122580	221450	245270	238310	273470	213050	278930	371290	0	227240	312060	316950	329280	277770	201770	0	213140	0	0	155520	479020	1	1	1	1	1	1	1	1	1	1	1	1	1	1	1
489	D6ET97	SLIV_11625	F1	Peripheral plasma membrane protein facing the cytoplasm	ATP synthase subunit beta (EC 3.6.3.14) (ATP synthase F1 sector subunit beta) (F-ATPase subunit beta)	TE_Class 3; TC_Subclass 3.A; TC_Family 3.A.2; transport	28527000	18732000	21780000	24968000	17664000	23498000	19096000	15907000	35787000	22790000	33754000	29991000	45765000	24742000	4979800	5043600	6439200	7000200	5750700	3326600	3401900	7449500	8371600	4122300	7558800	8832100	6972600	5171000	15	13	12	13	10	15	11	12	14	13	13	15	15	12	9
490	D6ET98	SLIV_11630	F1	Peripheral plasma membrane protein facing the cytoplasm	ATP synthase gamma chain (ATP synthase F1 sector gamma subunit) (F-ATPase gamma subunit)	TE_Class 3; TC_Subclass 3.A; TC_Family 3.A.2; transport	3145000	3147400	4625400	4688300	2702300	4596400	3617900	1930600	4338600	4410000	6043500	6043900	7891700	9357700	893010	2696800	901290	581740	2460600	533350	476910	1794100	4345300	1079400	1925000	1423300	1134200	1424000	7	7	7	8	6	8	7	5	8	9	8	9	8	9	7
491	D6ET99	SLIV_11635	F1	Peripheral plasma membrane protein facing the cytoplasm	ATP synthase subunit alpha (EC 3.6.3.14) (ATP synthase F1 sector subunit alpha) (F-ATPase subunit alpha)	TE_Class 3; TC_Subclass 3.A; TC_Family 3.A.2; transport	14304000	5049400	16308000	12500000	13048000	9186700	8852800	12207000	22606000	15474000	17094000	17953000	25800000	13968000	3589700	4176300	1971200	1924800	2783800	1435300	3483000	3124600	4121000	3696400	3021100	2605600	3292600	2885300	14	10	15	15	13	12	13	14	16	15	14	14	18	14	11
492	D6ETB7	SLIV_11725	A	Cytoplasmic	Diaminopimelate decarboxylase (DAP decarboxylase) (DAPDC) (EC 4.1.1.20)	metabolic enzyme; TE_Class 2; TC_Subclass 2.A; TC_Family 2.A.6; transport	339760	0	508920	127880	48330	87465	0	707610	761960	480720	738680	794520	949440	443660	650450	340450	243790	359150	213750	144810	118720	1522400	1035800	977990	705660	637220	1447700	1326600	3	0	4	2	1	1	0	3	4	3	4	4	4	2	4
493	D6ETD1	SLIV_21720	E	Secreted Lipoprotein	Secreted Lipoprotein (Sec) - L,D-transpeptidase catalytic domain (IPR005490) SbsA, Ig-like domain (IPR032812)	Sec substrate; lipoprotein; enzymatic activity; peptidoglycan binding	0	487670	1091000	0	613660	698460	556410	9406800	5144800	6722800	7764500	11047000	7717300	10867000	2899100	3264500	0	929140	2204700	838690	829500	1214500	6277200	2050300	4743700	1487600	1928100	1413300	0	1	1	0	1	1	1	2	2	2	2	2	2	2	2
494	D6ETG7	SLIV_21910	P	Extracellular (peptidoglycan associated)	Secreted protein (Sec) - Penicillin binding protein	Sec substrate; penicillin binding; cell-wall biosynthesis; housekeeping function	7464200	5750600	7820600	6666700	7484400	6147700	4858000	10555000	12657000	8093000	13752000	14803000	15147000	15458000	6953900	7665200	6290700	7536900	5210400	6998300	4926800	9745500	9925400	8271900	6764700	7801100	8010000	8045800	10	7	9	9	8	7	8	9	10	10	10	10	11	11	9
495	D6ETJ5	SLIV_22045	F1	Peripheral plasma membrane protein facing the cytoplasm	Phosphoenolpyruvate carboxylase (PEPC) (PEPCase) (EC 4.1.1.31)	.	138430	42378	45130	105730	188240	85622	153790	144270	104220	670090	203810	216150	712170	708140	65319	22254	34462	63603	186140	38444	34927	121500	147250	26989	62544	0	4465.3	35431	2	1	1	1	1	1	1	2	1	2	1	1	3	3	1
496	D6ETM1	SLIV_22195	X	Extracellular	Secreted protein (Sec) - Secreted protein with Lysozyme-like domain (IPR023346) and LysM domain (IPR018392)	Sec substrate; hydrolase; cell-wall biosynthesis; housekeeping function	2308400	1315200	1649900	1701700	2271500	1903000	601460	1311100	2753500	2552700	2005700	3091100	3408200	3079700	3851600	4198200	3168700	4993200	7212100	7563900	4013000	4803100	6863800	3143000	6823700	6239000	7572900	5672400	1	1	1	1	1	1	1	1	1	1	1	1	1	1	1
497	D6ETM2	SLIV_22200	X	Extracellular	Secreted protein (Sec) - Protein with Lysozyme-like domain (IPR023346) and LysM domain (IPR018392)	Sec substrate; hydrolase; peptidoglycan binding; housekeeping function	311860000	355770000	388090000	384590000	371950000	376960000	363030000	568520000	700860000	861070000	725730000	886120000	664610000	943060000	558680000	466210000	394730000	590020000	0	579890000	462600000	233700000	237520000	150630000	195220000	196200000	157410000	221320000	1	1	1	1	1	1	1	1	1	1	1	1	1	1	1
498	D6ETM3	SLIV_22205	A	Cytoplasmic	Enolase	metabolic enzyme	20490000	11548000	14243000	14662000	14019000	13161000	9796500	5819200	8132300	6385000	5493900	8477400	13170000	8642300	18031000	8434600	10206000	10893000	12808000	7774800	12192000	10526000	7329100	6124000	7850900	5789700	5849200	8161300	11	7	8	11	9	9	8	8	7	9	8	7	10	7	10
499	D6ETN2	SLIV_22260	E	Secreted Lipoprotein	Secreted Lipoprotein (Sec) - Unknown function	Sec substrate; lipoprotein; unknown function	4497100	1929900	3557500	3881900	4984400	3354900	3323900	2042500	2371500	1908000	2555300	2266500	2295100	2371500	3051500	3172600	1703500	2063600	2451100	1651100	1562000	2729800	2147000	1607400	1350500	1589300	2074500	2789000	1	1	1	1	1	1	1	1	1	1	1	1	1	1	1
500	D6ETN5	SLIV_22275	A	Cytoplasmic	p-hydroxybenzoate hydroxylase (EC 1.14.13.2)	.	0	91511	60651	125210	0	22237	0	0	0	0	0	0	0	0	2810500	3727700	1445900	2285900	1898000	566930	1792800	641620	74367	0	825840	394250	477430	0	0	1	1	1	0	1	0	0	0	0	0	0	0	0	4
501	D6ETP0	SLIV_22300	A	Cytoplasmic	3-oxoadipyl-CoA/3-oxo-5, 6-dehydrosuberyl-CoAthiolase (EC 2.3.1.174)	metabolic enzyme	5976100	3915800	4289600	6725000	4678300	5971200	4836300	5609600	6597300	4866500	6657000	9047700	8083600	7512100	1546100	527880	704490	1216200	703200	616680	359840	1195000	2780500	2029200	3098900	2395400	3044700	1200000	8	6	6	9	8	6	7	9	8	6	8	9	9	8	5
502	D6ETP2	SLIV_22310	A	Cytoplasmic	Putative cystathionine beta-synthase (EC 4.2.1.22)	.	6415200	3612900	5017100	6049200	4002600	4518500	4679400	3608500	3917100	3738700	3767000	5165100	5578600	5058700	449010	813410	434510	378350	371180	316940	318480	1190900	2188200	1794200	3191900	1535800	1834500	1372300	4	3	3	3	3	4	3	3	3	3	3	3	3	3	1
503	D6ETP6	SLIV_22330	A	Cytoplasmic	Urocanate hydratase (Urocanase) (EC 4.2.1.49) (Imidazolonepropionate hydrolase)	.	4686300	1083900	4048800	3879100	3476100	2436200	4027900	2336500	3371500	3822100	2640300	3002400	3228400	5202100	551650	374660	259780	524290	0	481820	136570	464380	1379800	1136600	944150	767680	328760	990360	4	2	4	5	3	4	5	4	5	3	2	4	5	4	2
504	D6ETX6	SLIV_32395	A	Cytoplasmic	Citrate lyase beta subunit-like (IPR011206)	.	309290	0	315690	0	177030	217940	0	0	0	0	0	0	0	0	0	0	0	0	0	0	0	262490	0	255220	265670	0	0	0	1	0	1	0	1	1	0	0	0	0	0	0	0	0	0
505	D6ETY2	SLIV_32425	A	Cytoplasmic	Peptidase M20 (IPR002933)	hydrolase; cytoplasmic protease; protease	13251000	8010700	12406000	12883000	10333000	11785000	10710000	9573500	10450000	10973000	13665000	13403000	15003000	13194000	3797100	4453700	3089600	3789400	2584000	1972300	2518300	7627600	11718000	8208000	10049000	7755900	10391000	9413600	7	5	6	6	6	6	6	6	5	5	6	7	6	6	5
506	D6EU07	SLIV_32550	X	Extracellular	Secreted protein (Tat) - Putative Phospholipase A2	Tat substrate; hydrolase; phospholipase; housekeeping function	19759000	15322000	14437000	21403000	28158000	34036000	19304000	7816400	20393000	26015000	19701000	17662000	11046000	21455000	25680000	43121000	11005000	34868000	27018000	42292000	18831000	3037100	3754000	4051800	2988600	10723000	3966600	12244000	4	4	3	4	4	4	4	3	3	4	2	3	3	3	3
507	D6EU27	SLIV_32650	A	Cytoplasmic	Lyase	.	3041300	1036800	3293400	2301800	1684600	2279900	2054800	1303000	1457700	1747300	1783300	2062900	2640700	1929600	792860	0	314520	0	274210	0	0	563900	0	0	0	457600	622900	0	4	2	4	3	3	4	3	3	3	2	3	3	4	2	3
508	D6EUA9	SLIV_01600	X	Extracellular	Secreted protein (Tat) - Glycoside hydrolase, family 43 (IPR006710)	Tat substrate; hydrolase; carbohydrate binding; glycoside hydrolase; hydrolysis of environmental macromolecules	4944700	3312300	5174500	4234400	4774000	4220200	3856100	5831800	7672400	4987000	5682400	6877300	5498200	5863900	7748600	8090700	6165800	7532700	7151500	5586200	5004600	10887000	13483000	9058300	12147000	9987300	10046000	9421800	4	4	4	4	4	4	4	4	4	4	4	4	4	4	4
509	D6EUE1	SLIV_01760	A	Cytoplasmic	Peptidyl-prolyl cis-trans isomerase (PPIase) (Putative PpiA homologue) (EC 5.2.1.8)	metabolic enzyme; chaperone	90966000	57328000	78117000	79921000	54518000	58922000	71466000	39270000	37794000	48126000	45528000	42672000	50626000	55740000	18623000	42621000	10297000	11640000	15737000	14578000	12576000	49944000	80956000	59487000	87683000	56550000	64351000	84713000	6	5	6	6	5	6	5	4	5	6	5	5	6	6	5
510	D6EUF0	SLIV_01805	X	Extracellular	Secreted protein (Sec) - Glycoside hydrolase, family 43-like protein	Sec substrate; hydrolase, hydrolysis of environmental macromolecules	0	402740	514000	912940	953530	0	0	0	0	0	0	0	0	0	61946	252110	0	414470	304250	378000	0	0	0	0	0	0	0	0	0	1	1	1	1	0	0	0	0	0	0	0	0	0	1
511	D6EUG9	SLIV_11770	A	Cytoplasmic	42.8 kDa protein in whiE locus	.	180800	272450	434840	530220	0	377040	0	0	0	298160	14146	213530	122930	253890	160250	252010	144940	5160.8	419650	410090	1134400	628540	580480	157580	2210.8	4433800	366680	574720	1	1	1	1	0	1	0	0	0	1	1	1	1	1	1
512	D6EUI5	SLIV_11855	X	Extracellular	Secreted protein (Sec) - unknown function	Sec substrate; unknown function	530780	647840	3707900	882030	4469500	717440	624870	1243500	1148400	5342300	1586900	8229200	1095200	7525300	5554500	7128400	3387000	2310500	7075700	5966900	3649500	2321600	5795000	1855300	1528900	1725800	2074700	1147900	1	1	2	1	2	1	1	1	1	2	1	2	1	2	2
513	D6EUJ3	SLIV_11895	A	Cytoplasmic	Oxygenase subunit	oxidoreductase	11442	268270	412590	416720	216220	401830	283980	0	297650	0	239570	0	1129000	0	0	0	0	0	0	0	0	811120	395770	142790	434850	365710	272340	430270	1	1	1	1	1	1	1	0	1	0	1	0	1	0	0
514	D6EUM5	SLIV_12055	A	Cytoplasmic	Dehydrogenase	metabolic enzyme	1467300	1089800	1581800	1441700	1362400	1052500	1170000	736770	0	183180	313460	814970	467630	894120	0	0	0	0	0	0	0	0	0	171040	155030	0	200780	0	3	3	2	3	2	2	3	2	0	2	2	2	2	3	0
515	D6EUM7	SLIV_12065	E	Secreted Lipoprotein	Secreted Lipoprotein (Sec) - Solute-binding protein	Sec substrate; lipoprotein; solute binding protein; membrane transport system; transport; SBP cluster 3; TE_Class 3; TC_Subclass 3.A; TC_Family 3.A.1	557750	3812700	1693700	5081000	2178200	1901900	2145800	2205500	3263500	1315900	5469500	9467700	6713300	2935200	6744700	3315500	9267500	2612400	3762400	3305100	3964500	6275200	2793700	5110900	1748900	2195600	2901000	2598300	2	4	3	3	2	3	4	5	4	4	3	5	4	3	5
516	D6EUN0	SLIV_12080	A	Cytoplasmic	Methyltransferase	metabolic enzyme	0	0	0	0	0	0	0	0	0	0	0	0	0	0	0	0	0	0	0	0	0	1212300	1606300	875950	0	1264900	1234900	1366900	0	0	0	0	0	0	0	0	0	0	0	0	0	0	0
517	D6EUN3	SLIV_12095	A	Cytoplasmic	Superoxide dismutase [Ni] (EC 1.15.1.1)	metabolic enzyme	48805000	39588000	66716000	68031000	56872000	58858000	53585000	27528000	37495000	45826000	36189000	39511000	34911000	33790000	11330000	16944000	7360100	10744000	11144000	11994000	7602900	23031000	42038000	15699000	28378000	28431000	28861000	32549000	4	3	4	4	4	4	4	3	4	4	4	2	4	3	2
518	D6EUN8	SLIV_12120	A,V	Cytoplasmic, Extracellular vesicle	Nucleotide-binding protein	DNA/RNA binding	53435000	28491000	50866000	64004000	42649000	44767000	42002000	7385400	9219200	12520000	11183000	11210000	14442000	13925000	2441700	676990	1316800	1708300	1461200	1375800	725530	1894600	1862800	1205700	1348300	1163200	2236200	1839600	23	19	22	24	23	24	21	12	11	16	18	18	21	18	7
519	D6EUP3	SLIV_12145	A	Cytoplasmic	Anti-sigma factor	anti-sigma factor	333900	533960	689850	859410	584190	0	0	1131300	1601900	1727000	2093500	2260500	2708800	2136600	1524700	993560	211210	662450	2035000	0	217700	1251200	2694000	0	2628400	1856400	1741200	2527500	1	1	1	1	1	0	0	1	1	1	1	1	1	1	1
520	D6EUQ6	SLIV_12205	E	Secreted Lipoprotein	Secreted Lipoprotein (Sec) - Sugar transporter sugar binding protein	Sec substrate; lipoprotein; transport; ABC transporter; SBP cluster 1; carbohydrate binding; TE_Class 3; TC_Subclass 3.A; TC_Family 3.A.1	49373	37559	176980	45439	164170	0	1296300	168450	86035	98461	307710	513710	627200	102680	364550	372370	211810	550670	163570	526840	230510	459980	480970	196080	571140	103620	72456	367420	1	1	2	1	1	0	1	1	1	1	2	2	2	1	2
521	D6EUR3	SLIV_12235	B	Integral membrane	Integral membrane protein - Ribonucleoside-diphosphate reductase subunit beta (EC 1.17.4.1)	Integral membrane protein; oxidation-reduction process; oxidoreductase; deoxyribonucleotide biosynthetic process	0	0	0	0	0	0	0	549400	0	0	0	0	507850	488810	0	632490	0	555260	241410	0	305860	831580	1466400	1435800	1598800	1258500	1199900	1520700	0	0	0	0	0	0	0	1	0	0	0	0	1	1	0
522	D6EUR8	SLIV_12260	F1	Peripheral plasma membrane protein facing the cytoplasm	Peptide deformylase (PDF) (EC 3.5.1.88) (Polypeptide deformylase)	metabolic enzyme	233250	727970	906760	501830	385150	1627100	743880	211850	470180	1851600	1264500	1771100	739850	701400	206570	489730	482420	1148600	736630	0	518390	1449800	1956000	1413600	2149600	1383900	1776900	1002400	1	2	2	2	1	2	2	1	1	2	2	2	1	1	1
523	D6EUT8	SLIV_12355	B	Integral membrane	Integral membrane protein of unknown function (UPF0182 family)	unknown function	64663	58929	120540	122140	123910	0	44836	77281	85663	215260	134730	149860	207730	0	0	0	0	0	0	0	0	0	0	0	0	0	0	0	1	1	1	1	1	0	1	1	1	1	1	1	1	0	0
524	D6EUV4	SLIV_22405	A	Cytoplasmic	Dipeptidase	hydrolase; cytoplasmic protease; protease	534170	0	132950	188300	151200	166650	109230	74820	94847	0	129950	0	159390	112890	0	0	0	0	0	0	0	712260	277510	96287	855840	219350	259720	287520	2	0	1	1	1	1	1	1	1	0	1	0	1	1	0
525	D6EUV9	SLIV_22430	X,V	Extracellular, Extracellular vesicle	Secreted protein (Sec) - Esterase	Sec substrate; hydrolase; peptidase; proteolysis; serine-type peptidase activity; hydrolysis of environmental macromolecules; secreted protease; protease	81628000	50259000	75451000	83301000	58764000	54642000	63690000	115820000	148030000	135070000	158060000	157100000	163750000	173360000	164450000	195550000	114300000	134460000	136630000	95188000	108820000	242560000	284050000	168990000	240570000	151430000	225250000	236400000	15	14	15	15	14	16	15	16	15	15	16	15	16	16	16
526	D6EUY9	SLIV_22580	A	Cytoplasmic	Adenosylhomocysteinase (EC 3.3.1.1) (S-adenosyl-L-homocysteine hydrolase)	metabolic enzyme	65364000	41940000	70030000	79262000	58067000	72777000	51859000	42497000	43642000	55770000	50944000	63764000	65242000	64324000	35825000	26555000	20670000	36056000	30966000	26140000	30355000	42467000	49140000	29504000	47242000	39384000	30451000	33727000	15	14	14	17	15	16	15	15	13	16	15	15	16	15	16
527	D6EV17	SLIV_22705	A	Cytoplasmic	NAD-specific glutamate dehydrogenase (EC 1.4.1.2)	.	313990	238140	324390	479070	339280	291250	399190	339610	767740	914680	848740	1107400	449060	1249600	310110	543710	213910	161090	272290	140730	256810	499750	754080	495260	821650	583190	1063300	895760	2	1	1	3	2	1	3	1	2	3	2	2	4	4	2
528	D6EVF7	SLIV_33065	F1	Peripheral plasma membrane protein facing the cytoplasm	6-phosphogluconate dehydrogenase, decarboxylating (EC 1.1.1.44)	.	768620	740420	1102200	1100800	393800	711570	631830	232620	732330	1234400	656790	1291600	1473600	1265800	278240	523150	233690	210320	294190	326720	137990	1070600	1453100	359930	1587500	1030400	1089000	1258300	3	3	3	3	1	2	2	1	2	3	2	3	3	3	2
529	D6EVH2	SLIV_33135	X	Extracellular	Secreted protein (Sec) - Glycoside hydrolase superfamily (IPR017853)	.	2245200	1021100	2016300	1154100	2324000	1958000	1871200	0	427570	1037800	378010	510520	577010	533000	9428700	3069100	7865400	8786700	7659100	8162700	7213600	7562200	8488700	4144100	3921800	4031200	4950500	3732300	6	4	5	5	6	6	4	0	3	4	3	3	4	2	10
530	D6EVH3	SLIV_33140	X	Extracellular	Secreted protein (Sec) - Alpha-1,2-mannosidase, putative protein	Sec substrate; mannosidase; hydrolase; mannosidase	6622500	6074700	6740400	7249400	7258900	6832400	7329500	3676000	5210900	4904200	3686000	7094600	6989900	7768300	27485000	7895000	19816000	24225000	26877000	18997000	15835000	24495000	24531000	13510000	15896000	14671000	15171000	13707000	17	14	12	16	13	16	16	12	13	16	9	11	15	14	21
531	D6EVI4	SLIV_33195	A	Cytoplasmic	Alpha-mannosidase	.	317340	207690	196660	331710	0	145410	222370	447850	433610	443460	229700	759610	370430	460810	134290	0	60549	95218	76557	73718	0	0	0	122330	148020	0	129680	0	2	2	3	2	1	2	2	2	2	2	1	2	2	2	1
532	D6EVL7	SLIV_01925	X	Extracellular	Secreted protein (Sec) - Chondroitin AC/alginate lyase	Sec substrate; lyase; glycosaminoglycan binding	418820	0	497160	525970	436370	0	231700	0	0	0	0	0	0	0	0	213530	0	193110	135430	246370	0	1145400	210050	213400	221750	169830	193450	0	2	1	1	1	1	0	1	0	0	0	0	0	0	0	0
533	D6EVM5	SLIV_01965	A	Cytoplasmic	Phenylacetate-coenzyme A ligase (EC 6.2.1.30) (Phenylacetyl-CoA ligase)	.	692180	605850	996910	892830	505600	1015700	763290	397910	466400	572190	579930	772350	984200	982550	0	0	0	0	0	0	0	0	0	0	0	0	0	0	1	2	2	2	1	2	2	1	1	2	2	2	2	2	0
534	D6EVQ3	SLIV_02095	A	Cytoplasmic	Phosphoglucomutase (EC 5.4.2.2)	metabolic enzyme	3420300	3403300	4940500	5112300	2978100	3340000	4153400	919870	2371300	2756600	2722200	2496900	3367600	1898400	307930	488450	392600	269610	300540	429770	736110	1236400	3009900	1284500	1266800	1319700	796800	880750	3	4	4	4	3	3	4	1	3	2	4	3	4	3	1
535	D6EVR4	SLIV_02150	X	Extracellular	Secreted protein (Sec) - Extracellular small neutral protease (EC 3.4.24.77)	Sec substrate; hydrolase; peptidase; protease; proteolysis; hydrolysis of environmental macromolecules; secreted protease	0	0	0	279580	207680	2361600	0	0	0	0	0	0	0	0	3443400	1530000	0	2771700	3125300	0	2902100	0	0	0	0	0	0	0	0	0	0	1	1	2	0	0	0	0	0	0	0	0	3
536	D6EVU6	SLIV_02315	E	Secreted Lipoprotein	Secreted Lipoprotein (Sec) - Binding-protein-dependent transport	Sec substrate; lipoprotein; transporter; membrane transport system; transport; SBP cluster 8; TE_Class 3; TC_Subclass 3.A; TC_Family 3.A.1	126350	424080	529150	618030	499680	685330	693380	1012700	873090	1878300	1161400	4996600	919160	6215100	519510	346520	116580	457160	1161000	466350	0	489820	1730900	338580	1035300	0	282240	165690	1	2	2	2	2	2	3	3	2	3	3	4	3	4	2
538	D6EW05	SLIV_12445	A	Cytoplasmic	Glutaredoxin-like protein	redox homeostasis	772030	0	1253900	882470	1330800	0	0	0	0	0	1155200	873580	1284000	0	0	0	0	0	0	0	0	0	0	0	0	0	0	0	1	0	1	1	1	0	0	0	0	0	1	1	1	0	0
539	D6EW27	SLIV_12545	A	Cytoplasmic	Ferritin-like superfamily protein	.	3236800	2097900	3929700	3281200	2924200	1401900	2451300	2306700	1762500	2781900	3895600	1768300	4353400	3084900	611470	2014700	407820	1205200	1599100	763160	674250	849790	2034300	2069500	1005400	1692500	1750800	1364200	3	3	5	4	4	2	3	5	3	4	5	2	5	5	2
540	D6EW53	SLIV_12680	A	Cytoplasmic	Cytokinin riboside 5'-monophosphate phosphoribohydrolase (EC 3.2.2.n1)	.	1764300	1139000	2056400	2018200	821350	930890	958330	1568600	1971300	2842900	1951400	3153800	1905300	3715700	7425000	4800400	5025600	4558800	5247200	4587600	3375600	14745000	15395000	14586000	11822000	10578000	12454000	10278000	1	1	1	1	1	1	1	1	1	1	1	1	1	1	1
541	D6EW54	SLIV_12685	A	Cytoplasmic	Succinyl-diaminopimelate desuccinylase (EC 3.5.1.18)	.	1112300	941090	1069900	612520	839840	438300	1186500	547960	331400	299910	948930	1226900	430960	458850	162410	0	86249	0	198380	0	0	291610	687900	267550	774290	554320	0	283770	2	2	2	2	2	1	2	2	1	1	2	2	1	1	1
542	D6EW57	SLIV_12700	A	Cytoplasmic	Succinyldiaminopimelate transaminase	.	7326700	2911700	4969400	5713400	5188400	4260100	4777700	1260700	3723500	2092700	4399600	2043500	1913200	5681200	2668300	1560700	1223800	1370900	939860	328600	1124300	3211500	4741500	3316800	3861400	2908200	4333700	3707300	3	2	3	3	3	2	3	2	3	3	3	3	2	3	3
543	D6EW58	SLIV_12705	A	Cytoplasmic	Ferredoxin	iron related	15462000	6138100	11790000	18938000	10135000	18993000	15099000	7124100	8031700	11076000	10023000	4027800	12761000	10217000	1634700	4484900	1052600	2387000	1877300	978750	999940	7782000	5611300	6285000	11640000	4166200	5736200	11381000	4	2	4	4	3	4	4	2	3	4	3	2	3	2	1
544	D6EW80	SLIV_12815	E	Secreted Lipoprotein	Secreted Lipoprotein (Sec) - ABC transporter lipoprotein BldKB (BldKB)	Sec substrate; lipoprotein; transporter; ABC transporter complex; membrane transport system; transport; SBP cluster 5; TE_Class 3; TC_Subclass 3.A; TC_Family 3.A.1	49526000	67267000	75261000	74684000	112300000	92027000	68420000	209010000	79219000	265880000	108520000	274470000	235460000	293980000	159890000	45665000	105860000	197670000	188070000	158490000	148460000	158290000	206890000	95186000	116670000	112420000	104290000	57243000	24	20	22	27	25	26	26	25	22	29	25	25	30	29	30
545	D6EWA9	SLIV_12960	A	Cytoplasmic	Putative actinorhodin operon activatory protein	.	1479500	0	1318500	1630900	1686900	0	1580700	2136800	1052200	2437500	0	0	2213700	0	2461400	0	1750600	0	1760600	0	1681800	0	1927400	0	1396300	1544200	1446500	1849900	1	0	1	1	1	0	1	1	1	1	0	0	1	0	1
546	D6EWC0	SLIV_13015	X,V	Extracellular; Extracellular vesicle	Secreted protein (Sec) - Dehydratease	Sec substrate; lyase; dehydratase	51811000	22535000	26554000	34494000	23386000	24046000	22919000	428040	663760	573790	994040	857330	1956900	0	0	0	0	0	0	0	0	0	499150	604610	557400	0	628230	793660	4	4	4	4	4	4	4	1	1	1	1	1	1	0	0
547	D6EWE0	SLIV_23060	A	Cytoplasmic	4-hydroxyphenylpyruvate dioxygenase (EC 1.13.11.27)	.	1831700	3173200	5073700	5760300	3517500	5178900	4518600	3152600	3344300	3993500	1484400	5366600	5051300	3957400	224720	1121600	126420	469730	499260	345710	149400	2399000	2752900	2086500	3762600	3306000	3049000	2896500	5	4	5	4	4	4	4	5	4	4	4	4	5	2	3
548	D6EWE2	SLIV_23070	A	Cytoplasmic	Oxidoreductase subunit	.	761330	484510	473740	735790	663430	587790	681630	691850	187750	697110	865740	1106100	1135300	342180	0	0	0	0	0	0	0	165210	144060	141060	86515	0	0	111780	2	2	1	2	2	1	2	2	1	2	2	2	2	1	0
549	D6EWE8	SLIV_23095	X	Extracellular	Secreted protein (Tat) - Peptidase M6, InhA family protein	Tat substrate; hydrolase; peptidase; proteolysis; metal binding; protective immunity; secreted protease	165290000	113470000	152960000	162990000	120260000	118530000	129590000	84597000	154800000	143940000	127620000	163770000	179300000	156790000	321510000	313290000	231460000	297060000	286180000	221240000	242110000	538570000	591240000	473810000	674450000	495010000	471410000	527520000	41	38	38	40	36	36	39	32	37	36	35	36	39	37	39
550	D6EWF5	SLIV_23130	A	Cytoplasmic	JAB1/MPN/MOV34 metalloenzyme	metabolic enzyme	1492600	1114300	0	1512600	0	0	1549800	1097000	0	1479600	1133900	1527600	1124600	1347600	1011100	1600700	608220	898760	879010	0	918160	0	3031600	2471300	2862400	2309700	0	4948400	2	1	0	2	0	0	1	1	0	1	1	1	1	1	1
551	D6EWF9	SLIV_23145	A	Cytoplasmic	Probable metallo-hydrolase YhfI	.	2958500	1760600	2533400	2076500	2350900	2774200	1995300	2514100	2132600	2653000	2986600	4217900	3477300	3781600	555150	1286400	510230	491670	639370	269440	467980	2255200	2943500	2105200	2597700	2082300	2930100	2251200	1	1	1	1	1	1	1	1	1	1	1	1	1	1	1
552	D6EWG3	SLIV_23165	A	Cytoplasmic	Ribonuclease PH (RNase PH) (EC 2.7.7.56) (tRNA nucleotidyltransferase)	.	1606800	1489000	966280	1340400	838550	1311400	1213000	471980	681490	1362900	881960	738100	1327500	2404700	585760	0	325440	0	343110	214570	0	1983800	2245800	1521900	2273100	1320600	2259700	1152800	2	2	1	2	1	2	2	1	1	2	1	1	1	2	2
553	D6EWH5	SLIV_23230	B	Integral membrane	Integral membrane protein - Putative SGNH hydrolase-type esterase domain (IPR013830)	Sec substrate; hydrolase; unknown function	200720000	169260000	207010000	207470000	193910000	189090000	148910000	228450000	214720000	315480000	219120000	422600000	396070000	432730000	244730000	198990000	178340000	313240000	288950000	253440000	197840000	406080000	504550000	279360000	347310000	308820000	317730000	224170000	25	24	26	26	26	25	26	23	25	26	24	27	24	27	25
554	D6EWI1	SLIV_23260	A	Cytoplasmic	Alkyl hydroperoxide reductase AhpD (EC 1.11.1.15)	.	1456700	1275100	1816000	2851200	1727900	1558400	1568100	1217400	1113000	941210	729100	767920	645960	1679400	1166400	541380	0	1715900	1758400	1669100	1314300	871590	0	1545700	1578000	580000	2964300	0	1	1	1	2	1	1	1	2	2	2	1	1	1	2	1
555	D6EWK9	SLIV_23415	A	Cytoplasmic	UPF0303 protein SLIV_23415	.	2654700	1747500	2149800	2362800	1622600	1653800	1934000	1080800	926890	806940	1488900	1136600	1468400	1243700	1415700	738240	843330	961200	0	953900	0	2094000	0	0	2254500	2280800	1900800	1925300	1	1	1	1	1	1	1	1	1	1	1	1	1	1	1
556	D6EWM0	SLIV_23470	X	Extracellular	Secreted protein (Sec) - Putative galactose oxidase	Sec substrate; oxidoreductase; oxidation-reduction process; unknown function	11219000	8569500	9565700	11504000	9575700	10686000	7832900	14706000	14027000	11442000	18631000	20980000	17372000	18582000	16618000	16167000	12280000	14540000	12408000	10568000	10948000	17722000	20305000	16324000	19683000	16540000	19748000	16381000	14	12	12	12	10	12	11	14	15	14	15	13	15	15	14
557	D6EWN2	SLIV_23540	A	Cytoplasmic	Amidase	.	4218600	1644000	3196800	3710300	3233600	3315600	2970600	910420	964830	998540	1276400	947920	1458200	542080	0	0	0	0	0	0	0	99849	0	0	0	121360	140600	135160	4	3	4	4	4	4	4	3	3	2	4	2	3	2	0
558	D6EWS2	SLIV_33400	A	Cytoplasmic	Oxidoreductase (Uncharacterized protein)	.	2278900	1978700	3014600	3575300	1629900	2944900	2762500	873030	1673100	2391000	1763700	2254600	1930500	2239100	289960	845620	213590	333120	398890	0	225870	1247600	1711000	662610	1664900	1291100	1218800	1434600	1	1	1	1	1	1	1	1	1	1	1	1	1	1	1
559	D6EWU5	SLIV_33515	A	Cytoplasmic	Oxidoreductase	oxidoreductase	12714000	8666300	11836000	12899000	9216600	9024200	10159000	8353000	9012800	13340000	12448000	13325000	14351000	14954000	7596400	5709700	5802400	7271600	7141800	6086000	4635700	9442900	10695000	8344800	10235000	7720100	8900300	9486900	5	5	5	5	4	4	5	4	4	5	5	4	5	5	5
560	D6EWX7	SLIV_33670	A,V	Cytoplasmic, Extracellular vesicle	Aldolase	metabolic enzyme	5432200	2848800	4550800	3876400	3502300	2955400	4383000	1136600	1137300	2837400	2495600	2917700	3387900	3270000	0	0	0	0	0	0	0	983690	0	2046500	312140	608570	978220	1022200	3	2	3	2	2	2	2	1	1	2	2	2	2	2	0
561	D6EX08	SLIV_33825	A	Cytoplasmic	Threo-3-hydroxyaspartate ammonia-lyase (EC 4.3.1.16)	.	2573800	680120	3506000	2946500	699660	2340300	1898000	3551500	2245400	3037300	2590000	1535900	3908900	2374400	6065200	13547000	488150	2591100	7985400	1247600	6240100	20768000	21858000	11112000	3352500	9140300	21515000	14659000	1	1	1	1	1	1	1	1	1	1	1	1	1	1	1
562	D6EX18	SLIV_33870	A	Cytoplasmic	Putative sugar isomerase (EC 5.3.1.-)	.	28511	55128	0	49013	37243	0	0	41796	42253	66926	57110	0	60910	70604	0	0	0	0	0	0	0	86438	0	16642	0	40042	93424	59443	1	1	0	1	1	0	0	1	1	1	1	0	1	1	0
563	D6EX25	SLIV_33905	A	Cytoplasmic	Proline iminopeptidase (EC 3.4.11.5)	hydrolase; cytoplasmic protease; protease	3234600	2485300	4287900	4671400	4069600	2819000	3435700	2837500	3534300	3552300	3176700	4144900	4817100	3561700	5279000	5117400	3841100	6148600	4315000	3610900	3639600	2516500	3214800	1697400	1697000	2566600	1240000	2055700	2	3	2	3	3	2	3	2	3	2	2	2	3	3	3
564	D6EX26	SLIV_33910	A	Cytoplasmic	N-acetylglucosaminyl phosphatidylinositol deacetylase-related (IPR003737)	.	1623600	2652600	3698600	4070300	2975100	3224100	3288900	1582300	807510	2636800	2192500	2255200	2076100	2066200	1491300	2069800	1133900	1330700	1591100	990530	1047200	2280800	2394600	1915600	2508000	2031200	2439800	2479300	1	2	2	2	2	2	2	2	1	2	2	2	2	2	2
565	D6EX60	SLIV_02675	A	Cytoplasmic	Regulatory protein	.	37999	0	154600	140460	0	38936	139270	0	0	0	0	0	0	0	0	0	0	0	0	0	0	0	0	0	0	0	0	0	1	1	1	1	1	1	1	0	0	0	0	0	0	0	0
566	D6EXB7	SLIV_02950	A	Cytoplasmic	DinB/YfiT-like putative metal-dependent hydrolase (IPR027369)	hydrolase	1649000	1827000	2087400	2141800	912370	1975800	2047600	841240	1460700	2738400	2552900	2476900	2022000	2632800	0	0	0	0	0	0	0	0	0	0	0	0	0	0	2	2	2	2	1	2	2	2	2	2	2	2	2	2	0
567	D6EXD5	SLIV_03035	A	Cytoplasmic	Regulatory protein	unknown function	0	0	0	0	0	0	0	531870	754350	0	963150	0	0	0	0	0	0	0	0	0	0	0	0	0	0	0	0	0	0	0	0	0	0	0	0	1	1	0	1	0	0	0	0
568	D6EXF5	SLIV_03130	X	Extracellular	Secreted protein (Sec) - Alpha/Beta hydrolase fold protein (IPR029058)	Sec substrate; hydrolase; metabolic process; hydrolysis of environmental macromolecules	728970	798290	1080600	1307400	1033900	1214400	1220200	1880300	1589300	1688800	2496700	2749700	2585500	3821200	757680	690210	747280	556970	580750	393450	454430	521500	851800	608630	899980	720560	211700	562610	5	5	5	6	5	5	6	6	6	6	6	6	6	6	4
569	D6EXK2	SLIV_13225	F1	Peripheral plasma membrane protein facing the cytoplasm	Alkyl hydroperoxide reductase subunit C (EC 1.11.1.15)	.	99590	93104	163710	189540	148560	162320	149570	16724	38843	61044	36711	46460	89734	13141	216690	530250	85573	352930	323840	298660	142360	1141000	1085500	239820	700190	466740	698140	1001700	1	1	1	1	1	1	1	1	1	1	1	1	1	1	1
570	D6EXK3	SLIV_13230	A	Cytoplasmic	Alkyl hydroperoxide reductase AhpD	metabolic enzyme	0	0	0	0	0	0	0	625220	771430	0	1129000	0	4293500	814650	616830	1595600	847460	0	1169400	0	0	14150000	14896000	10294000	11946000	5644000	11995000	8378300	0	0	0	0	0	0	0	1	1	0	1	0	2	2	1
571	D6EXL1	SLIV_13270	X	Extracellular	Secreted protein (Sec) - Unknown function	Sec substrate; unknown function	8642600	6741500	8325700	9943600	9786500	7443800	7024500	15149000	16504000	18157000	20737000	22071000	21070000	13267000	14684000	14224000	10223000	15787000	13538000	11324000	8603200	13086000	17217000	11772000	15955000	14486000	11574000	14133000	4	4	4	4	4	4	4	4	4	4	4	4	4	4	4
572	D6EXL2	SLIV_13275	E	Secreted Lipoprotein	Secreted Lipoprotein (Sec) - Unknown function	Sec substrate; lipoprotein; unknown function	10120000	5750300	4066200	2834700	8778800	6805600	3812000	5989100	7133900	7155500	8224900	8253600	2890500	9647300	10338000	8356100	5899600	8569400	10011000	2802300	8084200	10303000	9437900	7102600	7477100	2187000	10882000	4480800	2	2	1	1	3	2	2	2	2	3	3	3	2	3	3
573	D6EXN9	SLIV_13415	B	Integral membrane	Integral membrane protein of unknown function	unknown function	1661800	1428200	1835700	2045200	1563300	497480	1544300	2742900	3452600	3814800	3216400	5122700	4491800	5172400	3758900	6315500	2945000	5603400	5723100	5023700	3156900	3232000	4160900	977910	3972000	3646000	2754500	3399100	4	3	3	3	3	1	3	3	3	3	3	3	4	4	3
574	D6EXP4	SLIV_13440	F1	Peripheral plasma membrane protein facing the cytoplasm	YjgF/YER057c/UK114 family (IPR006175)	.	9516100	6752400	9875400	8796100	8077500	10383000	9285900	6857300	6760800	9630700	9786000	8780100	10232000	10511000	4035800	4635700	1981600	3192400	2365700	2030800	2624400	12348000	14427000	10068000	12225000	10673000	12401000	10696000	1	1	1	1	1	1	1	1	1	1	1	1	1	1	1
575	D6EXQ5	SLIV_13500	A	Cytoplasmic	Phosphoenolpyruvate carboxykinase [GTP] (PEP carboxykinase) (PEPCK) (EC 4.1.1.32) (GTP-dependent phosphoenolpyruvate carboxykinase)	.	1247700	778830	1184500	1434100	1083400	1119500	591550	1056500	965450	1510400	1644600	2016800	4014400	2914800	318680	1415900	339500	451220	286330	411240	88665	188470	1155600	323770	596480	621890	947740	475050	4	2	3	4	5	4	2	2	2	2	4	3	5	4	1
576	D6EXS7	SLIV_13610	A	Cytoplasmic	Peptide methionine sulfoxide reductase MsrA	metabolic enzyme	7595500	6094700	7164900	8488000	7130100	7023900	7866500	3193400	3510100	6944200	4907200	6082000	4916000	5922100	5358700	9868400	4658100	4895000	7290300	5314900	5879500	16364000	19439000	10191000	17850000	16484000	13735000	17638000	3	3	3	3	3	3	3	2	2	3	2	2	2	2	3
577	D6EXV0	SLIV_13725	A	Cytoplasmic	Enoyl-CoA hydratase	.	2434700	1471800	3654300	4655900	4523900	2963000	3439700	1073900	1233600	1206900	1316700	1770600	2402600	1015300	844340	942790	286180	1115500	1127400	637620	611760	1944400	3703800	614450	2273700	3599000	4088500	2829100	3	3	3	3	3	3	2	3	2	2	2	3	3	1	3
578	D6EXW8	SLIV_23750	A	Cytoplasmic	Siderophore biosynthetic enzyme	metabolic enzyme; TE_Class 2; TC_Subclass 2.A; TC_Family 2.A.1; transport	147440	734480	775100	2471700	739690	1641600	358550	1791200	5274400	808320	5359500	6587500	6053100	1201800	0	44167	7498800	6949600	0	5277700	0	0	240450	186810	0	13498000	0	0	2	2	3	4	3	5	2	4	4	3	4	5	5	3	0
579	D6EXX3	SLIV_23775	X	Extracellular	Secreted protein (Tat) - ABC transporter periplasmic binding domain	Tat substrate; transport; ABC transporter system; transport; SBP cluster 8; TE_Class 3; TC_Subclass 3.A; TC_Family 3.A.1	8805000	5422400	7995900	9681800	8822300	8431200	6989900	10706000	10696000	15754000	12813000	18070000	15261000	19184000	8338400	10370000	5657500	8298500	7013000	5588200	5951400	4868700	7418200	4370100	5299500	2404100	3573800	7065200	4	2	4	4	4	4	3	4	4	4	4	4	4	4	4
580	D6EXY2	SLIV_23820	A	Cytoplasmic	Putative phosphatase (EC 3.1.3.-)	metabolic enzyme	3191200	3420700	1507900	1604400	3523000	3780800	4150800	2919400	3950500	4306500	4621100	5777800	4594400	6504300	1117600	1669000	1448500	1812000	1346100	1148700	0	2692500	4524900	2771300	4742700	0	2423700	3500700	2	2	2	2	2	2	2	2	2	2	2	2	2	2	1
581	D6EXY3	SLIV_23825	A,V	Cytoplasmic, Extracellular vesicle	Guanidinobutyrase (EC 3.5.3.7)	metabolic enzyme	39689000	20583000	34961000	38859000	32114000	33402000	29107000	16545000	15478000	15422000	19741000	23431000	23558000	23625000	19325000	9599300	11517000	12187000	15423000	8535200	10938000	39572000	39944000	31401000	32370000	32974000	34579000	29573000	7	4	7	7	6	6	4	6	6	4	5	6	6	5	6
582	D6EXZ2	SLIV_23870	X	Extracellular	Secreted protein (Sec) - Prolyl tri/tetrapeptidyl aminopeptidase (EC 3.4.11.-) (Tripeptidyl aminopeptidase)	Sec substrate; hydrolase; peptidase; proteolysis; metal binding; metabolic process; secreted protease; protease	865580	849200	1330300	1034400	1083900	1347800	914960	4187600	3231100	3380100	5067300	5711900	5625100	9044500	407490	930340	124790	270230	475080	357930	74708	283630	1722400	212490	211690	0	204260	378920	2	2	2	2	2	3	2	4	3	3	3	4	4	4	3
583	D6EY17	SLIV_23990	F1	Peripheral plasma membrane protein facing the cytoplasm	Citrate synthase	metabolic enzyme	23720000	12574000	19814000	19734000	15973000	19133000	20509000	22819000	19890000	25537000	26363000	27441000	35940000	33029000	21237000	21254000	10719000	19061000	19431000	8533100	13887000	33862000	38085000	24751000	35330000	31467000	28355000	25305000	12	9	9	12	11	11	12	13	11	12	11	11	14	13	10
584	D6EY27	SLIV_24040	A	Cytoplasmic	Methylmalonate semialdehyde dehydrogenase [acylating] 2 (EC 1.2.1.27)	.	2516800	1091100	2581000	2380100	2075500	1721900	2018000	1898400	4478700	6590700	4914200	4432100	6697800	8384800	252870	887170	1025700	308280	813560	209890	520770	1729200	1233800	562170	714410	925420	1622000	808680	6	3	5	6	4	3	4	3	5	7	5	5	6	6	1
585	D6EY70	SLIV_24265	B	Integral membrane	Integral membrane protein - Protein with phospholipase C, C-terminal domain (IPR008475) and LPXTG cell wall anchor domain (IPR019931)	integral membrane protein; hydrolase; lipid catabolic process	621340	2342700	2560500	2858500	2559500	2752600	1303800	2900000	4704500	4622100	4752000	5310300	4749000	1885800	4649600	5733900	3349300	6643300	3008100	4856400	3981600	5611300	7176100	3879400	4375100	6405200	4007000	5886300	1	2	2	2	2	2	1	2	2	2	2	2	2	1	2
586	D6EYB7	SLIV_34120	X	Extracellular	Secreted protein (Sec) - Probable subtilase-type protease inhibitor	Sec substrate; proteinase inhibitor; housekeeping function	8797700000	6753100000	8133000000	9285900000	8505500000	6796700000	8763800000	6370800000	8257000000	7527500000	7801900000	6730300000	8289100000	7385300000	10819000000	10436000000	6555900000	9572700000	9865200000	8858500000	7247700000	19970000000	23044000000	23714000000	16391000000	16848000000	14809000000	23848000000	8	8	8	8	8	8	8	8	8	8	7	8	8	8	9
587	D6EYD3	SLIV_34200	X	Extracellular	Secreted protein (Sec) - Protein containing Nitrous oxide reductase, N-terminal domain (IPR011045)	Sec substrate; unknown function	1356200	1654900	1608900	1560000	3017200	2147500	1748600	1953800	3919000	2585300	3151200	4177300	3301300	1752700	10754000	14951000	6303600	10906000	10738000	7494700	7811900	12840000	14250000	9328700	16355000	12901000	11724000	16696000	6	4	4	5	7	4	5	5	7	5	5	6	6	5	8
588	D6EYD8	SLIV_34225	A	Cytoplasmic	S-(Hydroxymethyl)mycothiol dehydrogenase (EC 1.1.1.306)	metabolic enzyme	26929000	14225000	22430000	25422000	16751000	20300000	17594000	14606000	17047000	18900000	17395000	19235000	23860000	21210000	4910900	3592400	3200200	4739600	3123900	2774600	2176400	7908400	10622000	6002800	8490200	4994400	7025800	5567000	12	10	11	13	11	12	13	12	11	11	9	9	13	12	10
589	D6EYD9	SLIV_34230	A	Cytoplasmic	Hydrolase	hydrolase	5080500	2103900	0	0	4046400	5556300	0	0	0	0	0	0	0	0	0	0	0	0	0	0	0	4127200	5428200	0	6812100	0	7307000	7047300	1	1	0	0	1	1	0	0	0	0	0	0	0	0	0
590	D6EYE3	SLIV_34250	P	Extracellular (peptidoglycan associated)	Secreted protein (Tat) - L,D-transpeptidase	Tat substrate; peptidoglycan binding; cell-wall biosynthesis; housekeeping function; hydrolase; peptidase	2390600	1578400	2768700	4227000	2000400	1273800	4130900	8421300	10158000	7847100	9843900	11253000	12109000	13892000	3079300	7560500	1747700	4599100	3017700	1325500	3015400	5850800	15969000	7882500	11249000	6283600	5965400	10334000	1	1	2	2	1	1	2	2	2	2	2	2	2	2	1
591	D6EYG4	SLIV_34355	X	Extracellular	Secreted protein (Tat) - Glycosyl hydrolase	Tat substrate; hydrolase; carbohydrate binding; hydrolysis of environmental macromolecules	2530300	1750700	2326400	2093700	0	0	0	3747900	3365200	3312500	3861900	3657500	0	3991900	2451500	2100300	2488100	2930200	3088000	2669400	2310300	1933500	2580600	1745200	1964800	1683900	2130400	2043100	1	1	1	1	0	0	0	1	1	1	1	1	0	1	1
592	D6EYJ9	SLIV_34530	A	Cytoplasmic	Uncharacterized protein	unknown function	568220	3636700	3012600	628370	654180	799300	837310	1181500	5422900	3070900	1520900	0	1587200	0	0	0	0	0	0	0	0	0	2425300	6002600	14301000	12530000	7631200	0	1	1	2	2	1	1	1	2	2	2	2	0	2	0	0
[truncated: 41 more columns]
