# Supplementary material for: Enhanced protein secretion in reduced genome strains of Streptomyces lividans
Source: Microb Cell Fact. 2024 Jan 5;23:13. doi: 10.1186/s12934-023-02269-x (PMC10768272; doi:10.1186/s12934-023-02269-x)
Supplement: Supplementary file 4 — Supplementary Material 4 [file 12934_2023_2269_MOESM4_ESM.xlsx]

## Sheet: Differentially abundant secrete
Table SXX: Differentially abundant secreted proteins between WT and reduced genome strains
							Frequency of identification				Pairwise comparison, WT vs RG Mutant
Number	Uniprot code	Gene ID	SToPSdb Sub-cellular Location code	SToPS Sub-cellular Location (Full Name)	Protein name	Keywords	WT	RG1.4	RG1.5	RG1.9	TK24.WT_vs_RG1.4	TK24.WT_vs_RG1.4_p.adjBH	Log2_fold_TK24.WT_vs_RG1.4	TK24.WT_vs_RG1.5	TK24.WT_vs_RG1.5_p.adjBH	Log2_fold_TK24.WT_vs_RG1.5	TK24.WT_vs_RG1.9	TK24.WT_vs_RG1.9_p.adjBH	Log2_fold_TK24.WT_vs_RG1.9
1	D6EKV2	SLIV_07615	X	Extracellular	Secreted protein (Sec) - Unknown function	Sec substrate; unknown function	0	7	0	0	Mutant_unique							NaN
2	D6EEX1	SLIV_35720	X	Extracellular	Secreted protein (Sec) - Unknown function	Sec substrate; unknown function	0	7	5	7	Mutant_unique			Mutant_unique			Mutant_unique
3	D6EP33	SLIV_09410	X	Extracellular	Secreted protein (Sec) - Peptidase	Sec substrate; hydrolase; peptidase; proteolysis; metal binding; unknown function; secreted protease; protease	0	7	5	0	Mutant_unique			Mutant_unique				NaN
4	A0A076M9V2	SLIV_23880	X	Extracellular	Secreted protein (Tat) - Beta-N-acetylhexosaminidase	Tat substrate; hydrolase	7	0	4	7	WT_unique			non-significant	0.130226	0.149188	Mutant_abundant	0.00206942	-2.92407
5	D6ET25	SLIV_11275	X	Extracellular	Secreted protein (Sec) - Neutral zinc metalloprotease	Sec substrate; hydrolase; peptidase; proteolysis; metal binding; housekeeping function; secreted protease; protease	7	0	7	6	WT_unique			non-significant	0.133712	0.506266	non-significant	0.315974	0.547894
6	D6ESN1	SLIV_00720	X	Extracellular	Secreted protein (Sec) - Unknown function	Sec substrate; unknown function	7	0	0	0	WT_unique			WT_unique			WT_unique
7	D6EI81	SLIV_06140	X	Extracellular	Secreted protein (Tat) - Beta-galactosidase (EC 3.2.1.23) (Lactase)	Tat substrate; beta-galactosidase complex; beta-galactosidase activity; carbohydrate binding; carbohydrate metabolic process; hydrolase; glycoside hydrolase	0	7	5	6	Mutant_unique			Mutant_unique			Mutant_unique
8	A0A076MKC1	SLIV_35895	X	Extracellular	Secreted protein (Sec) - Spore-associated protein A	Sec substrate; sporulation; germination; housekeeping function	7	7	7	7	Mutant_abundant	1.35241e-08	-1.83366	Mutant_abundant	5.92649e-05	-1.05053	non-significant	0.336488	-0.161119
9	D6ES51	SLIV_21580	X	Extracellular	Secreted protein (Sec) - Phospholipase A2 domain protein (IPR016090)	Sec substrate; hydrolase; phospholipase; housekeeping function	7	7	7	7	WT_abundant	5.93135e-08	5.87752	WT_abundant	7.85024e-10	4.56876	WT_abundant	2.34895e-07	3.66693
10	D6EL15	SLIV_17860	X	Extracellular	Secreted protein (Sec) - Cell wall peptidase	Sec substrate; hydrolase; peptidoglycan binding; cell-wall binding; housekeeping function; secreted protease; protease	7	7	7	7	Mutant_abundant	1.21508e-07	-1.81453	non-significant	0.383778	0.183565	non-significant	0.000318063	0.985594
11	A0A076MBH5	SLIV_26635	X	Extracellular	Secreted protein (Tat) - Unknown function	Tat substrate; unknown function	7	7	7	7	WT_abundant	1.67743e-07	2.47316	WT_abundant	7.38146e-06	1.52341	WT_abundant	2.09746e-07	2.52967
12	D6EDW5	SLIV_14395	X	Extracellular	Secreted protein (Sec) - Enodpeptidase, NLPC/P60 domain (IPR000064)	Sec substrate; hydrolase; peptidase; proteolysis; unknown function; secreted protease; protease	7	7	7	7	Mutant_abundant	9.70753e-07	-1.98596	non-significant	0.786908	0.013612	non-significant	0.144861	-0.253503
13	D6ESY4	SLIV_11070	X	Extracellular	Secreted protein (Tat) - N-acetylmuramoyl-L-alanine amidase	Tat substrate; amidase; peptidoglycan catabolic process; hydrolase; cell-wall biosynthesis	7	7	7	7	Mutant_abundant	1.4466e-06	-2.0563	Mutant_abundant	0.00123411	-1.55982	Mutant_abundant	1.78409e-07	-1.77856
14	D6EUN8	SLIV_12120	A,V	Cytoplasmic, Extracellular vesicle	Nucleotide-binding protein	DNA/RNA binding	7	7	7	7	WT_abundant	2.34654e-06	2.02983	WT_abundant	1.23724e-08	5.07075	WT_abundant	6.15628e-10	4.8198
15	D6EXZ2	SLIV_23870	X	Extracellular	Secreted protein (Sec) - Prolyl tri/tetrapeptidyl aminopeptidase (EC 3.4.11.-) (Tripeptidyl aminopeptidase)	Sec substrate; hydrolase; peptidase; proteolysis; metal binding; metabolic process; secreted protease; protease	7	7	7	6	Mutant_abundant	2.34654e-06	-2.2872	WT_abundant	0.00626373	1.49176	non-significant	0.18383	1.30123
16	D6ECW3	SLIV_24490	X	Extracellular	Secreted protein (Sec) - Peptidase S8, subtilisin-related	Sec substrate; hydrolase; peptidase; proteolysis; metal binding; housekeeping function; secreted protease; protease	7	7	7	7	WT_abundant	3.89034e-06	3.66999	non-significant	0.000205321	0.776802	non-significant	0.0107246	0.66726
17	D6ETM2	SLIV_22200	X	Extracellular	Secreted protein (Sec) - Protein with Lysozyme-like domain (IPR023346) and LysM domain (IPR018392)	Sec substrate; hydrolase; peptidoglycan binding; housekeeping function	7	7	6	7	Mutant_abundant	4.79671e-06	-1.06776	non-significant	0.495209	-0.258047	non-significant	1.21045e-05	0.87461
18	D6EPF3	SLIV_19925	X	Extracellular	Secreted protein (Sec) - Tachylectin 2 domain containing protein (IPR023294)	Sec substrate; carbohydrate binding; unknown function	7	7	7	7	Mutant_abundant	5.5984e-06	-1.55968	Mutant_abundant	0.000205321	-1.39018	Mutant_abundant	1.08987e-06	-1.755
19	D6EHG9	SLIV_26565	E	Secreted Lipoprotein	Secreted Lipoprotein (Sec) - Maltose-binding protein	Sec substrate; lipoprotein; carbohydrate binding; solute binding protein; membrane transport; transport; SBP cluster 1; TE_Class 3; TC_Subclass 3.A; TC_Family 3.A.1	7	7	7	7	Mutant_abundant	5.63721e-06	-1.64903	non-significant	0.203765	-0.614677	non-significant	0.257634	-0.415472
20	A0A076M0C2	SLIV_13700	E	Secreted Lipoprotein	Secreted Lipoprotein (Sec) - L,D-transpeptidase	Sec substrate; lipoprotein; enzymatic activity; transpoeptidase; peptidoglycan binding; cell-wall biosynthesis; housekeeping function	7	7	7	7	Mutant_abundant	6.22271e-06	-1.68394	non-significant	0.224858	-0.242144	non-significant	0.97896	0.01361
21	D6EUV9	SLIV_22430	X,V	Extracellular, Extracellular vesicle	Secreted protein (Sec) - Esterase	Sec substrate; hydrolase; peptidase; proteolysis; serine-type peptidase activity; hydrolysis of environmental macromolecules; secreted protease; protease	7	7	7	7	Mutant_abundant	1.10474e-05	-1.16826	Mutant_abundant	0.000409893	-1.02132	Mutant_abundant	1.33878e-06	-1.72781
22	D6EXL1	SLIV_13270	X	Extracellular	Secreted protein (Sec) - Unknown function	Sec substrate; unknown function	7	7	7	7	Mutant_abundant	1.93771e-05	-1.13248	non-significant	0.00519372	-0.610005	non-significant	0.00010134	-0.762293
23	A0A076M061	SLIV_13240	X	Extracellular	Secreted protein (Sec) - Protein containing Lysozyme-like domain (IPR023346)	Sec substrate; hydrolase; cell-wall biosynthesis; housekeeping function	7	7	7	7	Mutant_abundant	2.23569e-05	-1.43197	non-significant	0.0167676	-0.868896	non-significant	0.528352	0.106168
24	D6EYE3	SLIV_34250	P	Extracellular (peptidoglycan associated)	Secreted protein (Tat) - L,D-transpeptidase	Tat substrate; peptidoglycan binding; cell-wall biosynthesis; housekeeping function; hydrolase; peptidase	7	7	7	7	Mutant_abundant	4.23874e-05	-2.00089	non-significant	0.530255	-0.406301	Mutant_abundant	0.000343687	-1.7902
25	D6EMX7	SLIV_08650	X	Extracellular	Secreted protein (Tat) - Thioredoxin-like protein	Tat substrate; redox homeostasis; metabolic process; chaperone	7	7	7	7	Mutant_abundant	4.96874e-05	-1.11897	non-significant	0.0021056	-0.700352	non-significant	0.0517933	-0.509404
26	A0A076MFY8	SLIV_34870	X	Extracellular	Secreted protein (Sec) - Unknown function	Sec substrate; unknown function	7	7	7	7	non-significant	5.41195e-05	-0.593912	non-significant	0.0399085	-0.318794	non-significant	0.020344	-0.3137
27	A0A076LZF0	SLIV_05380	X	Extracellular	Secreted protein (Sec) - Putative esterase (IPR000801)	Sec substrate; hydrolase; esterase	7	7	7	7	WT_abundant	6.05692e-05	1.40885	non-significant	0.38762	-0.214143	non-significant	0.0233178	-0.508079
28	D6EPB5	SLIV_19735	X	Extracellular	Secreted protein (Sec) - Glycoside hydrolase/deacetylase	Sec substrate; hydrolase; carbohydrate binding; glycoside hydrolase; hydrolysis of environmental macromolecules	7	7	7	7	Mutant_abundant	6.07198e-05	-1.15496	Mutant_abundant	3.81584e-05	-1.07861	Mutant_abundant	8.61376e-06	-1.24303
29	D6ET24	SLIV_11270	X	Extracellular	Secreted protein (Tat) - Neutral zinc metalloprotease	Tat substrate; hydrolase; peptidase; proteolysis; metal binding; ECM remodeling; protease; secreted protease	7	7	7	7	WT_abundant	0.000150248	2.54519	non-significant	0.0101218	-0.530519	non-significant	0.0844615	0.401325
30	A0A076MB60	SLIV_26155	X	Extracellular	Secreted protein (Tat) - N-acetylmuramoyl-L-alanine amidase	Tat substrate; peptidoglycan catabolic process; cell-wall biosynthesis	7	7	7	6	Mutant_abundant	0.000151175	-2.1353	non-significant	0.213228	-0.540497	non-significant	0.445113	-0.138319
31	D6ELV4	SLIV_08115	X	Extracellular	Secreted protein (Sec) - Alpha-1,2-mannosidase, putative	Sec substrate; hydrolase; galactose-binding; carbohydrate binding; metabolic process; mannosidase	7	7	7	7	WT_abundant	0.000159734	1.24504	Mutant_abundant	6.96265e-05	-1.25798	Mutant_abundant	0.000624969	-1.05521
32	A0A076MFA6	SLIV_26590	P	Extracellular (peptidoglycan associated)	Secreted protein (Sec) - 1,4-alpha-glucan branching enzyme (EC 2.4.1.18)	Sec substrate; hydrolase; cell-wall biosynthesis; housekeeping function	7	7	7	7	non-significant	0.000192709	-0.880691	non-significant	0.08085	-0.351989	Mutant_abundant	0.00717546	-1.02243
33	A0A076MA17	SLIV_17670	E,V	Secreted Lipoprotein, Extracellular vesicle	Secreted Lipoprotein (Sec) - Phosphate-binding protein PstS	Sec substrate; lipoprotein; transporter; phosphate ion transmembrane transport; ABC transporter complex; membrane transport system; transport; phosphate ion binding; ATP-binding cassette (ABC) transporter complex; phosphate starvation; TE_Class 3; TC_Subclass 3.A; TC_Family 3.A.1	7	7	7	7	non-significant	0.000197102	-0.742565	non-significant	0.925065	-0.0339899	non-significant	0.0164261	-0.356114
34	A0A076M4R0	SLIV_25665	X	Extracellular	Secreted protein (Tat) - Aldose 1-epimerase	Tat substrate; epimerase; isomerase; metabolic process	7	7	7	7	WT_abundant	0.000197102	1.003	non-significant	0.101722	0.31885	non-significant	0.163462	-0.325605
35	D6ECQ3	SLIV_14270	X	Extracellular	Secreted protein (Sec) - Unknown function	Sec substrate; unknown function	7	7	7	6	Mutant_abundant	0.000254501	-1.65873	WT_abundant	2.36323e-05	2.64126	non-significant	0.098248	3.19162
36	D6EIW7	SLIV_27025	X	Extracellular	Secreted protein (Sec) - Protein with Endopeptidase, NLPC/P60 domain (IPR000064)	Sec substrate; hydrolase; peptidase; proteolysis; unknown function; secreted protease; protease	7	7	7	7	Mutant_abundant	0.000263096	-1.39955	non-significant	0.586864	-0.85114	Mutant_abundant	0.00166501	-1.0385
37	A0A076MAE6	SLIV_24935	X	Extracellular	Secreted protein (Sec) - Unknown function	Sec substrate; unknown function	7	7	7	7	Mutant_abundant	0.000286472	-1.25538	non-significant	0.0394605	-0.634198	non-significant	0.277926	-0.235914
38	A0A076M0H8	SLIV_07140	X	Extracellular	Secreted protein (Sec) - Esterase	Sec substrate; hydrolase; peptidase; proteolysis; serine-type peptidase activity; hydrolysis of environmental macromolecules; secreted protease; protease	7	7	7	7	WT_abundant	0.000315952	1.00612	non-significant	0.0703506	0.321995	Mutant_abundant	1.13925e-05	-1.04763
39	D6ETG7	SLIV_21910	P	Extracellular (peptidoglycan associated)	Secreted protein (Sec) - Penicillin binding protein	Sec substrate; penicillin binding; cell-wall biosynthesis; housekeeping function	7	7	7	7	non-significant	0.000315952	-0.96971	non-significant	0.925065	0.0191787	non-significant	0.0216893	-0.342375
40	D6EC14	SLIV_03205	E	Secreted Lipoprotein	Secreted Lipoprotein (Sec) - Iron transport lipoprotein - ABC transporter family (IPR002491)	Sec substrate; lipoprotein; transporter; membrane transport system; housekeeping function; SBP cluster 8; TE_Class 3; TC_Subclass 3.A; TC_Family 3.A.1; transport	7	7	7	7	Mutant_abundant	0.000349501	-1.17114	non-significant	0.00115127	-0.971058	non-significant	0.00169006	-0.88062
41	D6EKA1	SLIV_27635	X	Extracellular	Secreted protein (Tat) - Nucleotidase	Tat substrate; hydrolase; phospholipase; hydrolysis of environmental macromolecules	7	7	7	7	non-significant	0.000349501	-0.960712	Mutant_abundant	2.54921e-05	-1.70681	Mutant_abundant	1.38153e-06	-1.85088
42	D6ESZ4	SLIV_11120	E	Secreted Lipoprotein	Secreted Lipoprotein (Sec) - Oligopeptide-binding lipoprotein	Sec substrate; lipoprotein; solute-binding protein; transmembrane transport; membrane transport system; transport; TE_Class 3; TC_Subclass 3.A; TC_Family 3.A.1; transport	7	7	7	7	non-significant	0.000358807	-0.815344	non-significant	0.472774	-0.138199	non-significant	0.192614	-0.22299
43	A0A076LZF9	SLIV_05455	X	Extracellular	Secreted protein (Tat) - Protein possibly involved in signal transduction. ALF stands for Alanine-rich (AL) - conserved Phenylalanine (F)	Tat substrate; unknown function	7	7	7	7	Mutant_abundant	0.000361485	-1.09426	Mutant_abundant	0.00052827	-1.46829	Mutant_abundant	5.26662e-08	-2.34385
44	A0A076M3L0	SLIV_23745	X	Extracellular	Secreted protein (Tat) - Beta-N-acetylhexosaminidase	Sec substate; glycoside hydrolase; hydrolase; carbohydrate binding	7	7	7	7	WT_abundant	0.000427178	1.18985	non-significant	0.899995	0.00138206	non-significant	0.000554449	-0.829892
45	D6ENU9	SLIV_29940	E	Secreted Lipoprotein	Secreted Lipoprotein (Sec) - NlpA family (IPR004872)	Sec substrate; lipoprotein; D-methionine permease, binding protein, ATP-driven transport; membrane transport system; transport; NlpA family; TE_Class 3; TC_Subclass 3.A; TC_Family 3.A.1	7	7	7	6	non-significant	0.000552087	-0.784613	non-significant	0.213228	0.348891	non-significant	0.366843	0.345296
46	D6EXF5	SLIV_03130	X	Extracellular	Secreted protein (Sec) - Alpha/Beta hydrolase fold protein (IPR029058)	Sec substrate; hydrolase; metabolic process; hydrolysis of environmental macromolecules	7	7	7	7	Mutant_abundant	0.000554672	-1.18702	non-significant	0.00256427	0.820587	non-significant	0.0233178	0.754486
47	D6EWM0	SLIV_23470	X	Extracellular	Secreted protein (Sec) - Putative galactose oxidase	Sec substrate; oxidoreductase; oxidation-reduction process; unknown function	7	7	7	7	non-significant	0.000741338	-0.747207	non-significant	0.0125483	-0.439805	non-significant	3.88752e-06	-0.87777
48	A0A076M1H4	SLIV_15920	E	Secreted Lipoprotein	Secreted Lipoprotein (Sec) - Glycoside hydrolase/deacetylase	Sec substrate; lipoprotein; hydrolase, carbohydrate metabolic process; metabolic process	7	7	7	7	non-significant	0.000768062	-0.979376	Mutant_abundant	3.99584e-06	-1.39743	Mutant_abundant	1.72049e-08	-1.93051
49	D6EKW0	SLIV_07660	E	Secreted Lipoprotein	Secreted Lipoprotein (Sec) - Aliphatic sulfonates-binding protein (IPR010067)	Sec substrate; lipoprotein; ABC transporter family; transport; SBP cluster 3; TE_Class 3; TC_Subclass 3.A; TC_Family 3.A.1	7	7	7	7	Mutant_abundant	0.000768062	-1.01418	non-significant	0.0062748	-0.910238	Mutant_abundant	1.0427e-05	-1.80745
50	D6EIE1	SLIV_06435	P	Extracellular (peptidoglycan associated)	Secreted protein (Sec) - Amidase	Sec substrate; amidase; hydrolase; cell-wall biosynthesis; housekeeping function	7	7	7	7	Mutant_abundant	0.000858928	-1.14901	Mutant_abundant	0.000158224	-1.44027	Mutant_abundant	2.06e-06	-2.16492
51	D6EXX3	SLIV_23775	X	Extracellular	Secreted protein (Tat) - ABC transporter periplasmic binding domain	Tat substrate; transport; ABC transporter system; transport; SBP cluster 8; TE_Class 3; TC_Subclass 3.A; TC_Family 3.A.1	7	7	7	7	non-significant	0.000947905	-0.868079	non-significant	0.497951	0.132625	non-significant	0.0165677	0.681909
52	D6EMP8	SLIV_29270	X	Extracellular	Secreted protein (Sec) - Penicillin acylase	Sec substrate; hydrolase; acylase; penicillin binding	7	7	7	6	WT_abundant	0.00106156	1.3273	non-significant	0.0447379	0.688812	non-significant	0.232207	1.3158
53	A0A076M4W0	SLIV_15325	X	Extracellular	Secreted protein (Sec) - Peptidase, Leupeptin-inactivating enzyme 1	Sec substrate; hydrolase; peptidase; proteolysis; secreted protease; protease	7	7	7	7	non-significant	0.00130394	0.592887	non-significant	0.072215	-0.272643	non-significant	0.00370585	-0.415667
54	A0A076MKM0	SLIV_36270	X	Extracellular	Secreted protein (Tat) - Galactose-binding domain-like (IPR008979) containing protein	Tat substrate; carbohydrate binding	7	7	7	7	non-significant	0.0014022	0.750838	Mutant_abundant	5.10137e-06	-1.98726	Mutant_abundant	2.89435e-05	-1.59507
55	D6EI87	SLIV_06170	X	Extracellular	Secreted protein (Sec) - Peptide/nickel binding protein, MppA-type (IPR030678)	Sec substrate; solute binding protein; ABC transporter complex; membrane transport system; transport; SBP cluster 5; TE_Class 3; TC_Subclass 3.A; TC_Family 3.A.1	7	7	7	7	non-significant	0.00150026	-0.71766	non-significant	0.00344119	-0.777318	non-significant	3.93351e-05	-0.977282
56	A0A076M843	SLIV_28415	B	Integral membrane	Integral membrane protein - Protein with LPXTG cell wall anchor domain (IPR019931)	Integral membrane protein; unknown function	7	7	7	7	non-significant	0.00193482	-0.743736	WT_abundant	0.00569059	1.1981	non-significant	0.00047288	-0.81638
57	D6ENR6	SLIV_29775	X	Extracellular	Secreted protein (Tat) - Glycosyl hydrolase-like 10 (IPR003790) (UPFUPF0748-like protein)	Tat substrate; hydrolase; carbohydrate binding; hydrolysis of environmental macromolecules	7	7	7	7	non-significant	0.00224779	0.659551	non-significant	0.00196079	0.826232	non-significant	0.718376	-0.0826566
58	D6EPC0	SLIV_19760	E	Secreted Lipoprotein	Secreted Lipoprotein (Sec) - Unknown function	Sec substrate; lipoprotein; unknown function	7	7	7	7	Mutant_abundant	0.00242841	-1.35949	Mutant_abundant	0.000277274	-1.3572	non-significant	0.10258	-0.461457
59	D6EXY3	SLIV_23825	A,V	Cytoplasmic, Extracellular vesicle	Guanidinobutyrase (EC 3.5.3.7)	metabolic enzyme	7	7	7	7	non-significant	0.00261887	0.730975	WT_abundant	6.96265e-05	1.38579	non-significant	0.561421	-0.0719639
60	A0A076MB16	SLIV_34090	E	Secreted Lipoprotein	Secreted Lipoprotein (Sec) - Unknown function (DUF4232 family)	Sec substrate; lipoprotein; unknown function	7	7	6	6	non-significant	0.00263728	-0.566128	non-significant	0.420413	0.416618	non-significant	0.363617	0.373543
61	D6EP76	SLIV_09630	X	Extracellular	Secreted protein (Tat) - Peptidase S1, PA clan (IPR009003)	Tat substrate; hydrolase; peptidase; proteolysis; metal binding; hydrolysis of environmental molecules; secreted protease	7	7	7	7	Mutant_abundant	0.00320399	-1.25173	non-significant	0.143773	-0.572599	Mutant_abundant	0.00696179	-1.09246
62	D6EW80	SLIV_12815	E	Secreted Lipoprotein	Secreted Lipoprotein (Sec) - ABC transporter lipoprotein BldKB (BldKB)	Sec substrate; lipoprotein; transporter; ABC transporter complex; membrane transport system; transport; SBP cluster 5; TE_Class 3; TC_Subclass 3.A; TC_Family 3.A.1	7	7	7	7	Mutant_abundant	0.00320399	-1.44276	non-significant	0.0497143	-0.896255	non-significant	0.0642387	-0.657558
63	D6EES1	SLIV_35470	E	Secreted Lipoprotein	Secreted Lipoprotein (Sec) - Iron-siderophore binding lipoprotein	Sec substrate; lipoprotein; Iron-siderophore binding; ABC transporter family; transport; SBP cluster 8; TE_Class 3; TC_Subclass 3.A; TC_Family 3.A.1	7	7	7	7	non-significant	0.00326286	-0.688582	non-significant	0.00699689	0.892215	WT_abundant	0.00149267	1.27243
64	D6ENL9	SLIV_29545	X	Extracellular	Secreted protein (Tat) - Peptidyl-prolyl cis-trans isomerase	Tat substrate; isomerase; protein folding; housekeeping function	7	7	7	7	non-significant	0.00423826	0.812147	WT_abundant	0.000382328	1.01559	non-significant	0.114109	0.297212
65	A0A076MDS3	SLIV_30605	X	Extracellular	Secreted protein (Tat) - Peptidase_C39 like family	Tat substrate; hydrolase; peptidase; protease; proteolysis; secretead protease	7	7	7	7	WT_abundant	0.00423826	1.04756	non-significant	0.786908	-0.103441	non-significant	0.702089	-0.486541
66	D6EUA9	SLIV_01600	X	Extracellular	Secreted protein (Tat) - Glycoside hydrolase, family 43 (IPR006710)	Tat substrate; hydrolase; carbohydrate binding; glycoside hydrolase; hydrolysis of environmental macromolecules	7	7	7	7	non-significant	0.00423826	-0.474931	non-significant	0.00174988	-0.631658	Mutant_abundant	9.05391e-07	-1.2979
67	D6EGL9	SLIV_05320	X	Extracellular	Secreted protein (Tat) - Quinoprotein alcohol dehydrogenase-like superfamily (IPR011047)	Tat substrate; dehydrogenase; alcohol dehydrogenase; metabolic process	7	7	7	7	Mutant_abundant	0.00460551	-1.69908	non-significant	0.604943	-0.609241	Mutant_abundant	0.00403503	-1.86915
68	D6EKA9	SLIV_27675	E	Secreted Lipoprotein	Secreted Lipoprotein (Sec) - Branched chain amino acid binding protein	Sec substrate; lipoprotein; transport; Leucine-binding protein; TE_Class 3; TC_Subclass 3.A; TC_Family 3.A.1	7	7	7	7	non-significant	0.00540035	-0.534627	non-significant	0.899995	0.0191268	non-significant	0.118637	0.318346
69	D6EP98	SLIV_09735	E	Secreted Lipoprotein	Secreted Lipoprotein (Sec) - glutamate binding protein	Sec substrate; solute binding protein; membrane transport system; ABC transporter system; transport; SBP cluster 3; TE_Class 3; TC_Subclass 3.A; TC_Family 3.A.1	7	7	7	7	non-significant	0.00608463	-0.901848	non-significant	0.486373	0.158754	WT_abundant	0.00159553	1.07596
70	D6ELP2	SLIV_07815	E	Secreted Lipoprotein	Secreted Lipoprotein (Sec) - ABC-type glycine betaine transport system, substrate-binding protein	Sec substrate; lipoprotein; transporter; ABC transport; membrane transport system; transport; SBP cluster F; TE_Class 3; TC_Subclass 3.A; TC_Family 3.A.1	5	0	6	4	WT_unique			non-significant	0.662111	-0.0734784	non-significant	0.702994	-0.316547
71	D6EVL7	SLIV_01925	X	Extracellular	Secreted protein (Sec) - Chondroitin AC/alginate lyase	Sec substrate; lyase; glycosaminoglycan binding	5	0	4	6	WT_unique			non-significant	0.5997	1.42018	non-significant	0.675729	-0.0296812
72	D6EER4	SLIV_35435	X	Extracellular	Secreted protein (Sec) - CocE/Serine esterase (IPR005674)	Sec substrate; hydrolase; esterase	5	0	7	0	WT_unique			non-significant	0.121541	-1.98942	WT_unique
73	D6EWH5	SLIV_23230	B	Integral membrane	Integral membrane protein - Putative SGNH hydrolase-type esterase domain (IPR013830)	Sec substrate; hydrolase; unknown function	7	7	7	7	non-significant	0.0069553	-0.759942	non-significant	0.0604058	-0.348052	non-significant	0.000592077	-0.85925
74	A0A076MA75	SLIV_32570	X	Extracellular	Secreted protein (Sec) - Unknown function	Sec substrate; unknown function	3	7	7	5	Mutant_abundant	0.00715344	-4.94013	Mutant_abundant	0.0124355	-3.84875	non-significant	0.366843	-0.813316
75	D6ETN2	SLIV_22260	E	Secreted Lipoprotein	Secreted Lipoprotein (Sec) - Unknown function	Sec substrate; lipoprotein; unknown function	7	7	7	7	non-significant	0.00802079	0.691297	non-significant	0.023972	0.705511	non-significant	0.00692608	0.837417
76	D6ENK2	SLIV_29470	E	Secreted Lipoprotein	Secreted Lipoprotein (Sec) - Oligopeptide binding protein	Sec substrate; lipoprotein; solute-binding protein; transmembrane transport; membrane transport system; transport; SBP cluster 5; TE_Class 3; TC_Subclass 3.A; TC_Family 3.A.1; transport	7	7	7	7	Mutant_abundant	0.00855607	-1.23764	Mutant_abundant	0.00569059	-1.24853	Mutant_abundant	0.00135139	-1.46981
77	D6EFN4	SLIV_15530	X	Extracellular	Secreted protein (Sec) - Unknown function	Sec substrate; unknown function	7	7	7	7	Mutant_abundant	0.0101711	-1.82849	non-significant	0.0417207	-0.74258	non-significant	0.0125574	-0.733751
78	D6EVU6	SLIV_02315	E	Secreted Lipoprotein	Secreted Lipoprotein (Sec) - Binding-protein-dependent transport	Sec substrate; lipoprotein; transporter; membrane transport system; transport; SBP cluster 8; TE_Class 3; TC_Subclass 3.A; TC_Family 3.A.1	7	7	6	6	Mutant_abundant	0.0103535	-2.25389	non-significant	0.428288	0.221462	non-significant	0.415037	-0.176912
79	D6EKB6	SLIV_27710	X	Extracellular	Secreted protein (Sec) - Protein with Lysozyme-like domain (IPR023346)	Sec substrate; hydrolase; peptidoglycan binding; unknown function	7	7	7	7	non-significant	0.010521	-0.721501	non-significant	0.00874464	-0.633229	Mutant_abundant	9.07051e-06	-1.58781
80	A0A076LZ58	SLIV_04825	X	Extracellular	Secreted protein (Sec) - Carboxypeptidase	Sec substrate; hydrolase; peptidase; metallopeptidase; proteolysis; zinc ion binding; metallocarboxypeptidase activity; secreted protease; protease	7	7	7	7	non-significant	0.0117112	0.499196	non-significant	0.0040336	-0.703189	Mutant_abundant	2.09361e-05	-1.09323
81	D6EM43	SLIV_18490	E	Secreted Lipoprotein	Secreted Lipoprotein (Sec) - Putative Copper chaperone SCO1/SenC (IPR003782)	Sec substrate; lipoprotein; chaperone; respiratory chain; energy; housekeeping function	7	7	7	7	non-significant	0.0145731	-0.35902	non-significant	0.424272	-0.169046	non-significant	0.0604626	0.298672
82	A0A076MFP8	SLIV_33995	X	Extracellular	Secreted protein (Sec) - Glycoside hydrolase family 16-like protein	Sec substrate; hydrolase; carbohydrate binding; glycoside hydrolase	7	7	7	6	WT_abundant	0.0148163	1.13457	non-significant	0.586864	0.135774	non-significant	0.223706	1.59012
83	A0A076LTK4	SLIV_05470	X	Extracellular	Secreted protein (Sec) - Esterase	Sec substrate; hydrolase; peptidase; proteolysis; serine-type peptidase activity; metabolic process; ECM organization; hydrolysis of environmental macromolecules; secreted protease; protease	7	7	7	7	non-significant	0.0188554	0.67924	non-significant	0.407459	0.184334	non-significant	2.82525e-05	-0.761622
84	A0A076LYY4	SLIV_15640	E	Secreted Lipoprotein	Secreted Lipoprotein (Sec) - Unknown function	Sec substrate; lipoprotein; unknown function	3	7	7	5	Mutant_abundant	0.0191822	-2.77712	Mutant_abundant	0.0141489	-3.11206	non-significant	0.363008	-0.67598
85	D6EQU5	SLIV_30780	P	Extracellular (peptidoglycan associated)	Secreted protein (Sec) - D-alanyl-D-alanine dipeptidase (D-Ala-D-Ala dipeptidase) (EC 3.4.13.22)	Sec substrate; hydrolase; peptidase; proteolysis; serine-type peptidase activity; cell-wall biosynthesis; housekeeping function; secreted protease; protease	7	7	7	7	non-significant	0.0263532	-0.41319	non-significant	0.00052827	-0.971843	Mutant_abundant	2.44917e-08	-1.9807
86	D6ET94	SLIV_11610	X	Extracellular	Secreted protein (Sec) - Chitinase C (EC 3.2.1.14)	Sec substrate; hydrolase; chitinase; cell-wall biosynthesis	7	7	6	4	non-significant	0.0315437	0.510377	non-significant	0.428288	0.30672	non-significant	0.0711426	1.11254
87	D6EUF0	SLIV_01805	X	Extracellular	Secreted protein (Sec) - Glycoside hydrolase, family 43-like protein	Sec substrate; hydrolase, hydrolysis of environmental macromolecules	4	0	5	0	WT_unique			non-significant	0.796368	0.980261	WT_unique
88	D6EWC0	SLIV_13015	X,V	Extracellular; Extracellular vesicle	Secreted protein (Sec) - Dehydratease	Sec substrate; lyase; dehydratase	7	6	0	5	WT_abundant	0.0345939	5.23216	WT_unique			WT_abundant	0.0170887	6.06036
89	D6EYD3	SLIV_34200	X	Extracellular	Secreted protein (Sec) - Protein containing Nitrous oxide reductase, N-terminal domain (IPR011045)	Sec substrate; unknown function	7	7	7	7	non-significant	0.0345939	-0.670568	Mutant_abundant	2.24812e-06	-2.39691	Mutant_abundant	4.06536e-08	-2.84528
90	A0A076M3Q5	SLIV_24045	E	Secreted Lipoprotein	Secreted Lipoprotein (Sec) - Putative lipoprotein localisation LolA/LolB/LppX-like protein (IPR029046)	Sec substrate; lipoprotein; transport; macromolecule localization; housekeeping function; lipoprotein transport or lipid transport	4	7	7	7	Mutant_abundant	0.0346558	-3.34273	Mutant_abundant	0.0355907	-3.01911	Mutant_abundant	0.025741	-3.02358
91	D6ENK7	SLIV_29495	X	Extracellular	Secreted protein (Sec) - Unknown function	Sec substrate; unknown function	7	7	7	7	non-significant	0.0388222	-0.787006	non-significant	0.140023	0.793938	non-significant	0.331337	0.333645
92	D6EF89	SLIV_04895	X	Extracellular	Secreted protein (Sec) - Oxidoreductase	Sec substrate; oxidoreductase; oxidation-reduction process; metabolic process	7	7	7	7	non-significant	0.0407048	0.893499	Mutant_abundant	0.0190575	-1.0442	non-significant	0.00293495	-0.805566
93	D6EWX7	SLIV_33670	A,V	Cytoplasmic, Extracellular vesicle	Aldolase	metabolic enzyme	7	7	0	6	non-significant	0.0445336	0.681055	WT_unique			non-significant	0.142684	2.21071
94	D6ETD1	SLIV_21720	E	Secreted Lipoprotein	Secreted Lipoprotein (Sec) - L,D-transpeptidase catalytic domain (IPR005490) SbsA, Ig-like domain (IPR032812)	Sec substrate; lipoprotein; enzymatic activity; peptidoglycan binding	5	7	6	7	non-significant	0.0518942	-4.08913	non-significant	0.527014	-1.66949	non-significant	0.0946593	-2.47119
95	D6EIC1	SLIV_06340	X	Extracellular	Secreted protein (Tat) - Protein containing Carbohydrate-binding/sugar hydrolysis domain (IPR006633)/Pectate lyase superfamily protein (IPR024535)	Tat substrate; lyase; carbohydrate binding; virulence; pectin lyase	7	7	7	7	non-significant	0.0533391	-0.535699	non-significant	0.052765	-0.507155	Mutant_abundant	0.000119789	-1.2452
96	A0A076M0T5	SLIV_07590	X	Extracellular	Secreted protein (Sec) - Peptidase S1A, chymotrypsin family	Sec substrate; hydrolase; peptidase; proteolysis; metal binding; hydrolysis of environmental molecules; secreted protease; protease	7	7	7	7	non-significant	0.0555202	-0.361342	Mutant_abundant	0.00023766	-1.15723	Mutant_abundant	2.44917e-08	-2.4941
97	D6EG30	SLIV_26110	B	Integral membrane	Integral membrane protein of unknown function	Sec substrate; unknown function	7	7	7	7	non-significant	0.0557805	-0.275611	non-significant	0.660375	0.0715059	non-significant	0.0190728	-0.308811
98	D6ELJ8	SLIV_28595	X	Extracellular	Secreted protein (Sec) - Subtilisin-like proteiase	Sec substrate; protease; hydrolase	7	5	0	5	non-significant	0.0640466	2.67136	WT_unique			non-significant	0.292207	-2.04527
99	D6EJD1	SLIV_37465	E	Secreted Lipoprotein	Secreted Lipoprotein (Sec) - Unknown function	Sec substrate; lipoprotein; unknown function	7	7	7	7	non-significant	0.0673599	-0.384785	non-significant	0.460176	0.153834	Mutant_abundant	0.0190728	-1.2003
100	A0A076LX96	SLIV_01290	X	Extracellular	Secreted protein (Tat) - Metallopeptidase	Tat substrate; peptidase; hydrolase; protease; secreted protease	7	7	7	7	non-significant	0.0748355	-0.597474	non-significant	0.229824	-0.548979	Mutant_abundant	0.00069113	-1.21872
101	D6EF40	SLIV_04650	X	Extracellular	Secreted protein (Sec) - Peptidase containing LysM_dom (IPR018392) and Peptidase M23 (IPR016047) domains	Sec substrate; hydrolase; peptidase; proteolysis; metal binding; cell-wall bioregenesis; housekeeping function; secreted protease; protease	5	7	6	7	non-significant	0.0839661	-2.8563	non-significant	0.472774	-1.98473	non-significant	0.0811654	-2.33392
102	D6EH84	SLIV_16295	X	Extracellular	Secreted protein (Tat) - Protein with putative phosphatase activity (IPR016195)	Tat substrate; unknown function	7	7	7	7	non-significant	0.087969	-0.647401	non-significant	0.0521172	-0.851838	Mutant_abundant	0.00398415	-1.19406
103	D6ETM1	SLIV_22195	X	Extracellular	Secreted protein (Sec) - Secreted protein with Lysozyme-like domain (IPR023346) and LysM domain (IPR018392)	Sec substrate; hydrolase; cell-wall biosynthesis; housekeeping function	7	7	7	7	non-significant	0.0920607	-0.631294	Mutant_abundant	0.000902581	-1.57458	Mutant_abundant	0.000160123	-1.80696
104	D6EK57	SLIV_17615	X,V	Extracellular, Extracellular vesicle	Secreted protein (Sec) - 5'-Nucleotidase/apyrase (IPR006179)	Sec substrate; hydrolysis of environmental macromolecules; hydrolase; nucleotidase; sugar hydrolase;	7	7	7	7	non-significant	0.0920607	0.464965	non-significant	5.92649e-05	0.854061	non-significant	0.00081711	-0.769559
105	A0A076M8P0	SLIV_32490	X	Extracellular	Secreted protein (Sec) - Bifunctional sugar binding protein/sugar hydrolase	Sec substrate; hydrolase; sugar binding; sialidase	7	7	7	7	non-significant	0.0920607	-0.915148	non-significant	0.169041	-0.761695	non-significant	0.107838	-0.9545
106	A0A076LXS5	SLIV_09050	X	Extracellular	Secreted protein (Sec) - Protease	Sec substrate; hydrolase; peptidase; proteolysis; secreted protease; protease	7	7	7	7	non-significant	0.100107	0.257307	Mutant_abundant	6.83395e-06	-1.2332	Mutant_abundant	3.2804e-08	-1.84546
107	A0A076MHN2	SLIV_31055	E	Secreted Lipoprotein	Secreted Lipoprotein (Sec) - Solute binding transport lipoprotein	Sec substrate; lipoprotein; transport; SBP cluster 5; TE_Class 3; TC_Subclass 3.A; TC_Family 3.A.1	3	0	4	0	WT_unique			non-significant	0.666654	-0.888821	WT_unique	0.0844615
108	D6EGJ2	SLIV_05185	X	Extracellular	Secreted protein (Tat) - Glucosidase	Tat substrate; hydrolase; carbohydrate binding; carbohydrate metabolic process; cellulase	0	3	0	0	Mutant_unique
109	D6EVR4	SLIV_02150	X	Extracellular	Secreted protein (Sec) - Extracellular small neutral protease (EC 3.4.24.77)	Sec substrate; hydrolase; peptidase; protease; proteolysis; hydrolysis of environmental macromolecules; secreted protease	3	0	5	0	WT_unique			non-significant	0.334555	-2.27333	WT_unique	0.0849705
110	D6EFA1	SLIV_04955	X	Extracellular	Secreted protein (Sec) - Soluble quinoprotein glucose/sorbosone dehydrogenase	Sec substrate; oxidoreductase; oxidation-reduction process; metabolic process	7	7	7	7	non-significant	0.100431	0.402386	non-significant	0.504859	-0.125707	non-significant	0.000245938	-0.87394
111	D6EPK0	SLIV_20155	X	Extracellular	Secreted protein (Sec) - Unknown function DUF3515 (IPR021903)	Sec substrate; unknown function	6	7	7	5	non-significant	0.101582	-2.99588	non-significant	0.19806	-1.89599	non-significant	0.80751	-1.38258
112	A0A076MA45	SLIV_35190	X	Extracellular	Secreted protein (Sec) - CAP domain containing protein (IPR014044)	Sec substrate; extracellular matrix moprhogenesis; unknown function	5	7	7	6	non-significant	0.10215	-2.28249	non-significant	0.126534	-2.00064	non-significant	0.398562	-2.3618
113	D6EVH3	SLIV_33140	X	Extracellular	Secreted protein (Sec) - Alpha-1,2-mannosidase, putative protein	Sec substrate; mannosidase; hydrolase; mannosidase	7	7	7	7	non-significant	0.118793	0.290644	Mutant_abundant	0.000277274	-1.55268	Mutant_abundant	6.88448e-06	-1.34231
114	A0A076M3Y1	SLIV_07245	E	Secreted Lipoprotein	Secreted Lipoprotein (Sec) - Deacetylase	Sec substrate; lipoprotein; carbohydrate metabolic process; catalytic activity; metabolic process	5	7	6	7	non-significant	0.123508	-1.89991	non-significant	0.566079	-0.964315	non-significant	0.11169	-1.81921
115	A0A076LVA7	SLIV_09045	X	Extracellular	Secreted protein (Sec) - Protease	Sec substrate; hydrolase; peptidase; proteolysis; secreted protease; protease	7	7	7	7	non-significant	0.124258	-0.253114	Mutant_abundant	2.74743e-05	-1.44887	Mutant_abundant	9.05391e-07	-1.89714
116	A0A076M6E7	SLIV_17715	E	Secreted Lipoprotein	Secreted Lipoprotein (Sec) - Putative CO dehydrogenase flavoprotein-like protein (IPR016169) involved in the biosynthesis of numerous isoquinoline alkaloids (IPR012951)	Sec substrate; lipoprotein; oxidation-reduction process; oxidoreductase; redox homeostasis; metabolic process	7	7	7	7	non-significant	0.12472	-0.485496	non-significant	0.899995	-0.20068	non-significant	0.213114	-0.208236
117	D6ESI4	SLIV_31940	P	Extracellular (peptidoglycan associated)	Secreted protein (Tat) - Amidase	Tat substrate; peptidoglycan binding; cell-wall biosynthesis; housekeeping function	7	7	7	7	non-significant	0.128425	0.341411	non-significant	0.365476	-0.324976	non-significant	0.00742242	-0.834225
118	A0A076M8W3	SLIV_15460	X	Extracellular	Secreted protein (Sec) - Enodpeptidase, NLPC/P60 domain (IPR000064)	Sec substrate; hydrolase; peptidase; proteolysis; unknown function; secreted protease; protease	7	7	7	7	non-significant	0.128637	-0.238212	non-significant	0.00758506	-0.697521	non-significant	0.993694	-0.640434
119	D6EKF1	SLIV_27875	X,V	Extracellular; Extracellular vesicle	Secreted protein (Sec) - Putative phosphodiesterase (IPR017946)	Sec substrate; hydrolase; phopshodiesterase; housekeeping function	6	7	6	7	non-significant	0.129272	-3.07982	non-significant	0.718296	-2.06718	Mutant_abundant	0.0128633	-5.31279
120	A0A076M755	SLIV_26525	X	Extracellular	Secreted protein (Sec) - Ferritin-related protein (IPR012347)	Sec substrate; iron binding; metal binding; transport; solute binding protein	6	7	7	6	non-significant	0.148547	-2.42825	non-significant	0.316893	-1.16323	non-significant	0.954106	-0.088402
121	D6EJ99	SLIV_37320	X	Extracellular	Secreted protein (Tat) - Unknown function	Tat substrate; unknown function	7	7	7	7	non-significant	0.158317	0.369673	non-significant	0.766424	-0.147896	non-significant	0.447718	-0.245657
122	D6EP75	SLIV_09625	X	Extracellular	Secreted protein (Sec) - Peptidase S1, PA clan (IPR009003)	Sec substrate; hydrolase; peptidase; proteolysis; metal binding; hydrolysis of environmental macromolecules; secreted protease; protease	7	7	7	7	non-significant	0.162248	-0.418596	non-significant	0.584819	0.195496	non-significant	0.702089	-0.0581508
123	D6ESU5	SLIV_01030	X	Extracellular	Secreted protein (Tat) - Protein with Lysyl oxidase domain (IPR001695)	Tat substrate; oxidoreductase; oxidation-reduction process; housekeeping function; ECM-remodeling	7	7	7	7	non-significant	0.162248	-0.329266	Mutant_abundant	6.87105e-05	-1.93597	non-significant	0.0170887	-0.410397
124	D6EUI5	SLIV_11855	X	Extracellular	Secreted protein (Sec) - unknown function	Sec substrate; unknown function	7	7	7	7	non-significant	0.172213	-1.17628	Mutant_abundant	0.00720225	-1.59866	non-significant	0.191395	-0.506337
125	A0A076LZL8	SLIV_05385	X	Extracellular	Secreted protein (Sec) - Phosphodiester glycosidase (IPR018711) with Sporulation-related domain (IPR007730)	Sec substrate; phosphodiesterase; hydrolase; sporulation; germination; housekeeping function	7	7	7	7	non-significant	0.174322	0.165693	non-significant	0.00874464	-0.391777	non-significant	3.93351e-05	-0.685786
126	D6EEC9	SLIV_25105	X	Extracellular	Secreted protein (Sec) - Protein with Alpha/Beta hydrolase fold (IPR029058) and Peptidase S33 tripeptidyl aminopeptidase-like, C-terminal (IPR013595)	Sec substrate; hydrolase; peptidase; proteolysis; metal binding; hydrolysis of environmental macromolecules; secreted protease; protease	7	7	7	7	non-significant	0.18125	0.2329	non-significant	0.13988	0.368974	non-significant	0.00742242	-0.50633
127	A0A076M3V3	SLIV_07045	X	Extracellular	Secreted protein (Sec) - Ser/Thr protein kinase with Concanavalin A-like lectin/glucanase domain (IPR013320)	Sec substrate; unknown function; lectin binding; carbohydrate binding	5	7	5	7	non-significant	0.19814	-0.835185	non-significant	0.931486	0.833266	non-significant	0.170056	-0.81446
128	D6EVH2	SLIV_33135	X	Extracellular	Secreted protein (Sec) - Glycoside hydrolase superfamily (IPR017853)	Sec substrate	7	6	7	7	non-significant	0.205409	1.86179	Mutant_abundant	5.92649e-05	-2.05138	Mutant_abundant	0.000213468	-1.54865
129	D6EUM7	SLIV_12065	E	Secreted Lipoprotein	Secreted Lipoprotein (Sec) - Solute-binding protein	Sec substrate; lipoprotein; solute binding protein; membrane transport system; transport; SBP cluster 3; TE_Class 3; TC_Subclass 3.A; TC_Family 3.A.1	7	7	7	7	non-significant	0.212657	-0.852728	non-significant	0.0761365	-0.924561	non-significant	0.285566	-0.443544
130	A0A076ML10	SLIV_37195	X	Extracellular	Secreted protein (Sec) - Protein containing Alpha/Beta hydrolase fold (IPR029058)	Sec substrate; hydrolase; hydrolysis of environmental macromolecules	7	7	7	7	non-significant	0.234817	-0.272504	non-significant	0.383667	-0.236235	non-significant	0.0104513	-0.689238
131	D6EJ35	SLIV_27365	X,V	Extracellular, Extracellular vesicle	Secreted protein (Tat) - Phospholipase D (EC 3.1.4.4) (Secreted alkaline phosphatase)	Tat substrate; hydrolase; phospholipase; metabolic process	7	7	3	7	non-significant	0.239157	-0.454907	WT_abundant	0.0118252	3.432	WT_abundant	0.0168091	2.30777
132	A0A076LW63	SLIV_10375	B	Integral membrane	Integral membrane protein - Protein with LPXTG cell wall anchor domain (IPR019931)	unknown function	7	7	7	7	non-significant	0.247648	-0.244446	non-significant	0.933217	0.0420626	non-significant	0.0436291	0.460181
133	A0A076LTK7	SLIV_05525	X	Extracellular	Secreted protein (Tat) - Xylose isomerase-like protein	Tat substrate; unknown function	7	6	7	7	non-significant	0.257256	0.571362	non-significant	0.0761365	1.15603	Mutant_abundant	0.0168091	-1.32591
134	A0A076MCC8	SLIV_36430	X	Extracellular	Secreted protein (Sec) - Uncharacterized protein	Sec substrate; unknown function	7	7	7	7	non-significant	0.278578	0.127407	non-significant	0.0318261	-0.30392	Mutant_abundant	9.05391e-07	-1.02237
135	D6ECI8	SLIV_13950	E	Secreted Lipoprotein	Secreted Lipoprotein (Sec) - ABC transporter substrate-binding protein PnrA-like (IPR003760)	Sec substrate; lipoprotein; membrane transport; ABC transport; transport; PnrA family; nucleoside transport; TE_Class 3; TC_Subclass 3.A; TC_Family 3.A.1	3	5	6	6	non-significant	0.282707	-3.51741	non-significant	0.134079	-2.36612	non-significant	0.106986	-2.46204
136	D6EYB7	SLIV_34120	X	Extracellular	Secreted protein (Sec) - Probable subtilase-type protease inhibitor	Sec substrate; proteinase inhibitor; housekeeping function	7	7	7	7	non-significant	0.287358	0.123348	non-significant	0.404734	-0.151593	Mutant_abundant	2.42828e-06	-1.28124
137	A0A076M858	SLIV_14450	B	Integral membrane	Integral membrane protein - Protein with LPXTG cell wall anchor domain (IPR019931)	Integral membrane protein; unknown function	6	7	7	2	non-significant	0.299532	-1.22025	non-significant	0.411229	-0.620613	WT_abundant	0.0447541	2.24011
138	D6ERY3	SLIV_21245	E	Secreted Lipoprotein	Secreted Lipoprotein (Sec) - Unknown function (DUF4232 family)	Sec substrate; lipoprotein; unknown function	7	7	7	7	non-significant	0.299711	0.142804	WT_abundant	2.54921e-05	1.19337	non-significant	0.00350318	0.444385
139	A0A076M3T6	SLIV_13170	X	Extracellular	Secreted protein (Sec) - Peptidase, Leupeptin-inactivating enzyme 2	Sec substrate; hydrolase; peptidase; proteolysis; secreted protease; protease	7	6	7	5	non-significant	0.301198	0.714633	non-significant	0.288108	-0.277724	non-significant	0.24478	-0.072064
140	D6ENP8	SLIV_29685	X	Extracellular	Secreted protein (Tat) - Short chain dehydrogenase	Tat substrate; oxidation-reduction process; oxidoreductase	7	7	0	0	non-significant	0.301198	0.408163	WT_unique			WT_unique
141	D6EEM8	SLIV_35255	X	Extracellular	Secreted protein (Sec) - Glycoside hydrolase superfamily (IPR017853)	Sec substrate; hydrolase; carbohydrate binding; glycoside hydrolase	7	7	7	7	non-significant	0.311076	-0.869463	non-significant	0.428288	-0.661816	non-significant	0.0788975	-1.05045
142	A0A076M0Y6	SLIV_14975	X	Extracellular	Secreted protein (Tat) - Secreted Endopeptidase, NLPC/P60 domain (IPR000064)	Tat substrate; hydrolase; peptidase; proteolysis; unknown function; secreted protease; protease	7	7	7	7	non-significant	0.313441	-0.236877	non-significant	0.0302588	-0.421976	Mutant_abundant	9.47025e-07	-1.4813
143	D6EYG4	SLIV_34355	X	Extracellular	Secreted protein (Tat) - Glycosyl hydrolase	Tat substrate; hydrolase; carbohydrate binding; hydrolysis of environmental macromolecules	4	6	7	7	non-significant	0.313804	-1.33409	non-significant	0.0937517	-1.05175	non-significant	0.0861208	-0.694531
144	A0A076M2T6	SLIV_11170	P	Extracellular (peptidoglycan associated)	Secreted protein (Sec) - Zinc D-Ala-D-Ala carboxypeptidase (EC 3.4.17.14)	Sec substrate; hydrolase; peptidase; proteolysis; virulence; protective immunity; cell-wall degradation; secreted protease; protease	7	7	7	7	non-significant	0.313804	0.267225	non-significant	0.163461	-0.43053	non-significant	0.27657	0.240419
145	D6EN17	SLIV_08845	X	Extracellular	Secreted protein (Sec) - Chitinase II (IPR011583)	Sec substrate; hydrolase; chitinase; cell-wall biosynthesis; housekeeping function	6	4	6	7	non-significant	0.313879	1.17424	non-significant	1	0.0363711	non-significant	0.561421	-0.123817
146	D6EUQ6	SLIV_12205	E	Secreted Lipoprotein	Secreted Lipoprotein (Sec) - Sugar transporter sugar binding protein	Sec substrate; lipoprotein; transport; ABC transporter; SBP cluster 1; carbohydrate binding; TE_Class 3; TC_Subclass 3.A; TC_Family 3.A.1	6	7	7	7	non-significant	0.317388	-0.105616	non-significant	0.24552	-0.451594	non-significant	0.246759	-0.347389
147	D6ECS6	SLIV_14380	X	Extracellular	Secreted protein (Sec) - Enodpeptidase, NLPC/P60 domain (IPR000064)	Sec substrate; hydrolase; peptidase; proteolysis; unknown function; secreted protease; protease	6	7	6	7	non-significant	0.328851	-0.8537	non-significant	0.931486	0.557571	non-significant	0.466787	0.0926971
148	D6EU07	SLIV_32550	X	Extracellular	Secreted protein (Tat) - Putative Phospholipase A2	Tat substrate; hydrolase; phospholipase; housekeeping function	7	7	7	7	non-significant	0.348743	0.296674	non-significant	0.415599	-0.412122	WT_abundant	0.000292062	1.90264
149	D6ECG9	SLIV_13850	E	Secreted Lipoprotein	Secreted Lipoprotein (Sec) - Unknown function	Sec substrate; lipoprotein; unknown function	7	7	7	7	non-significant	0.361924	-1.28007	non-significant	0.0701224	-1.86847	non-significant	0.450372	0.899941
150	D6ESW7	SLIV_01140	X	Extracellular	Secreted protein (Sec) - Extracellular small neutral protease	Sec substrate; hydrolase; peptidase; proteolysis; zinc ion binding; metalloendopeptidase activity; hydrolysis of environmental macromolecules; secreted protease; protease	6	4	6	5	non-significant	0.363387	-0.649835	non-significant	0.974225	-0.367276	non-significant	0.609572	-0.0193872
151	D6EEM3	SLIV_25575	X	Extracellular	Secreted protein (Sec) - Unknown function	Sec substrate; unknown function	3	5	4	0	non-significant	0.402751	-0.381042	non-significant	0.660375	-0.618826	WT_unique	0.0849705
152	A0A076LZP2	SLIV_05565	X	Extracellular	Secreted protein (Sec) - Glycosyl hydrolase	Sec substrate; hydrolase; carbohydrate binding; glycoside hydrolase	6	7	7	7	non-significant	0.443247	-0.633705	non-significant	0.420413	-0.402187	non-significant	0.175462	-1.79791
153	A0A076LZ26	SLIV_11485	X	Extracellular	Secreted protein (Sec) - Protein containing PepSY domain (IPR025711), possibly protease inhibitory function	Sec substrate; proteinase inhibitor; unknown function	7	7	7	7	non-significant	0.444012	-0.38219	non-significant	0.566079	0.102305	WT_abundant	0.0224206	1.00364
154	A0A076M6T0	SLIV_29275	X	Extracellular	Secreted protein (Tat) - Uncharacterised conserved protein UCP016719 (IPR008302)	Tat substrate; unknown function	6	7	7	7	non-significant	0.444887	-0.648695	non-significant	0.0838057	-3.56909	Mutant_abundant	0.0246285	-5.09671
155	D6EKU8	SLIV_07595	X,V	Extracellular, Extracellular vesicle	Secreted protein (Tat) - Esterase	Tat substrate; hydrolase; peptidase; proteolysis; serine-type peptidase activity; hydrolysis of environmental macromolecules; secreted protease; protease	7	7	7	7	non-significant	0.444887	-0.131131	non-significant	0.00349582	-0.67297	Mutant_abundant	1.2953e-07	-1.97597
156	D6EID2	SLIV_06395	X	Extracellular	Secreted protein (Sec) - Gamma-glutamyltransferase	Sec substrate; glutathione metabolic process; oxidation-reduction process; housekeeping function	7	7	7	7	non-significant	0.451173	0.221815	Mutant_abundant	0.00519372	-1.40613	Mutant_abundant	0.000249678	-1.72581
157	D6ESI7	SLIV_31955	A,V	Cytoplasmic, Extracellular vesicle	Xylose isomerase (EC 5.3.1.5)	.	7	7	7	7	non-significant	0.453338	0.349953	non-significant	0.110919	0.685972	Mutant_abundant	0.0082175	-1.27389
158	D6ELB1	SLIV_28175	X	Extracellular	Secreted protein (Sec) - Large protein with potential Endonuclease/exonuclease/phosphatase activity (IPR005135)	Sec substrate; hydrolase; phosphatase; signal transduction; housekeeping function	7	7	7	7	non-significant	0.481436	0.0991772	Mutant_abundant	2.10153e-07	-1.84452	Mutant_abundant	1.15997e-07	-1.94808
159	A0A076M6S9	SLIV_18370	X	Extracellular	Secreted protein (Sec) - Subtilisin inhibitor (IPR023549)	Sec substrate; proteinase inhibitor; housekeeping function	7	7	7	7	non-significant	0.485607	0.178194	non-significant	0.784432	-0.432895	Mutant_abundant	0.00818721	-1.20408
160	A0A076LVM8	SLIV_05450	X	Extracellular	Secreted protein (Tat) - Putative lyase (IPR011050)	Tat substrate; lyase; carbohydrate binding; virulence	7	6	7	4	non-significant	0.490932	0.375121	non-significant	0.428288	-0.439332	non-significant	0.0993429	0.6986
161	A0A076M2N8	SLIV_04830	X	Extracellular	Secreted protein (Sec) - Metallopeptidase	Sec substrate; hydrolase; peptidase; proteolysis; metal binding; metabolic process; secreted protease; protease	7	7	7	7	non-significant	0.495054	-0.150557	Mutant_abundant	4.02505e-06	-1.11853	Mutant_abundant	5.26173e-07	-1.53469
162	D6EXL2	SLIV_13275	E	Secreted Lipoprotein	Secreted Lipoprotein (Sec) - Unknown function	Sec substrate; lipoprotein; unknown function	7	7	7	7	non-significant	0.513862	-0.225301	non-significant	0.41605	-0.358443	non-significant	0.570723	-0.298777
163	D6EQJ7	SLIV_20585	X	Extracellular	Secreted protein (Sec) - Proteinase	Sec substrate; hydrolase; protease; proteolysis; secreted protease	6	5	3	0	non-significant	0.514295	1.20915	non-significant	0.175338	1.41296	WT_unique
164	D6EG84	SLIV_36045	A,V	Cytoplasmic, Extracellular vesicle	Catalase (EC 1.11.1.6)	metabolic enzyme	7	7	7	7	non-significant	0.568796	-0.120514	WT_abundant	1.29806e-07	2.61744	non-significant	8.68716e-05	0.961224
165	D6EGP9	SLIV_05465	X	Extracellular	Secreted protein (Sec) - Unknown function	Sec substrate; unknown function	7	7	7	7	non-significant	0.572175	-0.0242811	non-significant	0.424272	-0.619634	Mutant_abundant	1.76552e-05	-1.94965
166	D6END3	SLIV_19350	X	Extracellular	Secreted protein (Tat) - Protein of unknown function containing DUF839 domain	Tat substrate; unknown function	7	7	7	6	non-significant	0.572175	0.14996	non-significant	0.0999628	-0.482801	non-significant	0.280774	1.01696
167	D6EPR1	SLIV_30190	X	Extracellular	Secreted protein (Sec) - Preprotein translocase YajC, component of Sec export system	Sec pathway component; TE_Class 3; TC_Subclass 3.A; TC_Family 3.A.5; transport	6	5	0	7	non-significant	0.578872	0.808867	WT_unique			non-significant	0.771551	1.50703
168	D6EEK1	SLIV_25470	X	Extracellular	Secreted protein (Sec) - Peptidase	Sec substrate; hydrolase; peptidase; proteolysis; metal binding; housekeeping function; secreted protease; protease	7	7	7	7	non-significant	0.607105	-0.0814444	non-significant	0.00069899	-0.916589	Mutant_abundant	6.58045e-05	-1.37904
169	D6EER0	SLIV_35415	X	Extracellular	Secreted protein (Tat) - Soluble quinoprotein glucose/sorbosone dehydrogenase	Tat substrate; carbohydrate binding; catalytic function; dehydrogenase; unknown function	6	5	4	0	non-significant	0.613412	0.424671	non-significant	0.370835	0.895947	WT_unique
170	D6ED97	SLIV_34825	X	Extracellular	Secreted protein (Tat) - Glycosyl hydrolase, five-bladed beta-propellor domain (IPR023296)	Tat substrate; hydrolase; carbohydrate binding; unknown function	7	7	7	7	non-significant	0.615804	0.201855	non-significant	0.0497143	-0.698622	Mutant_abundant	0.00105224	-1.1589
171	D6EFA2	SLIV_04960	X	Extracellular	Secreted protein (Sec) - Glycosyl hydrolase	Sec substrate; hydrolase; carbohydrate binding; glycoside hydrolase; unknown function	7	7	7	7	non-significant	0.629394	0.0644848	non-significant	0.714572	0.0459001	non-significant	0.0691218	-0.229947
172	A0A076MAZ3	SLIV_33940	X	Extracellular	Secreted protein (Tat) - Lactonase, 7-bladed beta propeller (IPR019405)	Tat substrate; hydrolase	7	7	7	7	non-significant	0.629394	-0.594666	non-significant	0.633048	-0.405141	Mutant_abundant	0.0176651	-1.57218
173	D6EJU7	SLIV_17060	X	Extracellular	Secreted protein (Sec) - Putative oxidoreductase	Sec substrate	3	4	4	3	non-significant	0.635815	-1.68717	non-significant	0.5895	-2.78772	non-significant	0.861083	-3.38148
174	A0A076MH05	SLIV_29900	X,V	Extracellular, Extracellular vesicle	Secreted protein (Tat) - Glycerophosphoryl diester phosphodiesterase	Tat substrate; hydrolase; phosphodiesterase activity; metabolic process; hydrolysis of environmental macromolecules	7	7	7	7	non-significant	0.641386	-0.0865715	non-significant	0.00246496	-0.73254	Mutant_abundant	9.47025e-07	-1.40377
175	D6ECW7	SLIV_24510	A,V	Cytoplasmic, Extracellular vesicle	Superoxide dismutase (EC 1.15.1.1)	metabolic enzyme	7	7	7	7	non-significant	0.641386	-0.0996356	non-significant	0.974225	0.0371604	Mutant_abundant	1.57781e-06	-2.00648
176	D6EQB7	SLIV_10245	X	Extracellular	Secreted protein (Tat) - 4-aminobutyrate aminotransferase (EC 2.6.1.19)	metabolic enzyme	7	7	7	7	non-significant	0.649721	-0.144165	WT_abundant	0.0030786	1.15529	non-significant	1	0.0248144
177	D6EC44	SLIV_03345	X	Extracellular	Secreted protein (Sec) - Peptidase S8, subtilisin-related protein	Sec substrate; hydrolase; peptidase; secreted protease; protease	7	7	7	7	non-significant	0.649721	-0.167874	non-significant	0.288108	-0.336518	non-significant	0.0219596	-0.962111
178	D6EFC0	SLIV_05055	X,V	Extracellular, Extracellular vesicle	Secreted protein (Tat) - Non-hemolytic phospholipase C (EC 3.1.4.3)	Tat substrate; hydrolase; phospholipase	7	7	7	7	non-significant	0.67361	-0.143155	non-significant	0.0271663	-0.623731	Mutant_abundant	6.36613e-05	-1.36844
179	D6ECX8	SLIV_24575	F1	Peripheral plasma membrane protein facing the cytoplasm	Trigger factor (TF) (EC 5.2.1.8) (PPIase)	Sec pathway component; translation; chaperone	7	7	7	7	non-significant	0.695559	-0.0995283	Mutant_abundant	0.000146641	-1.2291	Mutant_abundant	9.05391e-07	-2.12206
180	D6EQD3	SLIV_10325	X	Extracellular	Secreted protein (Sec) - Peptidase	Sec substrate; hydrolase; peptidase; proteolysis; metal binding; cell-wall biosynthesis; housekeeping function; secreted protease; protease	7	7	7	7	non-significant	0.695559	-0.124864	non-significant	0.586864	0.11856	non-significant	0.00114225	-0.875693
181	D6ESC6	SLIV_31645	X,V	Extracellular; Extracellular vesicle	Secreted protein (Sec) - Tripeptidyl aminopeptidase	Sec substrate; hydrolase; peptidase; proteolysis; metabolic process; secreted protease; protease	7	7	7	7	non-significant	0.696465	-0.00364788	non-significant	0.566079	-0.367281	Mutant_abundant	9.47025e-07	-1.87035
182	D6EFX5	SLIV_25845	A,V	Cytoplasmic, Extracellular vesicle	Tellurium resistance protein TerE	other	7	7	7	7	non-significant	0.71692	0.0472784	WT_abundant	5.72093e-06	1.48159	non-significant	6.41015e-05	0.673578
183	D6EWE8	SLIV_23095	X	Extracellular	Secreted protein (Tat) - Peptidase M6, InhA family protein	Tat substrate; hydrolase; peptidase; proteolysis; metal binding; protective immunity; secreted protease	7	7	7	7	non-significant	0.80585	-0.0697793	non-significant	2.74743e-05	-0.989981	Mutant_abundant	2.02415e-08	-1.96959
184	D6EJT1	SLIV_07040	X	Extracellular	Secreted protein (Sec) - Protein containing Rhs repeat-associated core (IPR022385) and YD repeat	Sec substrate; unknown function; self proteolysis	7	7	6	7	non-significant	0.80755	-0.159789	non-significant	0.38762	0.801076	Mutant_abundant	0.0117538	-1.21052
185	D6EKN4	SLIV_07255	X	Extracellular	Secreted protein (Sec) - Secreted Endonuclease/exonuclease/phosphatase (IPR005135) with PGAP2-interacting domain (IPR027317) - Cell wall related protein	Sec substrate; cell-wall biosynthesis, housekeeping function	7	7	7	7	non-significant	0.808443	-0.0986392	non-significant	0.066131	0.381168	non-significant	0.0135725	-0.464254
186	A0A076LUB5	SLIV_03045	P	Extracellular (peptidoglycan associated)	Secreted protein (Sec) - N-acetylmuramoyl-L-alanine amidase (domain IPR002502)	Sec substrate; hydrolase; carbohydrate binding; carbohydrate metabolic process; metabolic process	7	7	7	7	non-significant	0.816564	-0.429323	Mutant_abundant	0.000277274	-1.20873	Mutant_abundant	0.000695262	-1.13541
187	D6ET51	SLIV_11405	X	Extracellular	Secreted protein (Sec) - Cholesterol esterase	Sec substrate; hydrolase; esterase; unknown function	5	6	6	7	non-significant	0.865279	1.43935	non-significant	0.495209	-2.27886	Mutant_abundant	0.0495333	-3.39699
188	A0A076MAJ9	SLIV_18505	F2	Extrinsic to external side of plasma membrane	Secreted protein (Tat) - Deferrochelatase/peroxidase EfeB	Tat substrate; ferrus iron transport; heme binding; redox homestasis; housekeeping function; DyP family A-type; ; TE_Class 9; TC_Subclass 9.A; TC_Family 9.A.10	6	6	7	7	non-significant	0.87949	-0.721289	non-significant	0.544274	0.235697	non-significant	0.297295	-0.722377
189	D6ELQ5	SLIV_07880	X	Extracellular	Secreted protein (Tat) - TolB-like protein	Tat substrate; unknown function	7	7	7	7	non-significant	0.918534	-0.122194	Mutant_abundant	6.64752e-05	-2.09425	Mutant_abundant	1.08987e-06	-2.35138
190	A0A076M9H1	SLIV_33785	X	Extracellular	Secreted protein (Sec) - Streptogrisin-C (EC 3.4.21.-)	Sec substrate; hydrolase; protease; proteolysis	7	7	7	7	non-significant	0.930945	-0.495411	non-significant	0.0805911	-0.621698	non-significant	0.0861208	-0.822865
191	A0A076M7D4	SLIV_27125	P	Extracellular (peptidoglycan associated)	Secreted protein (Sec) - N-acetylmuramoyl-L-alanine amidase domain (IPR002502) with Tachylectin 2 domain (IPR023294)	Sec substrate; carbohydrate binding; amidase; carbohydrate binding; carbohydrate hydrolase; peptidoglycan catabolic process; cell-wall biosynthesis; housekeeping function	7	7	7	7	non-significant	0.930945	-0.0462605	non-significant	0.0688733	-0.356485	Mutant_abundant	4.58956e-06	-1.26736
192	A0A076M5S2	SLIV_16755	X	Extracellular	Secreted protein (Tat) - Uncharacterized protein	Tat substrate; unknown function	7	7	7	7	non-significant	0.986518	-0.00184389	non-significant	0.00316909	0.358956	non-significant	0.193845	0.106066
193	D6EKL3	SLIV_07145	X	Extracellular	Secreted protein (Tat) - Protein of unknown function DUF312 (IPR005506)	Sec substrate; unknown function	7	7	7	7	non-significant	0.986518	0.0253598	Mutant_abundant	0.000902581	-1.14635	Mutant_abundant	9.11459e-08	-3.10223
194	A0A076M0P0	SLIV_01150	X	Extracellular	Secreted protein (Tat) - Endo-beta-N-acetylglucosaminidase H (EC 3.2.1.96)	Tat substrate; hydrolase; carbohydrate binding; metabolic enzyme; hydrolysis of environmental macromolecules	7	7	7	7	non-significant	0.986518	-0.007511	non-significant	0.000183889	-0.679289	Mutant_abundant	7.12582e-06	-1.01226
195	A0A076LUE1	SLIV_07150	X	Extracellular	Secreted protein (Tat) - Uncharacterized protein	unknown function	7	7	7	7	non-significant	0.999033	0.00340016	non-significant	0.472774	-0.168393	Mutant_abundant	7.60161e-07	-1.46262
