# Supplementary material for: Enhanced protein secretion in reduced genome strains of Streptomyces lividans
Source: Microb Cell Fact. 2024 Jan 5;23:13. doi: 10.1186/s12934-023-02269-x (PMC10768272; doi:10.1186/s12934-023-02269-x)
Supplement: Supplementary file 5 — Supplementary Material 5 [file 12934_2023_2269_MOESM5_ESM.xlsx]

## Sheet: Sheet2
Table XXX: Statistically significance between TK24 WT and mutated strains
Number	Uniprot code	Gene ID	SToPSdb Sub-cellular Location code	SToPS Sub-cellular Location (Full Name)	Protein name	Keywords	Sample_Repeats	log2_iBAQ_values_TK24_WT	log2_iBAQ_values_RG1.4	log2_iBAQ_values_RG1.5	log2_iBAQ_values_RG1.9	ANOVA p-value	Significance	T-test of TK24_WT_vs RG1.4 (p-value)	Significance	T-test of TK24_WT_vs RG1.5 (p-value)	Significance	T-test of TK24_WT_vs RG1.9 (p-value)	Significance	T-test of RG1.4_vs RG1.5 (p-value)	Significance	T-test of RG1.4_vs RG1.9 (p-value)	Significance	T-test of RG1.5_vs RG1.9 (p-value)	Significance
1	A0A076LTK4	SLIV_05470	X	Extracellular	Secreted protein (Sec) - Esterase	Sec substrate; hydrolase; peptidase; proteolysis; serine-type peptidase activity; metabolic process; ECM organization; hydrolysis of environmental macromolecules; secreted protease; protease	Rep_1	25.1462	24.1553	24.9981	25.402	3.62526e-06	*	0.00802561	*	0.286266	non-significant	6.51982e-06	*	0.0973013	non-significant	1.9352e-05	*	0.000228574	*
							Rep_2	24.5012	24.3177	24.9306	25.5936
							Rep_3	24.7707	23.0265	24.4162	25.3161
							Rep_4	24.8034	24.4434	24.5342	25.4839
							Rep_5	24.6622	24.0889	24.478	25.379
							Rep_6	24.4139	23.262	24.5411	25.5699
							Rep_7	24.7062	24.4525	23.4809	25.6752
2	A0A076LTK7	SLIV_05525	X	Extracellular	Secreted protein (Tat) - Xylose isomerase-like protein	Tat substrate; unknown function	Rep_1	19.989	19.0323	16.8362	20.8551	0.0564454	non-significant
							Rep_2	19.0909	14.7384	20.6288	21.0863
							Rep_3	19.8529	0	16.5808	20.7241
							Rep_4	20.2645	19.7566	17.9687	21.339
							Rep_5	16.284	19.7982	17.4696	20.3461
							Rep_6	19.68	20.2666	16.3844	20.7817
							Rep_7	19.3464	12.6129	15.8635	20.8372
3	A0A076LUB5	SLIV_03045	P	Extracellular (peptidoglycan associated)	Secreted protein (Sec) - N-acetylmuramoyl-L-alanine amidase (domain IPR002502)	Sec substrate; hydrolase; carbohydrate binding; carbohydrate metabolic process; metabolic process	Rep_1	23.4501	22.9997	24.6877	25.0087	0.00125903	*	0.778876	non-significant	5.40329e-05	*	0.000249581	*	0.0239206	non-significant	0.0390969	non-significant	0.732856	non-significant
							Rep_2	23.0733	25.1771	24.7616	24.6302
							Rep_3	23.3957	22.0213	24.9116	23.5976
							Rep_4	23.2867	23.5192	24.2372	24.4489
							Rep_5	22.9749	23.324	23.8039	24.2165
							Rep_6	22.7908	23.3291	23.9187	24.1299
							Rep_7	23.213	22.5831	24.0226	23.6896
4	A0A076LUE1	SLIV_07150	X	Extracellular	Secreted protein (Tat) - Uncharacterized protein	unknown function	Rep_1	28.2501	27.8077	28.5331	29.7725	1.24703e-10	*	0.46609	non-significant	0.509337	non-significant	1.84292e-06	*	0.763194	non-significant	4.2206e-07	*	4.12901e-05	*
							Rep_2	27.9578	28.1188	28.7691	29.9584
							Rep_3	28.3083	28.2317	27.8954	29.2001
							Rep_4	28.5709	28.2607	28.4988	29.8194
							Rep_5	28.0005	28.3229	28.6311	29.5925
							Rep_6	28.1267	28.3321	28.1391	29.432
							Rep_7	28.151	28.2922	27.9162	29.7841
5	A0A076LVA7	SLIV_09045	X	Extracellular	Secreted protein (Sec) - Protease	Sec substrate; hydrolase; peptidase; proteolysis; secreted protease; protease	Rep_1	26.3538	26.6283	28.3339	28.3614	2.04017e-11	*	0.0732802	non-significant	2.95877e-06	*	1.05196e-07	*	8.48526e-06	*	1.68086e-07	*	0.0333753	non-significant
							Rep_2	25.9638	26.432	27.8294	28.6875
							Rep_3	26.4381	26.5246	27.3271	27.8972
							Rep_4	26.5512	26.2729	27.7967	27.9834
							Rep_5	26.3453	26.5227	27.8872	27.8372
							Rep_6	25.8115	26.5055	27.2838	27.9182
							Rep_7	26.5337	26.9513	27.5621	28.5051
6	A0A076LVM8	SLIV_05450	X	Extracellular	Secreted protein (Tat) - Putative lyase (IPR011050)	Tat substrate; lyase; carbohydrate binding; virulence	Rep_1	14.74	18.0403	19.724	20.1797	0.0723422	non-significant
							Rep_2	19.6937	18.6864	19.565	0
							Rep_3	19.7154	18.8503	18.2013	19.494
							Rep_4	19.6965	19.1671	19.7446	18.0738
							Rep_5	19.0057	19.2012	19.5009	0
							Rep_6	18.4708	19.514	20.5593	0
							Rep_7	19.0702	0	18.4196	18.0882
7	A0A076LW63	SLIV_10375	B	Integral membrane	Integral membrane protein - Protein with LPXTG cell wall anchor domain (IPR019931)	unknown function	Rep_1	23.8959	23.4522	23.8674	23.289	0.0016838	*	0.167639	non-significant	0.909288	non-significant	0.0261775	non-significant	0.0661323	non-significant	0.000827265	*	0.0093021	non-significant
							Rep_2	23.1222	23.9764	23.356	22.6086
							Rep_3	23.5455	24.0516	23.9117	23.4925
							Rep_4	24.0714	23.9905	23.5976	23.5265
							Rep_5	24.0618	23.8173	23.7721	23.2225
							Rep_6	23.7148	24.4269	23.7116	23.2057
							Rep_7	23.3852	23.872	23.4531	23.3108
8	A0A076LX96	SLIV_01290	X	Extracellular	Secreted protein (Tat) - Metallopeptidase	Tat substrate; peptidase; hydrolase; protease; secreted protease	Rep_1	20.7262	21.2762	22.1736	22.3689	0.00223339	*	0.0383772	non-significant	0.146144	non-significant	0.000244554	*	0.74666	non-significant	0.0221552	non-significant	0.0310741	non-significant
							Rep_2	20.5432	21.5119	22.2933	22.8237
							Rep_3	21.2801	21.1732	21.5301	21.8233
							Rep_4	21.7321	21.9805	22.3694	22.8819
							Rep_5	21.4415	22.3562	21.4208	22.3489
							Rep_6	21.6397	22.3531	21.3887	21.8907
							Rep_7	20.8412	21.6957	20.4386	22.6805
9	A0A076LXS5	SLIV_09050	X	Extracellular	Secreted protein (Sec) - Protease	Sec substrate; hydrolase; peptidase; proteolysis; secreted protease; protease	Rep_1	28.2915	27.4594	29.866	30.2451	2.52965e-14	*	0.0554163	non-significant	5.25689e-07	*	1.51403e-09	*	3.75625e-07	*	3.26973e-09	*	0.000703145	*
							Rep_2	27.771	27.7931	29.2179	30.3195
							Rep_3	28.2836	27.7645	29.3919	29.7215
							Rep_4	28.3131	27.7348	29.5937	30.0466
							Rep_5	28.1403	28.0274	29.3503	29.8013
							Rep_6	28.1608	28.1131	29.0586	29.7905
							Rep_7	28.1404	28.3093	29.1565	30.0484
10	A0A076LYY4	SLIV_15640	E	Secreted Lipoprotein	Secreted Lipoprotein (Sec) - Unknown function	Sec substrate; lipoprotein; unknown function	Rep_1	0	16.7702	20.6597	18.233	0.00540089	*	0.00826308	*	0.005587	*	0.309022	non-significant	0.298778	non-significant	0.0848695	non-significant	0.0580555	non-significant
							Rep_2	0	20.101	21.3662	0
							Rep_3	19.456	20.7938	20.421	18.7047
							Rep_4	0	20.3137	21.3499	19.4363
							Rep_5	0	20.3514	21.3741	0
							Rep_6	17.2513	21.4447	20.063	19.2133
							Rep_7	19.4143	21.0944	20.3733	18.8175
11	A0A076LZ26	SLIV_11485	X	Extracellular	Secreted protein (Sec) - Protein containing PepSY domain (IPR025711), possibly protease inhibitory function	Sec substrate; proteinase inhibitor; unknown function	Rep_1	20.9991	20.769	19.0015	19.1003	0.0145825	*	0.348379	non-significant	0.473184	non-significant	0.0127625	non-significant	0.228629	non-significant	0.00734797	*	0.129572	non-significant
							Rep_2	21.3644	22.1351	21.4658	21.2383
							Rep_3	21.2447	22.3059	21.2991	18.8166
							Rep_4	21.9694	21.682	22.0634	20.8534
							Rep_5	21.1886	22.6623	21.3566	19.458
							Rep_6	21.9982	21.9672	22.2595	20.7999
							Rep_7	21.6577	20.9652	20.7204	21.3498
12	A0A076LZ58	SLIV_04825	X	Extracellular	Secreted protein (Sec) - Carboxypeptidase	Sec substrate; hydrolase; peptidase; metallopeptidase; proteolysis; zinc ion binding; metallocarboxypeptidase activity; secreted protease; protease	Rep_1	23.6601	22.7544	24.6122	24.7772	2.72462e-09	*	0.00480459	*	0.00119974	*	4.72404e-06	*	2.8908e-05	*	4.7102e-07	*	0.0392641	non-significant
							Rep_2	23.245	23.1909	24.4617	24.7356
							Rep_3	23.7625	22.9745	24.0107	24.3016
							Rep_4	23.7355	22.7302	24.7404	25.0446
							Rep_5	23.7603	23.5826	24.484	24.7283
							Rep_6	23.8098	23.0294	23.9014	24.3346
							Rep_7	23.3437	23.4396	23.8639	24.9815
13	A0A076LZF0	SLIV_05380	X	Extracellular	Secreted protein (Sec) - Putative esterase (IPR000801)	Sec substrate; hydrolase; esterase	Rep_1	20.1302	19.3201	21.0866	21.583	7.7198e-10	*	8.3865e-06	*	0.267259	non-significant	0.0135124	non-significant	1.6953e-06	*	1.73593e-07	*	0.114709	non-significant
							Rep_2	20.591	19.5717	20.4303	21.3655
							Rep_3	21.0902	19.3669	21.2804	20.7258
							Rep_4	20.9611	18.5539	21.197	21.1689
							Rep_5	20.5923	19.4108	20.4979	21.2242
							Rep_6	20.6564	19.455	21.1518	21.0651
							Rep_7	21.1332	19.628	21.0282	21.6308
14	A0A076LZF9	SLIV_05455	X	Extracellular	Secreted protein (Tat) - Protein possibly involved in signal transduction. ALF stands for Alanine-rich (AL) - conserved Phenylalanine (F)	Tat substrate; unknown function	Rep_1	22.4486	23.2366	24.2958	24.9754	1.33823e-09	*	7.97122e-05	*	0.00011649	*	2.97091e-09	*	0.248357	non-significant	8.26045e-06	*	0.00181242	*
							Rep_2	21.8605	23.3042	24.7973	25.1301
							Rep_3	22.6953	23.2515	23.9033	24.335
							Rep_4	22.6845	23.3547	24.1287	25.0085
							Rep_5	22.782	24.0311	23.732	24.8114
							Rep_6	22.6421	23.9731	23.026	24.952
							Rep_7	22.4373	23.9474	23.4349	24.8011
15	A0A076LZL8	SLIV_05385	X	Extracellular	Secreted protein (Sec) - Phosphodiester glycosidase (IPR018711) with Sporulation-related domain (IPR007730)	Sec substrate; phosphodiesterase; hydrolase; sporulation; germination; housekeeping function	Rep_1	25.74	25.2044	26.4692	26.3329	3.97976e-08	*	0.111745	non-significant	0.00322879	*	9.68247e-06	*	0.000246853	*	1.38263e-06	*	0.0145032	non-significant
							Rep_2	25.3193	25.325	25.8964	26.6071
							Rep_3	25.759	25.3426	26.0308	26.1692
							Rep_4	25.8088	25.5792	25.9253	26.5519
							Rep_5	25.7182	25.6639	26.1509	26.226
							Rep_6	25.4904	25.5993	25.9063	26.2304
							Rep_7	25.7079	25.6606	25.8675	26.2237
16	A0A076LZP2	SLIV_05565	X	Extracellular	Secreted protein (Sec) - Glycosyl hydrolase	Sec substrate; hydrolase; carbohydrate binding; glycoside hydrolase	Rep_1	17.9515	14.2403	17.5033	19.6037	0.189688	non-significant
							Rep_2	17.8147	18.3374	18.1102	19.3388
							Rep_3	17.8495	18.5373	18.2811	19.1577
							Rep_4	18.3075	18.4782	18.1846	19.6783
							Rep_5	0	18.5528	18.1814	19.548
							Rep_6	17.813	18.6458	17.9644	19.5007
							Rep_7	17.5372	18.5444	18.1846	19.4218
17	A0A076M061	SLIV_13240	X	Extracellular	Secreted protein (Sec) - Protein containing Lysozyme-like domain (IPR023346)	Sec substrate; hydrolase; cell-wall biosynthesis; housekeeping function	Rep_1	25.9736	27.3889	27.1758	25.6815	1.35992e-06	*	2.63697e-06	*	0.00670706	*	0.476871	non-significant	0.0324879	non-significant	1.55989e-05	*	0.0058814	*
							Rep_2	25.7447	27.2816	27.2889	26.8776
							Rep_3	26.2861	28.1454	26.0677	25.507
							Rep_4	26.6153	27.4372	27.5689	25.9884
							Rep_5	26.3175	27.8123	27.7237	25.8998
							Rep_6	26.3856	27.4413	26.8138	26.0093
							Rep_7	26.3246	28.0669	26.6026	26.5855
18	A0A076M0C2	SLIV_13700	E	Secreted Lipoprotein	Secreted Lipoprotein (Sec) - L,D-transpeptidase	Sec substrate; lipoprotein; enzymatic activity; transpoeptidase; peptidoglycan binding; cell-wall biosynthesis; housekeeping function	Rep_1	22.9677	25.0157	23.5163	23.5627	3.26867e-10	*	6.38227e-07	*	0.141834	non-significant	0.953858	non-significant	1.42979e-06	*	4.50955e-07	*	0.116961	non-significant
							Rep_2	22.9279	24.4633	23.4434	23.7702
							Rep_3	23.2782	24.8774	23.166	23.1253
							Rep_4	23.3446	24.6688	24.0033	23.3434
							Rep_5	23.6798	25.3197	23.7403	22.8346
							Rep_6	23.7475	25.0485	23.555	23.1805
							Rep_7	23.0706	25.4078	23.3606	23.129
19	A0A076M0H8	SLIV_07140	X	Extracellular	Secreted protein (Sec) - Esterase	Sec substrate; hydrolase; peptidase; proteolysis; serine-type peptidase activity; hydrolysis of environmental macromolecules; secreted protease; protease	Rep_1	25.9244	24.317	25.7605	27.2051	3.8283e-11	*	6.26345e-05	*	0.0349949	non-significant	2.39534e-06	*	0.00306632	*	6.74029e-08	*	7.52926e-07	*
							Rep_2	25.8882	24.9965	26.2253	27.4465
							Rep_3	26.2289	25.1018	25.4514	26.7017
							Rep_4	26.4404	25.1683	25.8435	27.2813
							Rep_5	25.9071	25.6335	26.0216	27.0811
							Rep_6	26.1046	24.9946	25.7946	27.0341
							Rep_7	26.3039	25.3258	25.3582	27.3581
20	A0A076M0P0	SLIV_01150	X	Extracellular	Secreted protein (Tat) - Endo-beta-N-acetylglucosaminidase H (EC 3.2.1.96)	Tat substrate; hydrolase; carbohydrate binding; metabolic enzyme; hydrolysis of environmental macromolecules	Rep_1	26.7356	26.2402	27.4888	27.8562	6.24426e-09	*	0.981459	non-significant	3.01766e-05	*	1.35208e-06	*	0.000168402	*	7.35487e-06	*	0.00833636	non-significant
							Rep_2	26.4499	26.6512	27.3198	28.0713
							Rep_3	26.8722	26.6865	27.1485	27.4429
							Rep_4	27.0471	26.6854	27.6089	27.7864
							Rep_5	26.4506	27.1334	27.5356	27.6775
							Rep_6	26.6395	26.5496	27.4481	27.5083
							Rep_7	26.7542	26.9801	27.1893	27.6958
21	A0A076M0T5	SLIV_07590	X	Extracellular	Secreted protein (Sec) - Peptidase S1A, chymotrypsin family	Sec substrate; hydrolase; peptidase; proteolysis; metal binding; hydrolysis of environmental molecules; secreted protease; protease	Rep_1	26.8065	26.4235	27.6814	28.8255	4.37281e-14	*	0.027333	non-significant	4.26568e-05	*	1.00479e-09	*	0.000281528	*	1.38617e-10	*	9.69082e-07	*
							Rep_2	25.8981	26.645	27.9412	29.029
							Rep_3	26.5179	26.5492	27.0764	28.6484
							Rep_4	26.5111	26.8203	27.6983	28.922
							Rep_5	26.3333	26.6697	27.4996	28.5311
							Rep_6	26.0402	27.0564	27.0854	28.6998
							Rep_7	25.924	26.5535	27.1498	29.0103
22	A0A076M0Y6	SLIV_14975	X	Extracellular	Secreted protein (Tat) - Secreted Endopeptidase, NLPC/P60 domain (IPR000064)	Tat substrate; hydrolase; peptidase; proteolysis; unknown function; secreted protease; protease	Rep_1	24.1299	23.4859	24.587	25.3546	2.06574e-09	*	0.228249	non-significant	0.0127242	non-significant	1.19417e-07	*	0.233645	non-significant	2.36339e-06	*	6.50307e-07	*
							Rep_2	23.3317	24.1257	24.6913	25.5109
							Rep_3	24.0518	24.0519	24.1608	25.1649
							Rep_4	24.2423	24.0084	24.4966	25.6881
							Rep_5	24.1114	24.4975	24.3155	25.3348
							Rep_6	23.8001	24.397	24.1585	25.3182
							Rep_7	23.8031	24.497	24.0826	25.5867
23	A0A076M1H4	SLIV_15920	E	Secreted Lipoprotein	Secreted Lipoprotein (Sec) - Glycoside hydrolase/deacetylase	Sec substrate; lipoprotein; hydrolase, carbohydrate metabolic process; metabolic process	Rep_1	26.679	26.8552	27.7892	28.2834	6.21915e-11	*	0.000189347	*	2.25407e-07	*	4.41152e-10	*	0.0391484	non-significant	0.000105608	*	0.00117432	*
							Rep_2	26.0468	27.4963	28.1302	28.544
							Rep_3	26.1286	27.1302	27.465	28.0144
							Rep_4	26.3085	27.2502	27.7741	28.3775
							Rep_5	26.3676	27.6248	27.8633	28.1851
							Rep_6	26.3647	26.5744	27.4126	28.1891
							Rep_7	26.1855	27.7416	27.3519	28.0164
24	A0A076M2N8	SLIV_04830	X	Extracellular	Secreted protein (Sec) - Metallopeptidase	Sec substrate; hydrolase; peptidase; proteolysis; metal binding; metabolic process; secreted protease; protease	Rep_1	26.5427	26.3686	27.7437	27.9138	3.09661e-11	*	0.408737	non-significant	2.47695e-07	*	4.85698e-08	*	2.04897e-05	*	1.65056e-06	*	0.00636468	*
							Rep_2	25.9509	26.0928	27.3335	28.2291
							Rep_3	26.421	26.0726	27.2375	27.3924
							Rep_4	26.509	26.2737	27.6424	27.9144
							Rep_5	26.2843	26.7083	27.4021	27.6619
							Rep_6	26.2644	26.4928	27.2864	27.7433
							Rep_7	26.1408	27.0038	27.3064	27.9492
25	A0A076M2T6	SLIV_11170	P	Extracellular (peptidoglycan associated)	Secreted protein (Sec) - Zinc D-Ala-D-Ala carboxypeptidase (EC 3.4.17.14)	Sec substrate; hydrolase; peptidase; proteolysis; virulence; protective immunity; cell-wall degradation; secreted protease; protease	Rep_1	21.4882	21.2839	22.3944	20.4151	0.0492032	*	0.231732	non-significant	0.0972384	non-significant	0.222675	non-significant	0.0255535	non-significant	0.829103	non-significant	0.0336658	non-significant
							Rep_2	21.1566	21.2533	21.2015	22.3319
							Rep_3	21.6081	21.3084	21.776	20.2818
							Rep_4	21.5527	21.0118	21.6696	21.0473
							Rep_5	20.7719	20.8348	21.0025	21.0053
							Rep_6	20.9385	21.3994	22.0643	20.2405
							Rep_7	21.5489	19.7878	21.7338	21.0221
26	A0A076M3L0	SLIV_23745	X	Extracellular	Secreted protein (Tat) - Beta-N-acetylhexosaminidase	Sec substate; glycoside hydrolase; hydrolase; carbohydrate binding	Rep_1	23.4697	21.2408	23.0853	24.0707	1.72615e-08	*	9.6389e-05	*	0.852625	non-significant	0.00018766	*	0.000649863	*	1.36255e-07	*	0.00130605	*
							Rep_2	22.7092	22.3487	23.8193	24.2452
							Rep_3	23.6935	21.6236	22.984	23.957
							Rep_4	23.3724	22.2086	23.3716	24.5383
							Rep_5	22.9858	22.2591	22.7445	23.8218
							Rep_6	23.4434	22.1089	22.501	24.0221
							Rep_7	22.9847	22.4285	23.8414	23.9345
27	A0A076M3Q5	SLIV_24045	E	Secreted Lipoprotein	Secreted Lipoprotein (Sec) - Putative lipoprotein localisation LolA/LolB/LppX-like protein (IPR029046)	Sec substrate; lipoprotein; transport; macromolecule localization; housekeeping function; lipoprotein transport or lipid transport	Rep_1	0	21.1032	21.1166	21.1194	0.000811643	*	0.015995	non-significant	0.0153314	non-significant	0.0153126	non-significant	0.989065	non-significant	0.993497	non-significant	0.977983	non-significant
							Rep_2	20.4364	22.0893	21.6388	21.4941
							Rep_3	18.2241	21.8851	21.2417	20.9569
							Rep_4	0	22.0942	21.1951	21.1796
							Rep_5	17.9274	21.8268	21.3107	21.4512
							Rep_6	17.743	21.5832	21.2688	21.239
							Rep_7	0	18.3336	21.0934	21.4452
28	A0A076M3T6	SLIV_13170	X	Extracellular	Secreted protein (Sec) - Peptidase, Leupeptin-inactivating enzyme 2	Sec substrate; hydrolase; peptidase; proteolysis; secreted protease; protease	Rep_1	19.4406	18.1889	19.2341	0	0.280301	non-significant
							Rep_2	18.1788	18.71	19.6703	19.5718
							Rep_3	18.2829	18.3702	18.674	0
							Rep_4	19.1139	18.6476	19.3988	19.5725
							Rep_5	18.633	0	19.2481	19.4774
							Rep_6	19.0003	19.2341	18.8652	19.7176
							Rep_7	19.3199	14.706	19.0899	18.9519
29	A0A076M3V3	SLIV_07045	X	Extracellular	Secreted protein (Sec) - Ser/Thr protein kinase with Concanavalin A-like lectin/glucanase domain (IPR013320)	Sec substrate; unknown function; lectin binding; carbohydrate binding	Rep_1	18.3397	18.3	17.5323	17.8096	0.128436	non-significant
							Rep_2	17.604	18.3587	0	18.2398
							Rep_3	17.5027	18.4927	16.9185	18.1203
							Rep_4	18.0945	16.7081	17.137	18.8055
							Rep_5	0	18.4746	17.0276	18.5027
							Rep_6	0	18.5625	0	18.4107
							Rep_7	17.9892	18.4413	16.8012	17.6653
30	A0A076M3Y1	SLIV_07245	E	Secreted Lipoprotein	Secreted Lipoprotein (Sec) - Deacetylase	Sec substrate; lipoprotein; carbohydrate metabolic process; catalytic activity; metabolic process	Rep_1	0	18.0213	0	19.5579	0.126299	non-significant
							Rep_2	18.0481	19.1083	18.5085	19.7988
							Rep_3	17.7796	19.2415	17.9653	17.6956
							Rep_4	0	19.0783	18.7933	18.1829
							Rep_5	17.801	19.7816	19.0317	19.3525
							Rep_6	18.2708	19.3373	18.7165	18.718
							Rep_7	16.879	19.5457	17.7197	19.6159
31	A0A076M4R0	SLIV_25665	X	Extracellular	Secreted protein (Tat) - Aldose 1-epimerase	Tat substrate; epimerase; isomerase; metabolic process	Rep_1	23.4896	21.8012	23.3809	23.5013	1.90075e-06	*	3.43665e-05	*	0.0552951	non-significant	0.12071	non-significant	0.00503994	*	3.53098e-05	*	0.0102062	non-significant
							Rep_2	22.8927	22.2122	23.149	24.2861
							Rep_3	23.4646	22.0404	22.5631	23.0845
							Rep_4	23.3167	22.4413	23.3044	23.7193
							Rep_5	23.1096	22.6595	23.0443	23.1632
							Rep_6	23.3905	22.7301	22.6735	23.4946
							Rep_7	23.3144	21.878	22.4316	23.7456
32	A0A076M4W0	SLIV_15325	X	Extracellular	Secreted protein (Sec) - Peptidase, Leupeptin-inactivating enzyme 1	Sec substrate; hydrolase; peptidase; proteolysis; secreted protease; protease	Rep_1	26.0651	25.0653	26.7432	26.6542	1.94364e-07	*	0.000354403	*	0.0362927	non-significant	0.00155836	*	0.000102633	*	1.566e-05	*	0.292402	non-significant
							Rep_2	26.1512	25.4789	26.4834	26.7857
							Rep_3	26.2166	25.5965	26.1348	26.201
							Rep_4	26.4094	25.309	26.6439	26.8533
							Rep_5	26.1852	26.011	26.5182	26.5311
							Rep_6	26.0664	25.6857	26.4909	26.3513
							Rep_7	26.1379	25.7674	26.0159	26.6826
33	A0A076M5S2	SLIV_16755	X	Extracellular	Secreted protein (Tat) - Uncharacterized protein	Tat substrate; unknown function	Rep_1	25.0032	24.6946	24.5921	24.6315	0.00050266	*	0.973174	non-significant	0.000893846	*	0.149111	non-significant	0.0024193	*	0.230916	non-significant	0.0115922	non-significant
							Rep_2	24.6091	24.7915	24.7713	24.9908
							Rep_3	24.793	24.6301	24.3496	24.6516
							Rep_4	24.9172	25.1643	24.4977	24.6715
							Rep_5	24.8835	24.858	24.3828	24.7065
							Rep_6	24.8343	24.8109	24.5046	24.6121
							Rep_7	24.8142	24.886	24.2047	24.8384
34	A0A076M6E7	SLIV_17715	E	Secreted Lipoprotein	Secreted Lipoprotein (Sec) - Putative CO dehydrogenase flavoprotein-like protein (IPR016169) involved in the biosynthesis of numerous isoquinoline alkaloids (IPR012951)	Sec substrate; lipoprotein; oxidation-reduction process; oxidoreductase; redox homeostasis; metabolic process	Rep_1	19.4334	19.2933	18.5398	19.4863	0.418244	non-significant
							Rep_2	19.7256	20.4389	20.668	19.9671
							Rep_3	19.7368	19.8593	19.5232	20.3621
							Rep_4	19.5534	19.6824	20.9518	19.6596
							Rep_5	20.0074	20.6817	20.3011	19.9279
							Rep_6	19.9137	20.603	18.6856	20.1338
							Rep_7	19.7015	20.4443	18.8788	19.8998
35	A0A076M6S9	SLIV_18370	X	Extracellular	Secreted protein (Sec) - Subtilisin inhibitor (IPR023549)	Sec substrate; proteinase inhibitor; housekeeping function	Rep_1	23.769	23.4704	23.944	24.864	0.011484	*	0.395956	non-significant	0.720068	non-significant	0.0038207	*	0.364296	non-significant	0.00402507	*	0.0574291	non-significant
							Rep_2	22.5353	22.6294	25.2874	25.1234
							Rep_3	23.6759	21.7596	22.9149	24.1381
							Rep_4	23.6072	22.7457	23.4727	23.3825
							Rep_5	23.2158	22.4514	23.4364	23.6636
							Rep_6	23.2478	23.9873	22.1211	25.1476
							Rep_7	22.9215	23.7915	22.8601	24.5171
36	A0A076M6T0	SLIV_29275	X	Extracellular	Secreted protein (Tat) - Uncharacterised conserved protein UCP016719 (IPR008302)	Tat substrate; unknown function	Rep_1	18.5936	17.5777	21.8276	23.7917	0.00251945	*	0.353243	non-significant	0.0442666	non-significant	0.0143982	non-significant	1.76246e-05	*	1.62866e-07	*	6.01457e-05	*
							Rep_2	17.6518	20.5308	21.1326	23.3558
							Rep_3	18.0919	16.9631	22.482	22.7002
							Rep_4	18.2337	17.6261	21.2778	23.1286
							Rep_5	18.4272	18.085	21.793	22.7968
							Rep_6	0	17.9047	21.1998	22.9492
							Rep_7	18.3309	18.4962	20.7359	22.8205
37	A0A076M755	SLIV_26525	X	Extracellular	Secreted protein (Sec) - Ferritin-related protein (IPR012347)	Sec substrate; iron binding; metal binding; transport; solute binding protein	Rep_1	18.4738	21.0987	17.9125	18.8804	0.216117	non-significant
							Rep_2	20.6964	20.2527	19.0551	18.5391
							Rep_3	0	19.775	18.9657	19.4557
							Rep_4	17.3099	21.3602	20.7498	19.8976
							Rep_5	17.8163	21.8494	20.8424	20.154
							Rep_6	19.7853	22.4925	21.2276	0
							Rep_7	19.5581	22.3849	20.8205	19.3478
38	A0A076M7D4	SLIV_27125	P	Extracellular (peptidoglycan associated)	Secreted protein (Sec) - N-acetylmuramoyl-L-alanine amidase domain (IPR002502) with Tachylectin 2 domain (IPR023294)	Sec substrate; carbohydrate binding; amidase; carbohydrate binding; carbohydrate hydrolase; peptidoglycan catabolic process; cell-wall biosynthesis; housekeeping function	Rep_1	23.4656	22.6712	23.4364	24.5249	8.31216e-08	*	0.911848	non-significant	0.0335537	non-significant	8.23768e-07	*	0.0965294	non-significant	1.32432e-05	*	3.05206e-05	*
							Rep_2	22.6008	23.2165	23.6923	24.6132
							Rep_3	22.9369	22.4683	22.8819	24.2034
							Rep_4	23.0114	22.9746	23.5091	24.16
							Rep_5	23.1589	23.6103	23.5085	23.8838
							Rep_6	23.1172	22.9477	23.517	24.2867
							Rep_7	22.8559	23.4026	23.0899	24.3773
39	A0A076M843	SLIV_28415	B	Integral membrane	Integral membrane protein - Protein with LPXTG cell wall anchor domain (IPR019931)	Integral membrane protein; unknown function	Rep_1	27.4972	27.325	25.3547	27.4858	6.9747e-08	*	0.000555642	*	0.00179386	*	0.000157627	*	8.36477e-05	*	0.639289	non-significant	5.76885e-05	*
							Rep_2	26.8333	27.5914	27.7016	27.8693
							Rep_3	27.1043	27.8755	25.6718	28.1212
							Rep_4	27.5375	28.268	25.3783	28.2953
							Rep_5	26.9705	28.0362	24.6549	27.667
							Rep_6	27.0409	28.0276	25.262	28.0896
							Rep_7	26.9203	27.9574	24.8585	28.0936
40	A0A076M858	SLIV_14450	B	Integral membrane	Integral membrane protein - Protein with LPXTG cell wall anchor domain (IPR019931)	Integral membrane protein; unknown function	Rep_1	23.5101	23.7811	24.3197	0	0.000234796	*	0.21044	non-significant	0.291024	non-significant	0.027082	non-significant	0.017525	non-significant	0.00109185	*	0.00149897	*
							Rep_2	22.8828	23.9304	22.5887	0
							Rep_3	0	24.2055	23.0067	22.4818
							Rep_4	22.0868	24.1181	24.0373	0
							Rep_5	23.479	24.3246	23.6152	0
							Rep_6	23.4236	23.8088	23.0637	22.3804
							Rep_7	22.6066	24.3174	22.8758	0
41	A0A076M8P0	SLIV_32490	X	Extracellular	Secreted protein (Sec) - Bifunctional sugar binding protein/sugar hydrolase	Sec substrate; hydrolase; sugar binding; sialidase	Rep_1	20.0463	19.8065	21.3467	21.9975	0.18519	non-significant
							Rep_2	19.6966	20.6628	19.4138	19.222
							Rep_3	19.5413	20.304	20.763	20.1371
							Rep_4	20.4406	20.1951	21.2628	20.4424
							Rep_5	20.8283	20.9163	20.9931	21.6285
							Rep_6	19.4167	22.2155	20.7292	20.4675
							Rep_7	18.8833	20.5991	19.332	20.7911
42	A0A076M8W3	SLIV_15460	X	Extracellular	Secreted protein (Sec) - Enodpeptidase, NLPC/P60 domain (IPR000064)	Sec substrate; hydrolase; peptidase; proteolysis; unknown function; secreted protease; protease	Rep_1	26.0624	25.9517	26.8476	27.0196	0.527433	non-significant
							Rep_2	25.3581	25.901	27.1034	27.1472
							Rep_3	25.7183	25.9068	26.148	26.6536
							Rep_4	26.2014	26.1868	26.5088	23.2757
							Rep_5	25.7799	26.3101	26.5858	23.118
							Rep_6	25.7251	26.0141	25.9884	26.6902
							Rep_7	26.0347	26.3605	26.4368	27.1434
43	A0A076M9H1	SLIV_33785	X	Extracellular	Secreted protein (Sec) - Streptogrisin-C (EC 3.4.21.-)	Sec substrate; hydrolase; protease; proteolysis	Rep_1	18.8275	17.5535	19.2084	20.161	0.224875	non-significant
							Rep_2	19.1859	21.4287	20.1009	20.5196
							Rep_3	18.661	18.3472	19.0492	18.1555
							Rep_4	19.6062	19.2044	20.1593	19.8483
							Rep_5	18.2725	19.7983	20.2682	19.7887
							Rep_6	19.6494	19.2915	19.9652	20.2421
							Rep_7	19.5416	18.5404	19.4086	20.3432
44	A0A076M9V2	SLIV_23880	X	Extracellular	Secreted protein (Tat) - Beta-N-acetylhexosaminidase	Tat substrate; hydrolase	Rep_1	15.7867	0	17.0554	21.0009	2.6559e-07	*	9.43814e-22	*	0.0734611	non-significant	0.000838379	*	0.0154173	non-significant	1.03739e-13	*	0.0232622	non-significant
							Rep_2	15.5276	0	0	18.5249
							Rep_3	16.1457	0	16.7686	17.8276
							Rep_4	16.1669	0	16.9514	17.601
							Rep_5	16.0882	0	0	17.5234
							Rep_6	15.9423	0	15.1914	17.0938
							Rep_7	16.1832	0	0	17.8262
45	A0A076MA17	SLIV_17670	E,V	Secreted Lipoprotein, Extracellular vesicle	Secreted Lipoprotein (Sec) - Phosphate-binding protein PstS	Sec substrate; lipoprotein; transporter; phosphate ion transmembrane transport; ABC transporter complex; membrane transport system; transport; phosphate ion binding; ATP-binding cassette (ABC) transporter complex; phosphate starvation; TE_Class 3; TC_Subclass 3.A; TC_Family 3.A.1	Rep_1	29.5172	29.6331	29.6804	29.7661	1.22908e-05	*	3.35858e-05	*	0.887113	non-significant	0.00833943	non-significant	0.000288176	*	0.00946333	non-significant	0.0345323	non-significant
							Rep_2	29.0086	29.6438	28.9527	29.7973
							Rep_3	29.1603	29.8744	28.9082	29.1483
							Rep_4	29.237	29.7451	29.2966	29.5624
							Rep_5	29.1799	29.9826	29.3112	29.3648
							Rep_6	29.0369	30.1194	29.2186	29.4208
							Rep_7	28.9591	30.2548	28.8643	29.5017
46	A0A076MA45	SLIV_35190	X	Extracellular	Secreted protein (Sec) - CAP domain containing protein (IPR014044)	Sec substrate; extracellular matrix moprhogenesis; unknown function	Rep_1	0	19.4732	18.9223	20.3848	0.124796	non-significant
							Rep_2	17.4625	19.1723	19.2175	20.9769
							Rep_3	17.9819	20.2307	18.4393	19.067
							Rep_4	0	19.3733	20.1428	0
							Rep_5	18.7121	20.1478	20.2145	20.3757
							Rep_6	18.2779	19.8142	19.9511	20.1888
							Rep_7	17.5203	20.3928	19.3136	19.0114
47	A0A076MA75	SLIV_32570	X	Extracellular	Secreted protein (Sec) - Unknown function	Sec substrate; unknown function	Rep_1	0	23.5134	22.2812	20.2534	0.00171027	*	0.00271464	*	0.00478288	*	0.316531	non-significant	0.0506288	non-significant	0.0249799	non-significant	0.045948	non-significant
							Rep_2	18.3316	22.1962	21.2744	21.9522
							Rep_3	0	24.4346	21.3963	0
							Rep_4	20.8695	23.5403	24.1555	20.2669
							Rep_5	0	24.7059	24.0637	19.5652
							Rep_6	21.0437	24.4967	23.0142	18.6095
							Rep_7	0	24.9588	23.0043	0
48	A0A076MAE6	SLIV_24935	X	Extracellular	Secreted protein (Sec) - Unknown function	Sec substrate; unknown function	Rep_1	23.1131	23.9325	24.0435	23.0959	1.3354e-05	*	5.43563e-05	*	0.0172007	non-significant	0.225191	non-significant	0.00863757	non-significant	9.38022e-05	*	0.0883924	non-significant
							Rep_2	22.5363	24.0594	24.3951	23.8123
							Rep_3	23.1908	24.6198	23.3006	23.6712
							Rep_4	23.9944	24.5639	24.2737	23.7237
							Rep_5	23.3357	24.5639	23.6041	23.152
							Rep_6	23.1936	24.8619	23.7347	23.0685
							Rep_7	22.8996	24.655	23.4048	23.605
49	A0A076MAJ9	SLIV_18505	F2	Extrinsic to external side of plasma membrane	Secreted protein (Tat) - Deferrochelatase/peroxidase EfeB	Tat substrate; ferrus iron transport; heme binding; redox homestasis; housekeeping function; DyP family A-type; ; TE_Class 9; TC_Subclass 9.A; TC_Family 9.A.10	Rep_1	12.9837	13.2349	13.7551	13.8132	0.649152	non-significant
							Rep_2	0	14.7318	13.6149	13.6756
							Rep_3	14.7189	14.1932	13.2848	14.0091
							Rep_4	14.9223	14.9836	13.1784	15.6641
							Rep_5	13.5285	0	14.3332	15.2596
							Rep_6	13.6208	15.839	14.4857	14.9817
							Rep_7	14.4987	15.3169	12.8419	14.2936
50	A0A076MAZ3	SLIV_33940	X	Extracellular	Secreted protein (Tat) - Lactonase, 7-bladed beta propeller (IPR019405)	Tat substrate; hydrolase	Rep_1	18.1208	15.6354	18.5206	19.2273	0.0674619	non-significant
							Rep_2	16.3745	16.9599	17.2269	19.5065
							Rep_3	18.3064	16.4358	18.4062	17.8899
							Rep_4	17.1377	18.935	17.0734	19.6527
							Rep_5	16.2591	18.8703	18.3953	17.8003
							Rep_6	17.0376	18.4985	17.1289	17.1396
							Rep_7	16.8549	17.1837	15.4977	19.3758
51	A0A076MB16	SLIV_34090	E	Secreted Lipoprotein	Secreted Lipoprotein (Sec) - Unknown function (DUF4232 family)	Sec substrate; lipoprotein; unknown function	Rep_1	20.2238	20.2601	20.2492	20.1584	0.449994	non-significant
							Rep_2	19.8058	20.3901	0	19.9513
							Rep_3	20.3185	20.3185	19.7002	19.8849
							Rep_4	19.9758	20.8398	19.9067	19.3911
							Rep_5	19.7961	20.8293	19.9086	19.6773
							Rep_6	20.1513	20.6877	19.5799	20.1846
							Rep_7	20.0021	20.8522	19.6943	0
52	A0A076MB60	SLIV_26155	X	Extracellular	Secreted protein (Tat) - N-acetylmuramoyl-L-alanine amidase	Tat substrate; peptidoglycan catabolic process; cell-wall biosynthesis	Rep_1	20.3087	21.544	19.5747	19.7335	0.145664	non-significant
							Rep_2	18.8927	21.6081	20.793	20.6584
							Rep_3	18.5483	21.1683	20.1089	20.305
							Rep_4	20.1552	22.008	20.2013	0
							Rep_5	20.4568	21.9275	20.8623	17.1625
							Rep_6	18.9243	21.678	19.3746	20.2118
							Rep_7	18.5556	22.1602	19.4379	19.9947
53	A0A076MBH5	SLIV_26635	X	Extracellular	Secreted protein (Tat) - Unknown function	Tat substrate; unknown function	Rep_1	24.1656	21.112	22.9287	21.6307	1.40486e-11	*	9.46241e-09	*	6.05659e-07	*	1.721e-08	*	0.00121418	*	0.816885	non-significant	0.00111754	*
							Rep_2	23.8506	21.0307	22.4388	21.5714
							Rep_3	23.7769	21.3771	21.7681	20.4919
							Rep_4	24.13	21.2547	22.6881	21.3421
							Rep_5	23.9205	21.9889	22.3478	21.2551
							Rep_6	24.1352	21.1874	22.7087	21.299
							Rep_7	23.8907	22.1953	22.0516	22.1338
54	A0A076MCC8	SLIV_36430	X	Extracellular	Secreted protein (Sec) - Uncharacterized protein	Sec substrate; unknown function	Rep_1	28.4149	27.8381	28.8115	29.2746	2.78223e-11	*	0.191433	non-significant	0.0135465	non-significant	1.0679e-07	*	0.000855874	*	9.64637e-09	*	8.80452e-06	*
							Rep_2	27.9224	28.0097	28.5157	29.4832
							Rep_3	28.2772	28.0421	28.224	29.2627
							Rep_4	28.4054	27.985	28.5934	29.2904
							Rep_5	28.1735	28.3103	28.6227	29.0573
							Rep_6	28.0583	28.1755	28.4221	29.0204
							Rep_7	28.1024	28.1235	28.2733	29.1384
55	A0A076MDS3	SLIV_30605	X	Extracellular	Secreted protein (Tat) - Peptidase_C39 like family	Tat substrate; hydrolase; peptidase; protease; proteolysis; secretead protease	Rep_1	21.6703	20.9382	21.6645	21.1072	0.00351331	*	0.00141903	*	0.727452	non-significant	0.657701	non-significant	0.00210151	*	0.01672	non-significant	0.77749	non-significant
							Rep_2	21.9048	21.3687	22.4542	23.0907
							Rep_3	22.2122	19.6537	21.9225	20.7492
							Rep_4	22.127	20.218	22.7186	23.2376
							Rep_5	22.1669	21.808	22.3216	21.5163
							Rep_6	22.0063	21.2923	22.033	22.561
							Rep_7	22.1793	20.6916	21.5874	23.3272
56	A0A076MFA6	SLIV_26590	P	Extracellular (peptidoglycan associated)	Secreted protein (Sec) - 1,4-alpha-glucan branching enzyme (EC 2.4.1.18)	Sec substrate; hydrolase; cell-wall biosynthesis; housekeeping function	Rep_1	19.9474	20.4098	20.367	20.7199	0.000337871	*	3.16241e-05	*	0.0422908	non-significant	0.00323816	*	0.00426212	*	0.845343	non-significant	0.0449696	non-significant
							Rep_2	19.2864	20.5048	19.7384	20.6009
							Rep_3	19.4746	20.1366	19.4699	19.3148
							Rep_4	19.5502	19.926	19.9922	21.3217
							Rep_5	19.2159	20.4317	19.6991	20.2587
							Rep_6	19.2683	20.2168	19.4915	20.0175
							Rep_7	19.4378	20.7161	19.8133	20.4652
57	A0A076MFP8	SLIV_33995	X	Extracellular	Secreted protein (Sec) - Glycoside hydrolase family 16-like protein	Sec substrate; hydrolase; carbohydrate binding; glycoside hydrolase	Rep_1	21.7367	19.9728	22.1805	19.9879	0.195819	non-significant
							Rep_2	20.0517	19.2234	19.3756	19.9438
							Rep_3	21.3042	19.831	20.8784	19.8718
							Rep_4	20.7552	19.4539	21.6352	19.5635
							Rep_5	21.8025	20.3655	20.1956	0
							Rep_6	20.7349	21.0818	19.8955	19.7514
							Rep_7	20.844	19.0102	20.9125	19.466
58	A0A076MFY8	SLIV_34870	X	Extracellular	Secreted protein (Sec) - Unknown function	Sec substrate; unknown function	Rep_1	26.6127	26.885	27.0588	26.7384	4.12963e-05	*	7.21594e-06	*	0.0176007	non-significant	0.0112674	non-significant	0.00853189	non-significant	0.00364125	*	0.998686	non-significant
							Rep_2	26.0511	26.9155	26.7787	26.8421
							Rep_3	26.4534	26.8643	26.5318	26.7997
							Rep_4	26.3525	27.0301	26.4831	26.4748
							Rep_5	26.4537	26.8504	26.7349	26.4702
							Rep_6	26.1339	27.0622	26.5573	26.3784
							Rep_7	26.2654	26.9382	26.3761	26.8157
59	A0A076MH05	SLIV_29900	X,V	Extracellular, Extracellular vesicle	Secreted protein (Tat) - Glycerophosphoryl diester phosphodiesterase	Tat substrate; hydrolase; phosphodiesterase activity; metabolic process; hydrolysis of environmental macromolecules	Rep_1	22.8365	22.4644	23.5889	23.7406	1.6471e-09	*	0.572798	non-significant	0.000657324	*	1.2627e-07	*	0.00200623	*	3.67658e-07	*	0.000511665	*
							Rep_2	22.1584	22.367	23.0381	24.2397
							Rep_3	22.8412	22.1198	23.2312	23.7559
							Rep_4	22.6155	22.7116	23.5525	24.15
							Rep_5	22.4098	22.9306	23.408	23.7263
							Rep_6	22.3098	22.7589	23.1027	23.9765
							Rep_7	22.3527	22.7667	22.6682	23.8161
60	A0A076MHN2	SLIV_31055	E	Secreted Lipoprotein	Secreted Lipoprotein (Sec) - Solute binding transport lipoprotein	Sec substrate; lipoprotein; transport; SBP cluster 5; TE_Class 3; TC_Subclass 3.A; TC_Family 3.A.1	Rep_1	18.764	0	19.6162	0	0.01472	*	0.0554414	non-significant	0.598279	non-significant	0.0554414	non-significant	0.0152568	non-significant	#DIV/0!	#DIV/0!	0.0152568	non-significant
							Rep_2	0	0	0	0
							Rep_3	18.1757	0	0	0
							Rep_4	0	0	18.8544	0
							Rep_5	18.6971	0	0	0
							Rep_6	0	0	18.6085	0
							Rep_7	0	0	18.8794	0
61	A0A076MKC1	SLIV_35895	X	Extracellular	Secreted protein (Sec) - Spore-associated protein A	Sec substrate; sporulation; germination; housekeeping function	Rep_1	31.3645	32.724	32.1966	31.5426	4.41034e-13	*	5.54833e-10	*	7.30352e-06	*	0.284721	non-significant	2.44466e-05	*	6.75479e-09	*	7.04435e-05	*
							Rep_2	30.7796	33.0298	32.5159	31.6819
							Rep_3	31.1433	33.138	32.0555	31.0588
							Rep_4	31.3642	32.9247	32.303	31.158
							Rep_5	31.0317	32.8294	31.59	31.1219
							Rep_6	30.8457	32.9605	32.0829	31.0623
							Rep_7	30.9579	32.7869	32.0478	30.9361
62	A0A076MKM0	SLIV_36270	X	Extracellular	Secreted protein (Tat) - Galactose-binding domain-like (IPR008979) containing protein	Tat substrate; carbohydrate binding	Rep_1	21.946	21.0615	23.9182	23.488	2.04504e-13	*	0.000388302	*	3.40091e-07	*	6.82771e-06	*	1.07485e-09	*	1.82062e-08	*	0.0905002	non-significant
							Rep_2	21.2883	21.1209	23.514	24.1432
							Rep_3	22.1568	20.8117	23.4682	22.7268
							Rep_4	21.84	21.3464	24.4413	23.6155
							Rep_5	21.5317	21.3406	24.2626	23.5224
							Rep_6	21.9465	21.0936	23.5777	23.2748
							Rep_7	22.3035	21.1597	23.6647	23.2724
63	A0A076ML10	SLIV_37195	X	Extracellular	Secreted protein (Sec) - Protein containing Alpha/Beta hydrolase fold (IPR029058)	Sec substrate; hydrolase; hydrolysis of environmental macromolecules	Rep_1	22.1662	22.2731	22.2849	23.0285	0.00950913	*	0.156545	non-significant	0.259713	non-significant	0.00498448	*	0.782891	non-significant	0.0304385	non-significant	0.0275513	non-significant
							Rep_2	21.511	22.4334	23.139	23.518
							Rep_3	22.6661	22.5827	22.6775	23.0874
							Rep_4	22.4553	22.6105	23.0292	23.0781
							Rep_5	22.5331	23.0493	22.5133	23.3266
							Rep_6	22.5845	22.8016	22.5721	23.1599
							Rep_7	22.7749	23.0136	22.2097	22.4383
64	D6EC14	SLIV_03205	E	Secreted Lipoprotein	Secreted Lipoprotein (Sec) - Iron transport lipoprotein - ABC transporter family (IPR002491)	Sec substrate; lipoprotein; transporter; membrane transport system; housekeeping function; SBP cluster 8; TE_Class 3; TC_Subclass 3.A; TC_Family 3.A.1; transport	Rep_1	21.8665	22.8299	23.0656	23.3301	2.06269e-05	*	7.20983e-05	*	0.000277485	*	0.000676024	*	0.348883	non-significant	0.18303	non-significant	0.653101	non-significant
							Rep_2	21.6039	23.0026	23.4645	23.5169
							Rep_3	22.3047	23.4459	22.7422	22.4027
							Rep_4	22.6011	22.9913	23.5193	23.2138
							Rep_5	22.3646	23.5225	23.5129	23.032
							Rep_6	22.4112	23.7144	22.9536	22.7559
							Rep_7	22.0184	23.8023	22.6825	23.0548
65	D6EC44	SLIV_03345	X	Extracellular	Secreted protein (Sec) - Peptidase S8, subtilisin-related protein	Sec substrate; hydrolase; peptidase; secreted protease; protease	Rep_1	17.583	16.4154	17.5413	18.2954	0.0193111	*	0.589747	non-significant	0.187639	non-significant	0.0123874	non-significant	0.376043	non-significant	0.0152956	non-significant	0.0088401	non-significant
							Rep_2	16.9171	17.1736	16.7551	18.4826
							Rep_3	17.7327	15.921	17.4623	17.2125
							Rep_4	17.4725	17.6576	17.7052	18.2214
							Rep_5	15.2958	17.5632	17.5747	17.9642
							Rep_6	15.9733	17.6259	17.6417	18.0933
							Rep_7	17.4444	17.7887	17.3815	18.0559
66	D6ECG9	SLIV_13850	E	Secreted Lipoprotein	Secreted Lipoprotein (Sec) - Unknown function	Sec substrate; lipoprotein; unknown function	Rep_1	19.0483	19.1169	23.0197	18.7413	0.0238328	*	0.276547	non-significant	0.0345218	non-significant	0.401871	non-significant	0.316715	non-significant	0.0806219	non-significant	0.00610862	*
							Rep_2	20.7213	19.761	18.2978	20.7033
							Rep_3	19.7956	19.7879	22.672	20.1432
							Rep_4	19.8439	23.67	23.3716	19.0637
							Rep_5	22.8172	21.5463	23.1548	20.2791
							Rep_6	19.668	23.449	23.1028	19.933
							Rep_7	20.5678	21.7521	22.5272	20.3365
67	D6ECI8	SLIV_13950	E	Secreted Lipoprotein	Secreted Lipoprotein (Sec) - ABC transporter substrate-binding protein PnrA-like (IPR003760)	Sec substrate; lipoprotein; membrane transport; ABC transport; transport; PnrA family; nucleoside transport; TE_Class 3; TC_Subclass 3.A; TC_Family 3.A.1	Rep_1	17.5729	20.7836	19.7581	18.1563	0.204996	non-significant
							Rep_2	0	19.5246	0	21.4855
							Rep_3	0	21.6287	16.2318	0
							Rep_4	0	0	20.2187	18.4659
							Rep_5	19.5517	21.3847	20.1304	19.4806
							Rep_6	16.9094	0	20.1784	19.875
							Rep_7	0	21.8959	20.0473	19.4239
68	D6ECQ3	SLIV_14270	X	Extracellular	Secreted protein (Sec) - Unknown function	Sec substrate; unknown function	Rep_1	25.4855	26.527	21.9967	21.6134	0.00882024	*	4.56797e-05	*	2.06025e-06	*	0.067514	non-significant	1.16163e-08	*	0.0261306	non-significant	0.273507	non-significant
							Rep_2	24.5953	26.6252	23.5613	22.9077
							Rep_3	25.8532	27.0236	21.6288	19.518
							Rep_4	25.0816	26.8497	22.1108	22.8105
							Rep_5	25.3196	26.8546	22.8529	0
							Rep_6	24.6162	25.8377	22.6134	21.861
							Rep_7	24.6064	27.4785	21.7803	22.4267
69	D6ECS6	SLIV_14380	X	Extracellular	Secreted protein (Sec) - Enodpeptidase, NLPC/P60 domain (IPR000064)	Sec substrate; hydrolase; peptidase; proteolysis; unknown function; secreted protease; protease	Rep_1	19.6466	19.9108	19.1135	18.964	0.452766	non-significant
							Rep_2	18.9901	19.3424	19.2089	19.1334
							Rep_3	19.8197	19.2276	18.3696	19.2853
							Rep_4	19.0895	20.5369	18.7713	16.9275
							Rep_5	19.1186	20.3591	18.4294	19.0474
							Rep_6	0	20.0193	0	19.2374
							Rep_7	19.0202	19.7811	18.4372	19.357
70	D6ECW3	SLIV_24490	X	Extracellular	Secreted protein (Sec) - Peptidase S8, subtilisin-related	Sec substrate; hydrolase; peptidase; proteolysis; metal binding; housekeeping function; secreted protease; protease	Rep_1	20.7457	15.554	19.7576	20.1983	1.57806e-11	*	3.19208e-07	*	3.57996e-05	*	0.00516982	*	3.05285e-06	*	6.633e-06	*	0.800641	non-significant
							Rep_2	20.0667	16.7025	19.6833	19.2315
							Rep_3	20.4588	14.7534	19.9628	18.866
							Rep_4	20.6796	17.3164	19.6954	20.0564
							Rep_5	20.2617	16.8762	19.4315	19.9429
							Rep_6	20.265	17.3966	19.4551	19.4452
							Rep_7	20.3063	16.9969	19.3953	20.0111
71	D6ECW7	SLIV_24510	A,V	Cytoplasmic, Extracellular vesicle	Superoxide dismutase (EC 1.15.1.1)	metabolic enzyme	Rep_1	25.2631	24.7298	25.3495	26.8388	9.88965e-11	*	0.575603	non-significant	0.959237	non-significant	2.50832e-07	*	0.471046	non-significant	1.4432e-08	*	1.70629e-08	*
							Rep_2	24.5138	24.3905	24.9667	26.9365
							Rep_3	24.582	24.6527	24.3869	26.9082
							Rep_4	25.2449	24.8333	24.6313	26.8768
							Rep_5	23.8052	24.8217	24.7814	26.7674
							Rep_6	24.8408	25.3127	24.1739	26.4447
							Rep_7	24.8986	25.3353	24.7715	26.8483
72	D6ECX8	SLIV_24575	F1	Peripheral plasma membrane protein facing the cytoplasm	Trigger factor (TF) (EC 5.2.1.8) (PPIase)	Sec pathway component; translation; chaperone	Rep_1	20.0394	20.0188	22.2373	23.1348	2.55275e-11	*	0.638668	non-significant	2.25601e-05	*	9.84655e-08	*	3.55511e-05	*	1.10659e-07	*	2.87037e-05	*
							Rep_2	20.402	20.7602	21.657	23.1817
							Rep_3	20.844	21.1962	21.7826	22.387
							Rep_4	21.2749	20.9649	22.3252	23.0052
							Rep_5	20.7135	21.1873	22.2399	23.004
							Rep_6	21.0181	21.0725	22.011	22.8909
							Rep_7	21.1355	20.9876	22.0193	22.9136
73	D6ED97	SLIV_34825	X	Extracellular	Secreted protein (Tat) - Glycosyl hydrolase, five-bladed beta-propellor domain (IPR023296)	Tat substrate; hydrolase; carbohydrate binding; unknown function	Rep_1	23.2428	24.0217	23.845	24.5886	5.59298e-05	*	0.536854	non-significant	0.022945	non-significant	0.000388518	*	0.00647153	*	0.000127764	*	0.0133146	non-significant
							Rep_2	21.9563	22.3132	24.3597	24.844
							Rep_3	23.9223	22.1738	23.1616	24.4107
							Rep_4	23.2276	22.561	24.351	24.3033
							Rep_5	23.9155	22.9933	23.9121	24.3487
							Rep_6	23.2634	23.1844	24.1047	24.4554
							Rep_7	22.9814	23.6537	24.1576	24.4081
74	D6EDW5	SLIV_14395	X	Extracellular	Secreted protein (Sec) - Enodpeptidase, NLPC/P60 domain (IPR000064)	Sec substrate; hydrolase; peptidase; proteolysis; unknown function; secreted protease; protease	Rep_1	23.6189	24.8631	22.728	23.5049	2.61504e-10	*	5.97387e-08	*	0.730412	non-significant	0.106232	non-significant	1.28948e-06	*	2.23759e-08	*	0.13596	non-significant
							Rep_2	23.1214	25.3081	24.4098	23.6251
							Rep_3	23.1733	25.0233	22.9253	23.4397
							Rep_4	23.6866	25.5267	23.3063	23.542
							Rep_5	22.6961	25.597	23.2382	23.3535
							Rep_6	23.3689	25.3653	23.0941	23.6568
							Rep_7	23.5742	25.5448	22.9238	24.0301
75	D6EEC9	SLIV_25105	X	Extracellular	Secreted protein (Sec) - Protein with Alpha/Beta hydrolase fold (IPR029058) and Peptidase S33 tripeptidyl aminopeptidase-like, C-terminal (IPR013595)	Sec substrate; hydrolase; peptidase; proteolysis; metal binding; hydrolysis of environmental macromolecules; secreted protease; protease	Rep_1	24.327	23.6349	23.7295	24.3469	0.000399589	*	0.117116	non-significant	0.0810585	non-significant	0.00340681	*	0.324057	non-significant	9.59785e-05	*	0.00185711	*
							Rep_2	23.7304	23.8691	24.9009	24.6656
							Rep_3	24.1862	23.5122	23.3596	24.2447
							Rep_4	24.2595	24.018	23.4121	24.8266
							Rep_5	24.0988	24.0803	23.4554	24.5577
							Rep_6	24.3386	23.8046	23.4243	24.591
							Rep_7	23.692	24.1225	22.9877	24.9608
76	D6EEK1	SLIV_25470	X	Extracellular	Secreted protein (Sec) - Peptidase	Sec substrate; hydrolase; peptidase; proteolysis; metal binding; housekeeping function; secreted protease; protease	Rep_1	20.9479	20.4471	22.0132	22.4769	8.48319e-08	*	0.523044	non-significant	0.000157721	*	1.72104e-05	*	0.000253899	*	2.38766e-05	*	0.0625375	non-significant
							Rep_2	20.3856	21.0477	21.1103	22.7244
							Rep_3	20.9811	21.0171	22.1518	21.5899
							Rep_4	20.8354	20.7485	21.8192	22.353
							Rep_5	20.857	21.1127	21.6353	21.5279
							Rep_6	20.4302	20.8088	21.5899	22.1465
							Rep_7	21.0135	20.8714	21.4275	22.018
77	D6EEM3	SLIV_25575	X	Extracellular	Secreted protein (Sec) - Unknown function	Sec substrate; unknown function	Rep_1	0	19.6182	0	0	0.0380339	*	0.311874	non-significant	0.585871	non-significant	0.0564002	non-significant	0.657338	non-significant	0.00222683	*	0.0152397	non-significant
							Rep_2	0	0	21.1591	0
							Rep_3	18.0918	20.2949	0	0
							Rep_4	0	20.4054	21.1588	0
							Rep_5	0	20.8762	0	0
							Rep_6	21.2459	20.4706	20.9352	0
							Rep_7	21.2533	0	20.4154	0
78	D6EEM8	SLIV_35255	X	Extracellular	Secreted protein (Sec) - Glycoside hydrolase superfamily (IPR017853)	Sec substrate; hydrolase; carbohydrate binding; glycoside hydrolase	Rep_1	17.5823	17.131	18.1098	20.9368	0.348016	non-significant
							Rep_2	17.9918	19.8451	20.6594	19.3207
							Rep_3	18.0345	20.2329	17.7971	18.0354
							Rep_4	18.6435	18.0926	18.689	19.3618
							Rep_5	19.4903	18.9433	19.2754	19.2622
							Rep_6	18.7314	18.5372	19.129	18.4949
							Rep_7	17.9942	20.206	18.0161	19.4488
79	D6EER0	SLIV_35415	X	Extracellular	Secreted protein (Tat) - Soluble quinoprotein glucose/sorbosone dehydrogenase	Tat substrate; carbohydrate binding; catalytic function; dehydrogenase; unknown function	Rep_1	0	18.0054	18.5135	0	0.00331413	*	0.531624	non-significant	0.249125	non-significant	6.23983e-05	*	0.596485	non-significant	0.0022209	*	0.0152524	non-significant
							Rep_2	18.1782	18.5429	0	0
							Rep_3	18.4509	17.9696	0	0
							Rep_4	18.686	18.0542	18.1454	0
							Rep_5	18.216	0	17.9225	0
							Rep_6	18.19	0	0	0
							Rep_7	18.5558	18.4774	17.591	0
80	D6EER4	SLIV_35435	X	Extracellular	Secreted protein (Sec) - CocE/Serine esterase (IPR005674)	Sec substrate; hydrolase; esterase	Rep_1	0	0	18.849	0	7.9647e-09	*	0.00225899	*	0.0673149	non-significant	0.00225899	*	7.31374e-18	*	#DIV/0!	#DIV/0!	7.31374e-18	*
							Rep_2	16.5432	0	18.7341	0
							Rep_3	17.9273	0	18.7406	0
							Rep_4	0	0	20.0646	0
							Rep_5	17.3577	0	20.0671	0
							Rep_6	17.9535	0	19.4099	0
							Rep_7	18.645	0	18.7259	0
81	D6EES1	SLIV_35470	E	Secreted Lipoprotein	Secreted Lipoprotein (Sec) - Iron-siderophore binding lipoprotein	Sec substrate; lipoprotein; Iron-siderophore binding; ABC transporter family; transport; SBP cluster 8; TE_Class 3; TC_Subclass 3.A; TC_Family 3.A.1	Rep_1	24.4998	24.7695	24.1604	23.2168	6.46728e-08	*	0.00105416	*	0.00243994	*	0.000574105	*	3.62061e-06	*	3.83325e-06	*	0.212608	non-significant
							Rep_2	23.6478	24.6268	22.9462	23.3199
							Rep_3	24.2838	24.7977	22.9727	22.5493
							Rep_4	24.5286	24.618	23.5232	23.4511
							Rep_5	23.7126	24.9913	23.2679	21.7465
							Rep_6	23.7822	25.0736	22.6926	22.136
							Rep_7	24.4543	25.09	22.8333	23.095
82	D6EEX1	SLIV_35720	X	Extracellular	Secreted protein (Sec) - Unknown function	Sec substrate; unknown function	Rep_1	0	18.4414	19.8421	20.2166	6.129e-08	*	3.10687e-23	*	0.00223817	*	3.23231e-19	*	0.143263	non-significant	0.000744071	*	0.092664	non-significant
							Rep_2	0	18.9567	0	19.1204
							Rep_3	0	18.7391	18.5816	19.5981
							Rep_4	0	18.9376	0	19.344
							Rep_5	0	18.9565	18.307	19.6484
							Rep_6	0	18.8815	18.6182	19.971
							Rep_7	0	19.1209	18.6186	20.5231
83	D6EF40	SLIV_04650	X	Extracellular	Secreted protein (Sec) - Peptidase containing LysM_dom (IPR018392) and Peptidase M23 (IPR016047) domains	Sec substrate; hydrolase; peptidase; proteolysis; metal binding; cell-wall bioregenesis; housekeeping function; secreted protease; protease	Rep_1	21.1333	23.0266	21.9044	22.4685	0.0797998	non-significant
							Rep_2	0	22.4304	22.774	22.2397
							Rep_3	20.2132	22.6126	20.0033	22.116
							Rep_4	20.3703	21.8435	22.0968	21.576
							Rep_5	0	20.8202	21.9129	21.2845
							Rep_6	19.7409	22.6617	0	22.1222
							Rep_7	17.0532	23.2161	21.366	21.9724
84	D6EF89	SLIV_04895	X	Extracellular	Secreted protein (Sec) - Oxidoreductase	Sec substrate; oxidoreductase; oxidation-reduction process; metabolic process	Rep_1	23.4423	21.0834	24.2176	23.9027	7.64745e-06	*	0.0192043	non-significant	0.00772074	*	0.00120408	*	0.000486944	*	0.000201569	*	0.633972	non-significant
							Rep_2	22.3959	22.8048	24.9419	23.8701
							Rep_3	23.2753	20.4071	24.0947	23.4108
							Rep_4	23.5406	22.3102	24.3412	23.9296
							Rep_5	23.0732	22.3462	23.989	23.6271
							Rep_6	22.4919	21.8094	23.1809	24.2661
							Rep_7	22.7207	22.8652	23.0256	23.8555
85	D6EFA1	SLIV_04955	X	Extracellular	Secreted protein (Sec) - Soluble quinoprotein glucose/sorbosone dehydrogenase	Sec substrate; oxidoreductase; oxidation-reduction process; metabolic process	Rep_1	21.2411	19.8362	20.8994	21.7352	2.16153e-07	*	0.0566531	non-significant	0.406476	non-significant	7.56732e-05	*	0.00559424	*	1.42359e-06	*	2.90634e-05	*
							Rep_2	20.1675	20.1797	21.341	21.8938
							Rep_3	20.8641	20.5436	20.9604	21.5849
							Rep_4	20.8293	20.612	21.3994	21.9701
							Rep_5	21.2189	20.7299	20.9751	21.8876
							Rep_6	21.0393	20.7562	20.7891	21.9041
							Rep_7	20.8044	20.7122	20.7993	21.4902
86	D6EFA2	SLIV_04960	X	Extracellular	Secreted protein (Sec) - Glycosyl hydrolase	Sec substrate; hydrolase; carbohydrate binding; glycoside hydrolase; unknown function	Rep_1	22.7847	22.1117	22.9013	22.8124	0.119804	non-significant
							Rep_2	22.1864	22.437	22.1371	23.0315
							Rep_3	22.6388	22.1603	22.4347	22.6059
							Rep_4	22.5923	22.4284	22.7384	22.9532
							Rep_5	22.5695	22.8505	22.7973	22.7755
							Rep_6	22.6143	22.6794	22.5138	22.5087
							Rep_7	22.6568	22.8113	22.0488	22.9568
87	D6EFC0	SLIV_05055	X,V	Extracellular, Extracellular vesicle	Secreted protein (Tat) - Non-hemolytic phospholipase C (EC 3.1.4.3)	Tat substrate; hydrolase; phospholipase	Rep_1	24.9475	24.1145	25.3989	26.2643	5.06826e-06	*	0.614885	non-significant	0.0112845	non-significant	1.59969e-05	*	0.0541228	non-significant	0.000126728	*	0.0021109	*
							Rep_2	23.7648	24.9022	25.2571	26.0897
							Rep_3	24.8272	23.6783	25.1387	25.2048
							Rep_4	24.6489	24.6652	25.456	25.9313
							Rep_5	24.3853	24.8299	25.2637	25.6605
							Rep_6	24.4693	24.91	24.5728	25.8372
							Rep_7	24.1616	24.9791	24.5247	25.8962
88	D6EFN4	SLIV_15530	X	Extracellular	Secreted protein (Sec) - Unknown function	Sec substrate; unknown function	Rep_1	18.331	19.598	19.4098	19.5735	0.0021221	*	0.00401627	*	0.0186139	non-significant	0.00618209	*	0.0854702	non-significant	0.0812443	non-significant	0.897007	non-significant
							Rep_2	18.8419	20.5178	19.4692	20.2218
							Rep_3	19.1651	20.7486	20.5042	19.4927
							Rep_4	19.0178	19.2825	20.1348	20.327
							Rep_5	19.4323	21.1667	20.2047	20.1182
							Rep_6	19.9744	21.4489	20.325	20.1343
							Rep_7	19.2954	22.3534	19.2203	19.6179
89	D6EFX5	SLIV_25845	A,V	Cytoplasmic, Extracellular vesicle	Tellurium resistance protein TerE	other	Rep_1	29.4852	29.121	28.2105	28.7181	4.87586e-11	*	0.669125	non-significant	4.10733e-07	*	1.64363e-05	*	9.55598e-07	*	9.20829e-05	*	8.79801e-05	*
							Rep_2	29.0085	28.8838	28.4	28.9011
							Rep_3	29.4326	29.3611	27.4912	28.5292
							Rep_4	29.5819	29.357	27.8961	28.7677
							Rep_5	29.1829	29.5112	27.8838	28.4442
							Rep_6	29.5003	29.3957	27.5172	28.8007
							Rep_7	29.3644	29.5656	27.6067	28.7103
90	D6EG30	SLIV_26110	B	Integral membrane	Integral membrane protein of unknown function	Sec substrate; unknown function	Rep_1	22.7448	22.5941	22.7761	22.648	0.00155668	*	0.0277472	non-significant	0.582766	non-significant	0.0104656	non-significant	0.00572963	*	0.684931	non-significant	0.00169211	*
							Rep_2	22.4548	22.7872	22.7302	23.0156
							Rep_3	22.849	22.7608	22.2313	22.9711
							Rep_4	22.9189	23.1154	22.5448	23.0864
							Rep_5	22.271	22.9905	22.6042	22.8147
							Rep_6	22.5157	23.0363	22.5842	22.9426
							Rep_7	22.4708	22.9194	22.283	22.982
91	D6EG84	SLIV_36045	A,V	Cytoplasmic, Extracellular vesicle	Catalase (EC 1.11.1.6)	metabolic enzyme	Rep_1	24.8062	24.2596	22.7271	23.6029	1.6728e-14	*	0.478372	non-significant	5.32536e-09	*	2.31657e-05	*	4.37532e-09	*	1.11685e-05	*	4.17306e-07	*
							Rep_2	24.2895	24.8584	21.634	24.0945
							Rep_3	25.0348	24.8148	22.0542	23.5533
							Rep_4	25.0216	24.598	22.3578	23.9172
							Rep_5	24.43	24.8709	21.7751	23.6752
							Rep_6	24.709	25.2611	21.9811	23.8842
							Rep_7	24.506	24.957	21.801	23.3911
92	D6EGJ2	SLIV_05185	X	Extracellular	Secreted protein (Tat) - Glucosidase	Tat substrate; hydrolase; carbohydrate binding; carbohydrate metabolic process; cellulase	Rep_1	0	0	0	0	0.012174	*	0.0554441	non-significant	#DIV/0!	#DIV/0!	#DIV/0!	#DIV/0!	0.0554441	non-significant	0.0554441	non-significant	#DIV/0!	#DIV/0!
							Rep_2	0	0	0	0
							Rep_3	0	20.2997	0	0
							Rep_4	0	0	0	0
							Rep_5	0	0	0	0
							Rep_6	0	19.5829	0	0
							Rep_7	0	19.9687	0	0
93	D6EGL9	SLIV_05320	X	Extracellular	Secreted protein (Tat) - Quinoprotein alcohol dehydrogenase-like superfamily (IPR011047)	Tat substrate; dehydrogenase; alcohol dehydrogenase; metabolic process	Rep_1	21.1722	21.6685	22.1877	22.6415	0.00144017	*	0.00158241	*	0.527386	non-significant	0.00173817	*	0.0270037	non-significant	0.75335	non-significant	0.0235974	non-significant
							Rep_2	19.8424	22.0896	22.6003	23.3446
							Rep_3	22.1217	21.9789	21.3392	21.8561
							Rep_4	20.4932	22.1593	21.0499	22.0727
							Rep_5	20.5945	23.0292	21.0882	21.2586
							Rep_6	20.303	22.3016	19.2058	23.0541
							Rep_7	18.5588	23.3358	18.7328	23.1689
94	D6EGP9	SLIV_05465	X	Extracellular	Secreted protein (Sec) - Unknown function	Sec substrate; unknown function	Rep_1	22.5967	19.8555	22.6238	23.8326	0.000191828	*	0.486683	non-significant	0.313308	non-significant	3.8932e-06	*	0.21346	non-significant	0.000631725	*	0.00259969	*
							Rep_2	21.8059	20.2022	23.6205	23.8647
							Rep_3	21.725	21.2274	21.6386	23.4805
							Rep_4	22.2138	21.8458	22.8124	24.2886
							Rep_5	21.192	23.0168	22.7643	23.0614
							Rep_6	21.6848	23.0409	21.4681	23.5584
							Rep_7	21.593	21.0933	20.8454	24.3793
95	D6EH84	SLIV_16295	X	Extracellular	Secreted protein (Tat) - Protein with putative phosphatase activity (IPR016195)	Tat substrate; unknown function	Rep_1	21.1737	20.8379	22.546	22.2417	0.000920975	*	0.0460146	non-significant	0.0243214	non-significant	0.00169582	*	0.484701	non-significant	0.00633781	*	0.0805121	non-significant
							Rep_2	19.2804	21.6955	21.8261	21.8842
							Rep_3	21.1676	21.6635	21.7287	22.1921
							Rep_4	22.0561	21.8966	21.9317	22.3601
							Rep_5	21.236	21.5929	22.1848	21.9163
							Rep_6	20.5726	22.1212	21.4936	22.4092
							Rep_7	20.2663	21.6485	20.967	22.4692
96	D6EHG9	SLIV_26565	E	Secreted Lipoprotein	Secreted Lipoprotein (Sec) - Maltose-binding protein	Sec substrate; lipoprotein; carbohydrate binding; solute binding protein; membrane transport; transport; SBP cluster 1; TE_Class 3; TC_Subclass 3.A; TC_Family 3.A.1	Rep_1	22.5576	23.5653	23.4051	23.0061	3.10372e-05	*	5.49267e-07	*	0.125394	non-significant	0.206107	non-significant	0.00281642	*	0.00019136	*	0.642698	non-significant
							Rep_2	21.6746	23.6456	21.1765	22.6177
							Rep_3	21.8876	23.7867	22.3156	22.2363
							Rep_4	22.3048	23.7155	22.8454	23.5164
							Rep_5	22.1432	24.1161	22.9023	21.9461
							Rep_6	22.6281	24.3788	23.1923	22.4589
							Rep_7	22.0709	23.6508	23.029	21.8867
97	D6EI81	SLIV_06140	X	Extracellular	Secreted protein (Tat) - Beta-galactosidase (EC 3.2.1.23) (Lactase)	Tat substrate; beta-galactosidase complex; beta-galactosidase activity; carbohydrate binding; carbohydrate metabolic process; hydrolase; glycoside hydrolase	Rep_1	0	12.1428	14.7679	0	2.75835e-05	*	3.25241e-15	*	0.00226393	*	6.66929e-05	*	0.26744	non-significant	0.86556	non-significant	0.443141	non-significant
							Rep_2	0	13.3748	14.5954	15.12
							Rep_3	0	12.317	13.4567	13.6089
							Rep_4	0	13.1618	0	15.728
							Rep_5	0	13.6361	0	14.9734
							Rep_6	0	13.9389	14.625	14.6872
							Rep_7	0	13.7958	13.4556	15.6228
98	D6EI87	SLIV_06170	X	Extracellular	Secreted protein (Sec) - Peptide/nickel binding protein, MppA-type (IPR030678)	Sec substrate; solute binding protein; ABC transporter complex; membrane transport system; transport; SBP cluster 5; TE_Class 3; TC_Subclass 3.A; TC_Family 3.A.1	Rep_1	25.174	25.3654	26.26	26.031	2.64143e-05	*	0.000423151	*	0.000988239	*	9.53251e-06	*	0.82471	non-significant	0.107513	non-significant	0.234074	non-significant
							Rep_2	24.6751	25.7079	26.16	26.5165
							Rep_3	25.2421	25.7666	25.5052	25.6239
							Rep_4	25.1133	25.5363	26.25	26.189
							Rep_5	25.2969	26.0945	25.9889	26.031
							Rep_6	25.3436	26.0655	25.3508	26.0755
							Rep_7	24.941	26.1867	25.5076	26.1252
99	D6EIC1	SLIV_06340	X	Extracellular	Secreted protein (Tat) - Protein containing Carbohydrate-binding/sugar hydrolysis domain (IPR006633)/Pectate lyase superfamily protein (IPR024535)	Tat substrate; lyase; carbohydrate binding; virulence; pectin lyase	Rep_1	23.36	23.3384	23.7729	24.3045	2.31075e-05	*	0.0259857	non-significant	0.0248942	non-significant	3.31724e-05	*	0.925594	non-significant	0.0032293	*	0.00187414	*
							Rep_2	22.7131	23.9255	24.0438	24.6857
							Rep_3	23.3546	23.6793	23.4981	23.6745
							Rep_4	23.2647	23.1025	23.7774	24.226
							Rep_5	23.1156	24.0135	22.8999	24.3941
							Rep_6	23.3439	23.1795	23.4816	24.683
							Rep_7	22.363	23.9976	23.6279	24.3245
100	D6EID2	SLIV_06395	X	Extracellular	Secreted protein (Sec) - Gamma-glutamyltransferase	Sec substrate; glutathione metabolic process; oxidation-reduction process; housekeeping function	Rep_1	22.8648	21.7385	22.6711	24.7502	6.12991e-06	*	0.360938	non-significant	0.00159807	*	7.81044e-05	*	0.00127695	*	0.000146356	*	0.239948	non-significant
							Rep_2	21.7408	23.5416	23.5466	24.0959
							Rep_3	21.7675	20.9164	24.584	23.1466
							Rep_4	22.9227	20.6619	23.6431	23.9165
							Rep_5	22.5076	22.0645	23.8438	23.8519
							Rep_6	21.8509	21.793	23.6118	23.7617
							Rep_7	21.2069	21.2529	22.7899	23.7967
101	D6EIE1	SLIV_06435	P	Extracellular (peptidoglycan associated)	Secreted protein (Sec) - Amidase	Sec substrate; amidase; hydrolase; cell-wall biosynthesis; housekeeping function	Rep_1	22.7056	22.6708	23.8949	24.6154	7.17815e-10	*	0.000220238	*	2.51535e-05	*	3.38052e-07	*	0.113047	non-significant	4.72839e-05	*	0.000642614	*
							Rep_2	22.182	23.6518	23.7687	24.715
							Rep_3	22.1706	23.4031	23.2516	24.0847
							Rep_4	22.6492	23.3966	24.0084	24.6564
							Rep_5	22.4359	23.2419	23.8608	24.129
							Rep_6	21.6515	23.5988	23.2908	24.071
							Rep_7	21.3411	23.5091	23.4467	24.3485
102	D6EIW7	SLIV_27025	X	Extracellular	Secreted protein (Sec) - Protein with Endopeptidase, NLPC/P60 domain (IPR000064)	Sec substrate; hydrolase; peptidase; proteolysis; unknown function; secreted protease; protease	Rep_1	22.0306	23.763	22.8039	23.8383	0.032893	*	4.85715e-05	*	0.500968	non-significant	0.000657467	*	0.153812	non-significant	0.134406	non-significant	0.361681	non-significant
							Rep_2	22.7927	24.1544	24.425	24.4916
							Rep_3	22.8132	24.526	19.8948	23.2528
							Rep_4	23.3127	24.0628	24.005	23.8873
							Rep_5	23.1718	24.7552	24.3695	23.8208
							Rep_6	23.1712	23.8309	24.2125	23.6616
							Rep_7	22.7987	24.773	23.4429	24.383
103	D6EJ35	SLIV_27365	X,V	Extracellular, Extracellular vesicle	Secreted protein (Tat) - Phospholipase D (EC 3.1.4.4) (Secreted alkaline phosphatase)	Tat substrate; hydrolase; phospholipase; metabolic process	Rep_1	21.9168	21.426	0	17.648	8.162e-05	*	0.160665	non-significant	0.0044875	*	0.00879243	non-significant	0.0027245	*	0.000225532	*	0.0182605	non-significant
							Rep_2	21.2873	21.348	20.3123	17.7914
							Rep_3	21.7987	21.3389	0	14.9299
							Rep_4	21.3223	21.4755	17.5967	17.8457
							Rep_5	18.201	21.5016	16.453	17.6238
							Rep_6	21.7396	22.0848	0	19.3128
							Rep_7	19.1156	22.2674	0	20.8679
104	D6EJ99	SLIV_37320	X	Extracellular	Secreted protein (Tat) - Unknown function	Tat substrate; unknown function	Rep_1	22.8665	22.314	23.4706	23.9642	0.13467	non-significant
							Rep_2	23.2736	23.3631	23.823	24.1655
							Rep_3	23.7188	23.5502	22.7787	22.6701
							Rep_4	23.8928	23.009	24.0925	24.0305
							Rep_5	23.4961	23.3657	24.1798	23.9139
							Rep_6	23.8858	23.1922	24.1217	23.4933
							Rep_7	23.6904	23.3932	23.0584	24.0833
105	D6EJD1	SLIV_37465	E	Secreted Lipoprotein	Secreted Lipoprotein (Sec) - Unknown function	Sec substrate; lipoprotein; unknown function	Rep_1	20.2682	20.8931	21.1248	22.0775	0.00328664	*	0.0341981	non-significant	0.351622	non-significant	0.0104036	non-significant	0.0529386	non-significant	0.0759865	non-significant	0.0103192	non-significant
							Rep_2	20.6842	21.1797	21.0109	22.7012
							Rep_3	20.9802	21.5261	20.3641	21.0012
							Rep_4	21.1873	21.0302	21.8933	22.5787
							Rep_5	21.1129	21.6627	20.2144	22.3768
							Rep_6	20.8612	21.3648	20.1224	20.5121
							Rep_7	21.2281	21.4261	19.221	22.4416
106	D6EJT1	SLIV_07040	X	Extracellular	Secreted protein (Sec) - Protein containing Rhs repeat-associated core (IPR022385) and YD repeat	Sec substrate; unknown function; self proteolysis	Rep_1	17.0187	16.2097	16.0851	17.1476	0.141295	non-significant
							Rep_2	16.7013	16.7456	0	17.5115
							Rep_3	14.2658	16.7716	15.3708	17.0869
							Rep_4	14.4795	10.2024	13.0907	17.7473
							Rep_5	15.9983	16.9387	16.1212	17.3862
							Rep_6	14.7425	16.8153	15.572	17.3761
							Rep_7	16.9316	14.1843	15.4962	16.9181
107	D6EJU7	SLIV_17060	X	Extracellular	Secreted protein (Sec) - Putative oxidoreductase	Sec substrate	Rep_1	0	21.443	23.7656	0	0.902381	non-significant
							Rep_2	20.9703	22.9876	24.043	25.1141
							Rep_3	0	23.0139	0	24.4198
							Rep_4	0	22.9551	24.0941	0
							Rep_5	21.7066	0	0	24.8908
							Rep_6	21.5853	0	23.267	0
							Rep_7	0	0	0	0
108	D6EK57	SLIV_17615	X,V	Extracellular, Extracellular vesicle	Secreted protein (Sec) - 5'-Nucleotidase/apyrase (IPR006179)	Sec substrate; hydrolysis of environmental macromolecules; hydrolase; nucleotidase; sugar hydrolase;	Rep_1	23.5999	22.6127	22.7378	24.3877	1.05307e-06	*	0.0491419	non-significant	7.10991e-06	*	0.000297512	*	0.460954	non-significant	0.000627564	*	1.04585e-07	*
							Rep_2	23.0583	24.181	22.1823	24.7575
							Rep_3	23.4251	22.1336	22.4826	23.7321
							Rep_4	23.4057	22.6062	22.614	24.0589
							Rep_5	23.1951	23.3269	22.7109	24.1308
							Rep_6	23.6012	22.1572	22.7128	24.1658
							Rep_7	23.6699	22.5111	22.5655	23.9861
109	D6EKA1	SLIV_27635	X	Extracellular	Secreted protein (Tat) - Nucleotidase	Tat substrate; hydrolase; phospholipase; hydrolysis of environmental macromolecules	Rep_1	22.035	22.7071	24.0972	23.6227	1.00184e-09	*	7.34847e-05	*	2.48384e-06	*	2.12543e-07	*	0.00263541	*	0.000152526	*	0.441563	non-significant
							Rep_2	21.6925	23.2305	23.8439	24.3316
							Rep_3	22.3559	22.5145	24.0596	23.7987
							Rep_4	22.2904	23.0258	23.906	23.6187
							Rep_5	22.1487	23.0109	23.5036	23.4553
							Rep_6	21.4217	23.3126	22.8946	24.2167
							Rep_7	22.0789	23.0086	23.5489	23.9298
110	D6EKA9	SLIV_27675	E	Secreted Lipoprotein	Secreted Lipoprotein (Sec) - Branched chain amino acid binding protein	Sec substrate; lipoprotein; transport; Leucine-binding protein; TE_Class 3; TC_Subclass 3.A; TC_Family 3.A.1	Rep_1	25.4657	25.1268	25.4418	25.1891	0.00029902	*	0.0018832	*	0.853841	non-significant	0.0857834	non-significant	0.00386419	*	0.000138442	*	0.156558	non-significant
							Rep_2	24.5972	25.3701	25.2776	24.9902
							Rep_3	24.7871	25.409	24.5225	24.3265
							Rep_4	24.9248	25.4242	25.0189	24.6799
							Rep_5	25.1926	25.7124	24.9537	24.2125
							Rep_6	24.8059	25.6293	24.534	24.3819
							Rep_7	24.7836	25.7227	24.5711	24.45
111	D6EKB6	SLIV_27710	X	Extracellular	Secreted protein (Sec) - Protein with Lysozyme-like domain (IPR023346)	Sec substrate; hydrolase; peptidoglycan binding; unknown function	Rep_1	24.5333	24.651	25.1157	26.0504	8.09282e-07	*	0.00426233	*	0.0032275	*	1.8141e-06	*	0.776546	non-significant	0.00223888	*	0.000668827	*
							Rep_2	23.7493	24.4201	24.8882	26.0738
							Rep_3	24.0494	24.5579	24.446	25.7247
							Rep_4	24.3283	24.7799	24.408	24.8731
							Rep_5	24.245	25.7783	24.7536	25.682
							Rep_6	24.1599	24.9015	25.3918	25.8038
							Rep_7	24.2168	24.8998	24.5434	25.9951
112	D6EKF1	SLIV_27875	X,V	Extracellular; Extracellular vesicle	Secreted protein (Sec) - Putative phosphodiesterase (IPR017946)	Sec substrate; hydrolase; phopshodiesterase; housekeeping function	Rep_1	17.1627	19.8805	18.7433	21.8755	0.0288733	*	0.0788889	non-significant	0.651992	non-significant	0.00639867	*	0.272157	non-significant	0.00846798	non-significant	0.0386353	non-significant
							Rep_2	14.5546	13.3529	0	22.1722
							Rep_3	17.4746	19.621	20.1969	21.3794
							Rep_4	0	18.8031	14.9521	21.2699
							Rep_5	16.6754	19.3669	18.2814	21.2548
							Rep_6	17.2327	20.2635	18.4741	21.8152
							Rep_7	14.1307	20.1313	18.1101	22.2533
113	D6EKL3	SLIV_07145	X	Extracellular	Secreted protein (Tat) - Protein of unknown function DUF312 (IPR005506)	Sec substrate; unknown function	Rep_1	25.7845	24.858	26.8916	28.6614	2.99937e-14	*	0.976949	non-significant	0.000209841	*	5.60898e-09	*	2.57176e-05	*	2.83787e-10	*	6.77844e-08	*
							Rep_2	24.3813	25.2672	26.5583	28.9265
							Rep_3	25.6107	25.3144	26.3846	27.9793
							Rep_4	25.8374	25.1198	27.0081	28.6051
							Rep_5	25.3454	25.7997	26.5759	28.4097
							Rep_6	25.2736	25.6983	26.0597	28.3626
							Rep_7	25.2721	25.4936	26.2608	28.5457
114	D6EKN4	SLIV_07255	X	Extracellular	Secreted protein (Sec) - Secreted Endonuclease/exonuclease/phosphatase (IPR005135) with PGAP2-interacting domain (IPR027317) - Cell wall related protein	Sec substrate; cell-wall biosynthesis, housekeeping function	Rep_1	24.5522	25.7031	24.6105	25.1462	0.0272667	*	0.766985	non-significant	0.0318786	non-significant	0.00682103	*	0.440248	non-significant	0.113496	non-significant	4.63883e-05	*
							Rep_2	23.9566	25.5557	24.4844	25.4034
							Rep_3	24.6044	23.4095	24.3444	25.0504
							Rep_4	24.8251	23.7171	24.1763	25.2935
							Rep_5	24.7791	24.1565	24.0503	24.7692
							Rep_6	24.5887	24.4209	23.8358	24.9707
							Rep_7	24.8414	24.449	23.9902	24.8257
115	D6EKU8	SLIV_07595	X,V	Extracellular, Extracellular vesicle	Secreted protein (Tat) - Esterase	Tat substrate; hydrolase; peptidase; proteolysis; serine-type peptidase activity; hydrolysis of environmental macromolecules; secreted protease; protease	Rep_1	26.6611	26.0827	27.1815	28.1575	9.94994e-13	*	0.353628	non-significant	0.00102185	*	9.29957e-09	*	0.0025317	*	4.69314e-09	*	6.09216e-07	*
							Rep_2	25.7686	26.3386	27.4433	28.6101
							Rep_3	26.4528	26.2007	26.7242	28.0542
							Rep_4	26.5782	26.4832	27.0942	28.4446
							Rep_5	26.2277	26.6568	26.9516	28.0785
							Rep_6	26.2535	26.7222	26.717	28.1394
							Rep_7	26.1433	26.5841	26.6942	28.5051
116	D6EKV2	SLIV_07615	X	Extracellular	Secreted protein (Sec) - Unknown function	Sec substrate; unknown function	Rep_1	0	19.8454	0	0	5.06264e-46	*	2.87928e-23	*	#DIV/0!	#DIV/0!	#DIV/0!	#DIV/0!	2.87928e-23	*	2.87928e-23	*	#DIV/0!	#DIV/0!
							Rep_2	0	20.0882	0	0
							Rep_3	0	20.025	0	0
							Rep_4	0	20.5853	0	0
							Rep_5	0	20.164	0	0
							Rep_6	0	20.2082	0	0
							Rep_7	0	20.2823	0	0
117	D6EKW0	SLIV_07660	E	Secreted Lipoprotein	Secreted Lipoprotein (Sec) - Aliphatic sulfonates-binding protein (IPR010067)	Sec substrate; lipoprotein; ABC transporter family; transport; SBP cluster 3; TE_Class 3; TC_Subclass 3.A; TC_Family 3.A.1	Rep_1	20.0727	20.8318	21.5848	22.6731	5.54259e-07	*	0.000193	*	0.00205942	*	2.13887e-06	*	0.591005	non-significant	0.00432026	*	0.00356572	*
							Rep_2	20.4228	21.6077	21.761	22.7178
							Rep_3	20.6335	21.7051	20.6164	21.3978
							Rep_4	20.9301	21.4045	21.9341	22.4505
							Rep_5	20.9925	22.0556	21.724	22.4863
							Rep_6	20.5577	21.5793	21.5351	22.1937
							Rep_7	20.2835	21.758	20.8799	22.4888
118	D6EL15	SLIV_17860	X	Extracellular	Secreted protein (Sec) - Cell wall peptidase	Sec substrate; hydrolase; peptidoglycan binding; cell-wall binding; housekeeping function; secreted protease; protease	Rep_1	24.2079	25.8693	23.4777	23.8881	3.73431e-12	*	6.23119e-09	*	0.261756	non-significant	0.000102759	*	6.30943e-07	*	4.55449e-09	*	0.00896306	non-significant
							Rep_2	24.0746	25.7864	24.5173	23.2544
							Rep_3	24.0863	26.1896	23.3723	22.7535
							Rep_4	24.4112	26.0778	24.6064	23.0579
							Rep_5	24.6494	26.3628	24.3949	22.9941
							Rep_6	24.3035	25.9902	24.2766	23.1192
							Rep_7	24.4101	26.5129	23.7899	23.8553
119	D6ELB1	SLIV_28175	X	Extracellular	Secreted protein (Sec) - Large protein with potential Endonuclease/exonuclease/phosphatase activity (IPR005135)	Sec substrate; hydrolase; phosphatase; signal transduction; housekeeping function	Rep_1	24.0561	23.3827	26.2588	26.0246	1.11965e-11	*	0.390087	non-significant	9.69938e-09	*	7.73317e-09	*	3.10783e-06	*	2.06328e-06	*	0.541427	non-significant
							Rep_2	23.7188	24.9785	25.4342	26.1393
							Rep_3	24.0983	23.7958	26.2337	25.3166
							Rep_4	24.0061	23.4109	25.8545	26.321
							Rep_5	23.8758	23.8346	25.7773	26.0106
							Rep_6	24.2071	24.0556	25.7341	26.0089
							Rep_7	24.2034	23.2601	25.6568	25.8532
120	D6ELJ8	SLIV_28595	X	Extracellular	Secreted protein (Sec) - Subtilisin-like proteiase	Sec substrate; protease; hydrolase	Rep_1	15.6275	13.7726	0	0	9.82329e-05	*	0.0321875	non-significant	2.86468e-17	*	0.241258	non-significant	0.00230093	*	0.598093	non-significant	0.00280404	*
							Rep_2	15.3064	13.3308	0	16.3741
							Rep_3	16.5011	0	0	14.3449
							Rep_4	16.5472	12.9854	0	19.0816
							Rep_5	16.128	15.0906	0	15.0062
							Rep_6	16.8037	0	0	0
							Rep_7	16.8202	14.5489	0	20.7024
121	D6ELP2	SLIV_07815	E	Secreted Lipoprotein	Secreted Lipoprotein (Sec) - ABC-type glycine betaine transport system, substrate-binding protein	Sec substrate; lipoprotein; transporter; ABC transport; membrane transport system; transport; SBP cluster F; TE_Class 3; TC_Subclass 3.A; TC_Family 3.A.1	Rep_1	0	0	0	18.7133	0.00432897	*	0.00221783	*	0.590807	non-significant	0.663338	non-significant	6.46237e-05	*	0.0152547	non-significant	0.335769	non-significant
							Rep_2	18.2162	0	17.9234	19.5935
							Rep_3	18.343	0	17.2922	0
							Rep_4	18.5302	0	18.8794	19.0914
							Rep_5	18.3647	0	18.8159	0
							Rep_6	18.6637	0	18.3604	18.6897
							Rep_7	0	0	17.3874	0
122	D6ELQ5	SLIV_07880	X	Extracellular	Secreted protein (Tat) - TolB-like protein	Tat substrate; unknown function	Rep_1	24.0973	23.7499	25.7622	25.6854	3.46844e-09	*	0.890271	non-significant	8.86336e-06	*	1.51502e-07	*	0.000103564	*	6.98717e-06	*	0.271075	non-significant
							Rep_2	23.0679	23.5667	25.629	26.5085
							Rep_3	24.0966	22.1816	26.281	25.8947
							Rep_4	23.7171	23.9472	25.7982	25.956
							Rep_5	23.27	23.675	26.1243	25.2475
							Rep_6	23.2243	23.435	24.7119	25.894
							Rep_7	23.3166	24.5455	24.8385	26.1453
123	D6ELV4	SLIV_08115	X	Extracellular	Secreted protein (Sec) - Alpha-1,2-mannosidase, putative	Sec substrate; hydrolase; galactose-binding; carbohydrate binding; metabolic process; mannosidase	Rep_1	23.9204	22.0987	25.3899	25.5854	6.37438e-11	*	2.53937e-05	*	1.02764e-05	*	0.000217938	*	2.53821e-07	*	1.33945e-06	*	0.374114	non-significant
							Rep_2	23.8859	23.7066	25.16	25.544
							Rep_3	24.1528	22.6082	25.6787	24.4106
							Rep_4	24.2679	22.5888	25.7603	25.3054
							Rep_5	24.0643	22.4276	25.2609	24.6237
							Rep_6	23.8131	22.9145	24.9417	25.1308
							Rep_7	24.1417	22.6602	24.5755	24.6243
124	D6EM43	SLIV_18490	E	Secreted Lipoprotein	Secreted Lipoprotein (Sec) - Putative Copper chaperone SCO1/SenC (IPR003782)	Sec substrate; lipoprotein; chaperone; respiratory chain; energy; housekeeping function	Rep_1	25.8039	25.608	26.2843	25.7604	0.000727546	*	0.00605343	*	0.313038	non-significant	0.0375178	non-significant	0.182966	non-significant	0.000523533	*	0.0177551	non-significant
							Rep_2	25.2865	25.7775	25.7069	25.5779
							Rep_3	25.6339	26.0233	25.6581	24.8797
							Rep_4	25.7751	26.0104	26.074	25.4799
							Rep_5	25.6097	26.095	25.7846	25.2838
							Rep_6	25.7605	26.2135	25.2857	25.1386
							Rep_7	25.5357	26.1616	25.6417	25.0578
125	D6EMP8	SLIV_29270	X	Extracellular	Secreted protein (Sec) - Penicillin acylase	Sec substrate; hydrolase; acylase; penicillin binding	Rep_1	19.8664	16.994	18.6608	0	0.242648	non-significant
							Rep_2	18.4762	17.5178	18.0384	17.5135
							Rep_3	19.0236	16.9094	17.9203	18.5134
							Rep_4	18.6207	18.4203	18.2491	17.7305
							Rep_5	18.852	17.465	18.0352	17.3429
							Rep_6	18.8211	17.9735	19.0434	18.0747
							Rep_7	18.6488	17.651	17.4858	17.7897
126	D6EMX7	SLIV_08650	X	Extracellular	Secreted protein (Tat) - Thioredoxin-like protein	Tat substrate; redox homeostasis; metabolic process; chaperone	Rep_1	22.5831	23.4017	23.578	23.5849	1.76255e-05	*	6.37019e-06	*	0.000550696	*	0.0318728	non-significant	0.0180557	non-significant	0.00719943	*	0.290785	non-significant
							Rep_2	22.4441	23.7948	23.1206	23.7344
							Rep_3	22.6043	23.8796	23.447	22.6713
							Rep_4	23.1531	23.8814	23.5797	23.2316
							Rep_5	22.7423	24.1812	23.97	23.1874
							Rep_6	23.0515	23.9308	23.5642	22.7243
							Rep_7	22.951	24.2781	23.1416	23.7159
127	D6EN17	SLIV_08845	X	Extracellular	Secreted protein (Sec) - Chitinase II (IPR011583)	Sec substrate; hydrolase; chitinase; cell-wall biosynthesis; housekeeping function	Rep_1	17.9552	0	18.3455	18.6427	0.235237	non-significant
							Rep_2	18.2536	17.805	18.3988	12.4466
							Rep_3	18.3843	17.8798	18.027	17.8261
							Rep_4	18.6775	17.3557	18.466	18.6886
							Rep_5	18.1765	0	0	18.4111
							Rep_6	18.5283	17.928	18.5293	18.6746
							Rep_7	0	0	18.0229	18.3965
128	D6END3	SLIV_19350	X	Extracellular	Secreted protein (Tat) - Protein of unknown function containing DUF839 domain	Tat substrate; unknown function	Rep_1	21.1645	20.324	21.4358	19.9945	0.190614	non-significant
							Rep_2	20.2437	20.5623	21.1186	19.7341
							Rep_3	21.0535	19.2229	21.5604	19.3531
							Rep_4	20.7617	20.747	21.4498	20.0087
							Rep_5	20.1843	20.406	21.1106	0
							Rep_6	20.2652	20.564	20.7087	19.9992
							Rep_7	20.7314	21.1992	20.3707	20.0841
129	D6ENK2	SLIV_29470	E	Secreted Lipoprotein	Secreted Lipoprotein (Sec) - Oligopeptide binding protein	Sec substrate; lipoprotein; solute-binding protein; transmembrane transport; membrane transport system; transport; SBP cluster 5; TE_Class 3; TC_Subclass 3.A; TC_Family 3.A.1; transport	Rep_1	22.7327	23.3823	24.1758	24.4638	2.72691e-05	*	0.00333467	*	0.00180932	*	0.000512836	*	0.842664	non-significant	0.218056	non-significant	0.202857	non-significant
							Rep_2	21.6631	23.7688	24.0385	24.808
							Rep_3	23.5643	24.3617	24.1795	23.9952
							Rep_4	23.2626	23.5766	23.856	24.2275
							Rep_5	23.2684	24.4681	24.4103	24.2361
							Rep_6	21.2206	23.8618	24.2565	23.9664
							Rep_7	22.6861	24.5755	23.3877	24.1911
130	D6ENK7	SLIV_29495	X	Extracellular	Secreted protein (Sec) - Unknown function	Sec substrate; unknown function	Rep_1	22.5579	23.6227	19.1842	22.1515	0.00558341	*	0.018117	non-significant	0.0818598	non-significant	0.278663	non-significant	0.0105676	non-significant	0.00180356	*	0.173341	non-significant
							Rep_2	22.9401	23.2317	22.3341	23.1145
							Rep_3	22.1002	23.1182	22.3714	22.3646
							Rep_4	23.1476	24.2919	19.0172	23.0353
							Rep_5	23.6006	24.2436	22.5599	22.9345
							Rep_6	23.627	23.82	23.1204	22.0151
							Rep_7	23.262	24.4493	23.1983	23.3365
131	D6ENL9	SLIV_29545	X	Extracellular	Secreted protein (Tat) - Peptidyl-prolyl cis-trans isomerase	Tat substrate; isomerase; protein folding; housekeeping function	Rep_1	24.9631	22.9707	23.6947	24.4102	6.22071e-05	*	0.00140243	*	7.84263e-05	*	0.0819248	non-significant	0.444757	non-significant	0.0261583	non-significant	0.00219996	*
							Rep_2	24.2979	23.3907	23.1887	24.3657
							Rep_3	24.2803	23.037	23.1051	23.6549
							Rep_4	24.5727	23.8008	23.8899	24.2364
							Rep_5	24.1119	24.1828	23.2999	23.7317
							Rep_6	24.4392	23.7587	23.8102	24.1892
							Rep_7	24.4873	24.0351	22.9153	24.4397
132	D6ENP8	SLIV_29685	X	Extracellular	Secreted protein (Tat) - Short chain dehydrogenase	Tat substrate; oxidation-reduction process; oxidoreductase	Rep_1	20.6138	19.2265	0	0	5.59292e-33	*	0.216244	non-significant	4.3528e-18	*	4.3528e-18	*	1.56638e-17	*	1.56638e-17	*	#DIV/0!	#DIV/0!
							Rep_2	18.81	18.8324	0	0
							Rep_3	20.453	20.5833	0	0
							Rep_4	20.4633	19.5361	0	0
							Rep_5	20.3196	19.9608	0	0
							Rep_6	20.0495	19.2878	0	0
							Rep_7	20.4621	20.5611	0	0
133	D6ENR6	SLIV_29775	X	Extracellular	Secreted protein (Tat) - Glycosyl hydrolase-like 10 (IPR003790) (UPFUPF0748-like protein)	Tat substrate; hydrolase; carbohydrate binding; hydrolysis of environmental macromolecules	Rep_1	23.9642	22.5468	23.3067	23.7735	1.31851e-05	*	0.000657045	*	0.000502766	*	0.681536	non-significant	0.29832	non-significant	0.000762843	*	0.000506613	*
							Rep_2	23.2931	23.0177	23.4931	24.2447
							Rep_3	23.5989	23.0762	22.5746	23.6371
							Rep_4	23.7727	23.0265	22.5647	24.2375
							Rep_5	23.8694	23.0709	22.8037	23.4415
							Rep_6	24.0166	23.1562	22.4876	23.4504
							Rep_7	23.4319	23.4461	22.7467	23.6465
134	D6ENU9	SLIV_29940	E	Secreted Lipoprotein	Secreted Lipoprotein (Sec) - NlpA family (IPR004872)	Sec substrate; lipoprotein; D-methionine permease, binding protein, ATP-driven transport; membrane transport system; transport; NlpA family; TE_Class 3; TC_Subclass 3.A; TC_Family 3.A.1	Rep_1	22.409	23.1267	22.1275	22.5404	0.312902	non-significant
							Rep_2	22.5834	23.0742	20.6546	22.9761
							Rep_3	22.6602	23.5291	22.3906	22.3096
							Rep_4	22.7029	23.0674	22.5347	22.3799
							Rep_5	22.9036	23.7146	22.4221	22.2171
							Rep_6	22.3913	23.1613	22.217	21.985
							Rep_7	22.1265	23.5694	22.4288	0
135	D6EP33	SLIV_09410	X	Extracellular	Secreted protein (Sec) - Peptidase	Sec substrate; hydrolase; peptidase; proteolysis; metal binding; unknown function; secreted protease; protease	Rep_1	0	22.8092	20.67	0	5.92541e-09	*	6.41742e-22	*	0.00222759	*	#DIV/0!	#DIV/0!	0.0571304	non-significant	6.41742e-22	*	0.00222759	*
							Rep_2	0	22.1948	0	0
							Rep_3	0	22.4142	20.4717	0
							Rep_4	0	22.6537	20.904	0
							Rep_5	0	22.9738	21.1383	0
							Rep_6	0	22.9352	0	0
							Rep_7	0	23.1559	19.8849	0
136	D6EP75	SLIV_09625	X	Extracellular	Secreted protein (Sec) - Peptidase S1, PA clan (IPR009003)	Sec substrate; hydrolase; peptidase; proteolysis; metal binding; hydrolysis of environmental macromolecules; secreted protease; protease	Rep_1	22.9374	22.8968	23.1068	22.4162	0.100979	non-significant
							Rep_2	22.0249	23.0822	22.7547	22.7943
							Rep_3	22.5952	22.898	21.5769	22.037
							Rep_4	22.6768	22.4355	22.3243	22.2243
							Rep_5	22.7752	23.3147	22.3606	22.5921
							Rep_6	21.2677	23.2218	21.1785	22.7347
							Rep_7	22.6512	22.3242	21.9696	22.9257
137	D6EP76	SLIV_09630	X	Extracellular	Secreted protein (Tat) - Peptidase S1, PA clan (IPR009003)	Tat substrate; hydrolase; peptidase; proteolysis; metal binding; hydrolysis of environmental molecules; secreted protease	Rep_1	21.6409	21.9753	20.8933	21.9968	0.00011051	*	0.00101207	*	0.084789	non-significant	0.00310603	*	0.00257811	*	0.235287	non-significant	0.0195513	non-significant
							Rep_2	19.7979	22.1036	22.1763	22.0599
							Rep_3	20.8522	21.5975	21.0808	21.7513
							Rep_4	19.1211	22.0232	21.2392	21.553
							Rep_5	21.1572	21.8974	21.5239	21.4484
							Rep_6	20.6312	22.234	20.7757	21.7108
							Rep_7	20.8209	22.1842	21.1575	22.2851
138	D6EP98	SLIV_09735	E	Secreted Lipoprotein	Secreted Lipoprotein (Sec) - glutamate binding protein	Sec substrate; solute binding protein; membrane transport system; ABC transporter system; transport; SBP cluster 3; TE_Class 3; TC_Subclass 3.A; TC_Family 3.A.1	Rep_1	23.0335	22.7707	23.1124	21.4735	4.32887e-06	*	0.00215302	*	0.381616	non-significant	0.000621848	*	0.00450042	*	2.09057e-05	*	0.0197614	non-significant
							Rep_2	22.3531	23.6698	21.2632	21.8148
							Rep_3	22.9284	23.6143	22.7595	21.4513
							Rep_4	23.1472	23.6558	23.1629	21.3529
							Rep_5	22.644	24.2886	22.9252	22.4728
							Rep_6	22.9339	24.1972	22.2493	22.2774
							Rep_7	22.5965	23.4051	22.4336	20.675
139	D6EPB5	SLIV_19735	X	Extracellular	Secreted protein (Sec) - Glycoside hydrolase/deacetylase	Sec substrate; hydrolase; carbohydrate binding; glycoside hydrolase; hydrolysis of environmental macromolecules	Rep_1	26.4279	27.6655	28.0068	28.1009	1.58027e-08	*	8.71874e-06	*	4.30505e-06	*	1.67858e-06	*	0.672465	non-significant	0.55385	non-significant	0.265151	non-significant
							Rep_2	26.5829	27.4634	27.8676	28.5405
							Rep_3	26.8446	27.9023	27.3921	27.9288
							Rep_4	27.1188	27.7359	28.0948	27.9784
							Rep_5	27.1131	28.3205	28.0481	27.954
							Rep_6	26.5681	28.0973	27.7526	27.845
							Rep_7	26.691	28.2035	27.7756	27.6996
140	D6EPC0	SLIV_19760	E	Secreted Lipoprotein	Secreted Lipoprotein (Sec) - Unknown function	Sec substrate; lipoprotein; unknown function	Rep_1	23.045	22.9455	24.1818	22.2353	1.06859e-05	*	0.000722297	*	5.34398e-05	*	0.0715431	non-significant	0.800306	non-significant	0.00805689	*	0.000409953	*
							Rep_2	22.6296	23.5591	23.4794	23.1205
							Rep_3	21.7838	23.6049	23.8912	23.356
							Rep_4	23.1736	24.4806	24.1718	23.3034
							Rep_5	21.9518	24.3598	24.342	23.372
							Rep_6	22.7926	24.348	24.2019	23.2679
							Rep_7	22.8414	24.3407	23.8189	23.0505
							Rep_1	22.6837	23.4664	23.8574	23.9372	2.44389e-10	*	5.16775e-07	*	3.56792e-05	*	1.56493e-07	*	0.225083	non-significant	0.0393063	non-significant	0.0305757	non-significant
141	D6EPF3	SLIV_19925	X	Extracellular	Secreted protein (Sec) - Tachylectin 2 domain containing protein (IPR023294)	Sec substrate; carbohydrate binding; unknown function	Rep_2	21.5081	23.77	23.9053	23.9291
							Rep_3	22.1566	23.7066	23.0707	23.8582
							Rep_4	22.4644	23.8272	23.6112	24.0261
							Rep_5	21.9269	23.4377	23.6975	23.76
							Rep_6	21.7194	23.6454	22.974	23.5447
							Rep_7	21.9493	23.7809	23.0424	23.9433
142	D6EPK0	SLIV_20155	X	Extracellular	Secreted protein (Sec) - Unknown function DUF3515 (IPR021903)	Sec substrate; unknown function	Rep_1	0	21.9822	21.0313	21.0597	0.121697	non-significant
							Rep_2	18.4392	21.6434	19.9049	21.3145
							Rep_3	20.1441	21.9139	20.6808	20.2155
							Rep_4	18.9416	22.0461	21.4942	0
							Rep_5	18.5965	22.0438	21.2236	0
							Rep_6	17.7539	22.3063	20.6132	20.7141
							Rep_7	20.1038	22.1941	21.0614	20.9861
143	D6EPR1	SLIV_30190	X	Extracellular	Secreted protein (Sec) - Preprotein translocase YajC, component of Sec export system	Sec pathway component; TE_Class 3; TC_Subclass 3.A; TC_Family 3.A.5; transport	Rep_1	17.3007	0	0	16.3855	2.54684e-05	*	0.495752	non-significant	6.3948e-05	*	0.735941	non-significant	0.00222129	*	0.263695	non-significant	2.85619e-18	*
							Rep_2	0	17.5719	0	17.1042
							Rep_3	18.8824	18.2142	0	16.4186
							Rep_4	18.7017	0	0	16.9807
							Rep_5	18.7277	18.0573	0	17.381
							Rep_6	18.5999	18.0333	0	16.4303
							Rep_7	18.0745	17.6354	0	15.967
144	D6EQB7	SLIV_10245	X	Extracellular	Secreted protein (Tat) - 4-aminobutyrate aminotransferase (EC 2.6.1.19)	metabolic enzyme	Rep_1	23.9874	23.2134	23.1688	23.7911	1.96586e-05	*	0.589702	non-significant	0.000852535	*	0.992756	non-significant	0.00048031	*	0.52269	non-significant	0.000358721	*
							Rep_2	22.8518	23.4349	23.2638	24.2156
							Rep_3	24.1102	23.7729	22.2235	23.5393
							Rep_4	23.9539	23.8979	22.8523	23.872
							Rep_5	23.8265	24.2047	22.455	23.443
							Rep_6	23.8388	24.5046	21.575	23.8722
							Rep_7	23.7311	24.1759	22.2861	23.5543
145	D6EQD3	SLIV_10325	X	Extracellular	Secreted protein (Sec) - Peptidase	Sec substrate; hydrolase; peptidase; proteolysis; metal binding; cell-wall biosynthesis; housekeeping function; secreted protease; protease	Rep_1	25.6674	25.1145	25.0059	25.9052	0.00125945	*	0.642054	non-significant	0.502596	non-significant	0.000427612	*	0.317254	non-significant	0.00216237	*	0.00136686	*
							Rep_2	24.4791	25.0034	26.1099	26.2204
							Rep_3	25.171	24.332	24.8453	25.6111
							Rep_4	25.416	25.5641	24.9073	26.14
							Rep_5	25.2672	25.653	24.9008	25.8094
							Rep_6	24.9476	25.0325	24.3832	25.8927
							Rep_7	24.5904	25.6514	23.9317	26.3349
146	D6EQJ7	SLIV_20585	X	Extracellular	Secreted protein (Sec) - Proteinase	Sec substrate; hydrolase; protease; proteolysis; secreted protease	Rep_1	18.9016	0	18.5369	0	0.00335951	*	0.429898	non-significant	0.106102	non-significant	6.95219e-05	*	0.37191	non-significant	0.00232671	*	0.0554241	non-significant
							Rep_2	0	0	0	0
							Rep_3	19.1276	16.8419	18.0747	0
							Rep_4	18.3308	18.2933	0	0
							Rep_5	16.0984	16.3973	0	0
							Rep_6	19.0103	16.2537	0	0
							Rep_7	19.2737	19.0208	18.3282	0
147	D6EQU5	SLIV_30780	P	Extracellular (peptidoglycan associated)	Secreted protein (Sec) - D-alanyl-D-alanine dipeptidase (D-Ala-D-Ala dipeptidase) (EC 3.4.13.22)	Sec substrate; hydrolase; peptidase; proteolysis; serine-type peptidase activity; cell-wall biosynthesis; housekeeping function; secreted protease; protease	Rep_1	21.629	21.4889	22.664	23.4205	7.15729e-12	*	0.0114873	non-significant	0.000115619	*	9.11819e-10	*	0.00887608	non-significant	2.0726e-08	*	2.48897e-05	*
							Rep_2	21.0391	21.8049	22.8799	23.7066
							Rep_3	21.6516	21.5691	22.3504	23.2603
							Rep_4	21.492	21.862	22.2643	23.4789
							Rep_5	21.6294	22.1918	22.5364	23.2408
							Rep_6	21.3408	22.1428	21.74	23.2053
							Rep_7	21.1477	21.7397	22.1419	23.5365
148	D6ERY3	SLIV_21245	E	Secreted Lipoprotein	Secreted Lipoprotein (Sec) - Unknown function (DUF4232 family)	Sec substrate; lipoprotein; unknown function	Rep_1	25.5623	25.1425	24.6218	24.8597	4.23563e-09	*	0.212103	non-significant	2.409e-06	*	0.00145517	*	7.39601e-06	*	0.0141213	non-significant	0.000171015	*
							Rep_2	25.1147	24.995	24.6294	25.1975
							Rep_3	25.6429	25.2555	23.8585	25.0782
							Rep_4	25.6904	25.4832	24.1149	25.2635
							Rep_5	25.2755	25.5694	24.0977	24.6952
							Rep_6	25.3818	25.3611	24.4192	24.913
							Rep_7	25.4554	25.3245	23.8952	25.0113
149	D6ES51	SLIV_21580	X	Extracellular	Secreted protein (Sec) - Phospholipase A2 domain protein (IPR016090)	Sec substrate; hydrolase; phospholipase; housekeeping function	Rep_1	29.2332	21.507	24.135	25.7177	3.11119e-14	*	2.73755e-09	*	2.41546e-11	*	2.04781e-08	*	0.00144037	*	0.000159006	*	0.0176144	non-significant
							Rep_2	28.6749	21.8211	24.0277	24.6351
							Rep_3	28.8741	22.3325	24.4664	23.843
							Rep_4	28.9699	22.0803	24.4257	25.6823
							Rep_5	28.3903	22.3655	24.146	24.6359
							Rep_6	28.2226	22.4463	23.3433	25.3377
							Rep_7	28.4761	24.6028	24.3134	24.6707
150	D6ESC6	SLIV_31645	X,V	Extracellular; Extracellular vesicle	Secreted protein (Sec) - Tripeptidyl aminopeptidase	Sec substrate; hydrolase; peptidase; proteolysis; metabolic process; secreted protease; protease	Rep_1	25.2985	24.1711	25.4409	27.1893	1.25869e-06	*	0.646463	non-significant	0.46962	non-significant	1.23653e-07	*	0.357169	non-significant	1.43648e-05	*	0.000150351	*
							Rep_2	24.6966	26.3057	25.7667	26.9208
							Rep_3	25.1615	24.309	26.4069	26.3762
							Rep_4	25.3461	24.875	25.4158	27.1772
							Rep_5	25.2143	24.9935	24.7232	26.8643
						.	Rep_6	24.7772	24.7759	24.462	26.9536
							Rep_7	24.458	24.5433	24.3631	26.633
151	D6ESI4	SLIV_31940	P	Extracellular (peptidoglycan associated)	Secreted protein (Tat) - Amidase	Tat substrate; peptidoglycan binding; cell-wall biosynthesis; housekeeping function	Rep_1	22.469	21.6424	23.0063	23.6558	0.000521495	*	0.0770551	non-significant	0.243651	non-significant	0.00342573	*	0.0273661	non-significant	0.000612611	*	0.0851869	non-significant
							Rep_2	22.571	22.4966	23.4409	23.9724
							Rep_3	22.8075	22.6193	22.2833	22.5976
							Rep_4	23.2119	22.3689	23.5347	24.1521
							Rep_5	22.6844	22.8233	23.5909	23.6094
							Rep_6	22.892	22.217	23.2744	23.4022
							Rep_7	23.0753	22.9414	22.4819	23.8359
152	D6ESI7	SLIV_31955	A,V	Cytoplasmic, Extracellular vesicle	Xylose isomerase (EC 5.3.1.5)		Rep_1	21.379	18.9165	20.637	22.0684	2.24583e-05	*	0.364995	non-significant	0.0608633	non-significant	0.00387698	*	0.306616	non-significant	0.000539517	*	3.98456e-05	*
							Rep_2	20.2947	19.8634	20.0226	22.1925
							Rep_3	20.3393	20.1571	19.595	21.6035
							Rep_4	20.867	20.2689	19.4261	22.2284
							Rep_5	19.217	20.4841	19.6525	20.2507
							Rep_6	20.6193	20.8522	19.7458	21.8495
							Rep_7	20.158	20.0813	19.4575	21.7044
153	D6ESN1	SLIV_00720	X	Extracellular	Secreted protein (Sec) - Unknown function	Sec substrate; unknown function	Rep_1	24.4874	0	0	0	7.93725e-35	*	1.13733e-17	*	1.13733e-17	*	1.13733e-17	*	#DIV/0!	#DIV/0!	#DIV/0!	#DIV/0!	#DIV/0!	#DIV/0!
							Rep_2	22.6539	0	0	0
							Rep_3	23.6788	0	0	0
							Rep_4	22.1997	0	0	0
							Rep_5	23.3373	0	0	0
							Rep_6	22.5596	0	0	0
							Rep_7	23.2971	0	0	0
154	D6ESU5	SLIV_01030	X	Extracellular	Secreted protein (Tat) - Protein with Lysyl oxidase domain (IPR001695)	Tat substrate; oxidoreductase; oxidation-reduction process; housekeeping function; ECM-remodeling	Rep_1	23.5751	23.2909	25.7227	23.3769	5.16651e-08	*	0.102341	non-significant	9.51376e-06	*	0.00903537	non-significant	0.000140824	*	0.568989	non-significant	0.000125316	*
							Rep_2	23.2577	24.1197	25.4216	23.876
							Rep_3	23.4555	23.1478	26.3917	23.6872
							Rep_4	23.8417	23.747	24.8547	24.1638
							Rep_5	23.4817	23.7992	24.6863	23.9728
							Rep_6	23.1618	24.1238	24.7181	23.8177
							Rep_7	23.3561	24.0102	25.1114	24.0755
155	D6ESW7	SLIV_01140	X	Extracellular	Secreted protein (Sec) - Extracellular small neutral protease	Sec substrate; hydrolase; peptidase; proteolysis; zinc ion binding; metalloendopeptidase activity; hydrolysis of environmental macromolecules; secreted protease; protease	Rep_1	20.4673	22.7775	0	18.303	0.591255	non-significant
							Rep_2	20.5008	22.4005	21.297	20.9955
							Rep_3	0	18.345	20.7982	20.5876
							Rep_4	20.1443	0	20.7971	21.0538
							Rep_5	19.5418	0	21.3997	0
							Rep_6	20.2026	18.1664	20.5078	0
							Rep_7	21.2234	0	18.9274	21.2298
156	D6ESY4	SLIV_11070	X	Extracellular	Secreted protein (Tat) - N-acetylmuramoyl-L-alanine amidase	Tat substrate; amidase; peptidoglycan catabolic process; hydrolase; cell-wall biosynthesis	Rep_1	23.8275	24.746	23.8937	25.0628	1.99097e-08	*	9.64403e-08	*	0.000303782	*	1.37238e-08	*	0.0685439	non-significant	0.138627	non-significant	0.224156	non-significant
							Rep_2	23.5111	24.9729	25.7484	25.4078
							Rep_3	23.21	25.4268	24.1681	24.9488
							Rep_4	23.1276	25.7305	25.266	25.122
							Rep_5	23.4223	25.6361	25.1564	25.1702
							Rep_6	23.295	25.4253	25.0183	24.8669
							Rep_7	22.8791	25.6514	24.1374	25.2658
157	D6ESZ4	SLIV_11120	E	Secreted Lipoprotein	Secreted Lipoprotein (Sec) - Oligopeptide-binding lipoprotein	Sec substrate; lipoprotein; solute-binding protein; transmembrane transport; membrane transport system; transport; TE_Class 3; TC_Subclass 3.A; TC_Family 3.A.1; transport	Rep_1	26.9807	27.2378	27.1992	27.1179	2.2365e-05	*	7.72814e-05	*	0.368522	non-significant	0.147177	non-significant	0.000215103	*	0.000475433	*	0.542253	non-significant
							Rep_2	26.0786	27.2808	26.9346	27.3123
							Rep_3	26.7803	27.4328	26.5484	26.613
							Rep_4	26.9085	27.3456	26.9508	26.931
							Rep_5	26.7154	27.5678	26.8538	26.7925
							Rep_6	26.6468	27.7796	26.4027	26.7584
							Rep_7	26.5052	27.7532	26.7223	26.6942
158	D6ET24	SLIV_11270	X	Extracellular	Secreted protein (Tat) - Neutral zinc metalloprotease	Tat substrate; hydrolase; peptidase; proteolysis; metal binding; ECM remodeling; protease; secreted protease	Rep_1	25.0081	20.6204	25.8298	24.166	4.45744e-09	*	2.23445e-05	*	0.0037892	*	0.0552089	non-significant	6.88929e-06	*	0.000277189	*	0.00242056	*
							Rep_2	24.6936	21.6735	24.7882	24.8655
							Rep_3	24.8629	21.0956	25.2646	23.1785
							Rep_4	25.0141	21.1142	25.5382	24.3051
							Rep_5	24.6768	21.2684	25.5031	24.4081
							Rep_6	24.8052	22.9524	25.3997	24.9438
							Rep_7	24.7855	23.9248	25.0333	24.5814
159	D6ET25	SLIV_11275	X	Extracellular	Secreted protein (Sec) - Neutral zinc metalloprotease	Sec substrate; hydrolase; peptidase; proteolysis; metal binding; housekeeping function; secreted protease; protease	Rep_1	19.8107	0	20.9272	19.6174	6.76621e-10	*	1.2467e-21	*	0.076113	non-significant	0.264122	non-significant	1.93363e-14	*	6.5426e-05	*	0.417871	non-significant
							Rep_2	19.9382	0	19.1889	20.3643
							Rep_3	20.2613	0	18.1304	20.7775
							Rep_4	20.5237	0	20.5872	0
							Rep_5	20.4806	0	19.5053	18.3535
							Rep_6	20.1397	0	18.0125	19.2666
							Rep_7	19.727	0	18.16	19.3632
160	D6ET51	SLIV_11405	X	Extracellular	Secreted protein (Sec) - Cholesterol esterase	Sec substrate; hydrolase; esterase; unknown function	Rep_1	15.1053	0	18.0072	19.2463	0.109809	non-significant
							Rep_2	15.3562	13.5588	19.2638	18.6975
							Rep_3	16.1658	14.3537	0	18.5076
							Rep_4	0	14.0862	15.9048	16.7516
							Rep_5	0	13.4033	16.1756	18.8252
							Rep_6	15.4781	13.6294	17.0028	18.8914
							Rep_7	15.5595	13.9936	14.753	16.5557
161	D6ET94	SLIV_11610	X	Extracellular	Secreted protein (Sec) - Chitinase C (EC 3.2.1.14)	Sec substrate; hydrolase; chitinase; cell-wall biosynthesis	Rep_1	18.8123	16.9034	18.5022	17.6224	0.0652904	non-significant
							Rep_2	18.0728	17.7566	0	0
							Rep_3	18.365	17.904	17.7939	17.7014
							Rep_4	18.2211	17.8625	18.2515	0
							Rep_5	18.1905	18.061	18.2739	0
							Rep_6	18.3558	17.7008	18.329	17.2467
							Rep_7	17.9622	18.0895	18.0835	18.8697
162	D6ETD1	SLIV_21720	E	Secreted Lipoprotein	Secreted Lipoprotein (Sec) - L,D-transpeptidase catalytic domain (IPR005490) SbsA, Ig-like domain (IPR032812)	Sec substrate; lipoprotein; enzymatic activity; peptidoglycan binding	Rep_1	0	23.1653	21.4672	20.2119	0.0497474	*	0.0250157	non-significant	0.427017	non-significant	0.0645625	non-significant	0.0965287	non-significant	0.000362097	*	0.263821	non-significant
							Rep_2	18.8955	22.2947	21.6384	22.5817
							Rep_3	20.0572	22.6806	0	20.9674
							Rep_4	0	22.8885	19.8255	22.1776
							Rep_5	19.2271	23.3972	21.0722	20.5046
							Rep_6	19.4138	22.8797	19.6778	20.8787
							Rep_7	19.0858	23.3735	19.6619	20.4306
163	D6ETG7	SLIV_21910	P	Extracellular (peptidoglycan associated)	Secreted protein (Sec) - Penicillin binding protein	Sec substrate; penicillin binding; cell-wall biosynthesis; housekeeping function	Rep_1	22.8316	23.3314	22.7294	23.2163	7.25216e-07	*	6.31905e-05	*	0.883852	non-significant	0.0121237	non-significant	5.62291e-05	*	0.00148705	*	0.00963075	non-significant
							Rep_2	22.4553	23.5934	22.8699	23.2427
							Rep_3	22.8988	22.9482	22.5848	22.9798
							Rep_4	22.6685	23.7131	22.8455	22.6896
							Rep_5	22.8355	23.8194	22.313	22.8952
							Rep_6	22.5516	23.8525	22.7386	22.9334
							Rep_7	22.2119	23.8819	22.2322	22.9398
164	D6ETM1	SLIV_22195	X	Extracellular	Secreted protein (Sec) - Secreted protein with Lysozyme-like domain (IPR023346) and LysM domain (IPR018392)	Sec substrate; hydrolase; cell-wall biosynthesis; housekeeping function	Rep_1	21.1385	20.3223	21.877	22.1955	1.47774e-06	*	0.0489025	non-significant	0.000212917	*	4.51629e-05	*	0.00316035	*	0.000386932	*	0.320166	non-significant
							Rep_2	20.3269	21.3928	22.0013	22.7106
							Rep_3	20.6539	21.2836	21.5955	21.5837
							Rep_4	20.6985	20.9357	22.2515	22.7021
							Rep_5	21.1152	21.5597	22.782	22.5729
							Rep_6	20.8598	21.7006	22.8507	22.8524
							Rep_7	19.1981	21.5544	21.9363	22.4355
165	D6ETM2	SLIV_22200	X	Extracellular	Secreted protein (Sec) - Protein with Lysozyme-like domain (IPR023346) and LysM domain (IPR018392)	Sec substrate; hydrolase; peptidoglycan binding; housekeeping function	Rep_1	28.2163	29.0826	29.0574	27.8001	0.429791	non-significant
							Rep_2	28.4064	29.3846	28.7964	27.8235
							Rep_3	28.5318	29.6816	28.5563	27.1664
							Rep_4	28.5187	29.4349	29.1362	27.5405
							Rep_5	28.4705	29.7229	0	27.5477
							Rep_6	28.4898	29.3079	29.1112	27.23
							Rep_7	28.4355	29.8128	28.7852	27.7216
166	D6ETN2	SLIV_22260	E	Secreted Lipoprotein	Secreted Lipoprotein (Sec) - Unknown function	Sec substrate; lipoprotein; unknown function	Rep_1	22.1006	20.9619	21.5411	21.3804	0.0015289	*	0.00308492	*	0.00983466	non-significant	0.00305458	*	0.718292	non-significant	0.266807	non-significant	0.580552	non-significant
							Rep_2	20.8801	21.1774	21.5972	21.0339
							Rep_3	21.7624	20.8636	20.7001	20.6163
							Rep_4	21.8883	21.2851	20.9767	20.3651
							Rep_5	22.249	21.112	21.225	20.6
							Rep_6	21.6778	21.1301	20.655	20.9843
							Rep_7	21.6644	21.1774	20.575	21.4113
167	D6EU07	SLIV_32550	X	Extracellular	Secreted protein (Tat) - Putative Phospholipase A2	Tat substrate; hydrolase; phospholipase; housekeeping function	Rep_1	24.236	22.8981	24.6141	21.5343	2.2352e-06	*	0.264687	non-significant	0.296247	non-significant	9.28606e-05	*	0.078252	non-significant	0.000843269	*	8.23622e-05	*
							Rep_2	23.8691	24.2816	25.3619	21.84
							Rep_3	23.7833	24.6328	23.3917	21.9501
							Rep_4	24.3513	24.2318	25.0554	21.511
							Rep_5	24.747	24.0741	24.6874	23.3542
							Rep_6	25.0206	23.397	25.3339	21.9195
							Rep_7	24.2024	24.3548	24.1666	23.5456
168	D6EUA9	SLIV_01600	X	Extracellular	Secreted protein (Tat) - Glycoside hydrolase, family 43 (IPR006710)	Tat substrate; hydrolase; carbohydrate binding; glycoside hydrolase; hydrolysis of environmental macromolecules	Rep_1	22.2375	22.4755	22.8855	23.3761	2.01407e-09	*	0.00143449	*	0.000439714	*	9.50264e-08	*	0.259898	non-significant	7.87565e-06	*	0.000178561	*
							Rep_2	21.6594	22.8712	22.9478	23.6846
							Rep_3	22.303	22.2497	22.5559	23.1108
							Rep_4	22.0137	22.4381	22.8447	23.5341
							Rep_5	22.1868	22.7134	22.7698	23.2517
							Rep_6	22.0089	22.3905	22.4134	23.2601
							Rep_7	21.8787	22.4834	22.2548	23.1676
169	D6EUF0	SLIV_01805	X	Extracellular	Secreted protein (Sec) - Glycoside hydrolase, family 43-like protein	Sec substrate; hydrolase, hydrolysis of environmental macromolecules	Rep_1	0	0	15.9187	0	0.00123616	*	0.0152912	non-significant	0.743277	non-significant	0.0152912	non-significant	0.00230205	*	#DIV/0!	#DIV/0!	0.00230205	*
							Rep_2	18.6195	0	17.9437	0
							Rep_3	18.9714	0	0	0
							Rep_4	19.8002	0	18.6609	0
							Rep_5	19.8629	0	18.2149	0
							Rep_6	0	0	18.528	0
							Rep_7	0	0	0	0
170	D6EUI5	SLIV_11855	X	Extracellular	Secreted protein (Sec) - unknown function	Sec substrate; unknown function	Rep_1	19.0178	20.246	22.4052	21.1467	0.0110015	*	0.10951	non-significant	0.00254849	*	0.145264	non-significant	0.159174	non-significant	0.565808	non-significant	0.0069922	*
							Rep_2	19.3053	20.1312	22.7651	22.4664
							Rep_3	21.8222	22.349	21.6916	20.8232
							Rep_4	19.7505	20.5978	21.1398	20.5441
							Rep_5	22.0917	22.9723	22.7544	20.7188
							Rep_6	19.4525	20.0628	22.5086	20.9845
							Rep_7	19.2532	22.8433	21.7993	20.1306
171	D6EUM7	SLIV_12065	E	Secreted Lipoprotein	Secreted Lipoprotein (Sec) - Solute-binding protein	Sec substrate; lipoprotein; solute binding protein; membrane transport system; transport; SBP cluster 3; TE_Class 3; TC_Subclass 3.A; TC_Family 3.A.1	Rep_1	19.0893	21.0727	22.6853	22.5812	0.134581	non-significant
							Rep_2	21.8624	21.638	21.6608	21.4137
							Rep_3	20.6917	20.3276	23.1437	22.2851
							Rep_4	22.2767	22.383	21.3169	20.738
							Rep_5	21.0547	23.1746	21.8432	21.0662
							Rep_6	20.859	22.6786	21.6563	21.4681
							Rep_7	21.0331	21.485	21.9187	21.3091
172	D6EUN8	SLIV_12120	A,V	Cytoplasmic, Extracellular vesicle	Nucleotide-binding protein	DNA/RNA binding	Rep_1	25.6713	22.8162	21.2195	20.8535	3.34848e-17	*	1.6847e-07	*	4.44137e-10	*	1.26283e-11	*	1.07686e-07	*	4.86877e-09	*	0.26459	non-significant
							Rep_2	24.764	23.1362	19.3688	20.829
							Rep_3	25.6002	23.5777	20.3286	20.2014
							Rep_4	25.9317	23.4148	20.7041	20.3627
							Rep_5	25.346	23.4183	20.4787	20.1497
							Rep_6	25.4159	23.7838	20.3918	21.0926
							Rep_7	25.324	23.7312	19.4687	20.811
173	D6EUQ6	SLIV_12205	E	Secreted Lipoprotein	Secreted Lipoprotein (Sec) - Sugar transporter sugar binding protein	Sec substrate; lipoprotein; transport; ABC transporter; SBP cluster 1; carbohydrate binding; TE_Class 3; TC_Subclass 3.A; TC_Family 3.A.1	Rep_1	15.5915	17.362	18.4758	18.8112	0.167285	non-significant
							Rep_2	15.1969	16.3927	18.5064	18.8756
							Rep_3	17.4332	16.5873	17.6924	17.5811
							Rep_4	15.4717	18.2312	19.0708	19.1235
							Rep_5	17.3248	18.9706	17.3196	16.661
							Rep_6	0	19.2586	19.007	16.1448
							Rep_7	20.306	16.6478	17.8145	18.4871
174	D6EUV9	SLIV_22430	X,V	Extracellular, Extracellular vesicle	Secreted protein (Sec) - Esterase	Sec substrate; hydrolase; peptidase; proteolysis; serine-type peptidase activity; hydrolysis of environmental macromolecules; secreted protease; protease	Rep_1	26.2826	26.7873	27.2931	27.8538	1.30881e-09	*	1.18972e-06	*	8.61825e-05	*	1.99101e-07	*	0.279781	non-significant	0.00248192	*	0.00194998	*
							Rep_2	25.5829	27.1413	27.543	28.0816
							Rep_3	26.169	27.0091	26.7683	27.3324
							Rep_4	26.3118	27.2359	27.0026	27.8419
							Rep_5	25.8084	27.2271	27.0257	27.1741
							Rep_6	25.7035	27.2869	26.5043	27.747
							Rep_7	25.9246	27.3692	26.6974	27.8167
175	D6EVH2	SLIV_33135	X	Extracellular	Secreted protein (Sec) - Glycoside hydrolase superfamily (IPR017853)	Sec substrate	Rep_1	21.0984	0	23.1686	22.8504	0.0119982	*	0.134833	non-significant	7.59806e-06	*	6.21146e-05	*	0.0368673	non-significant	0.0513108	non-significant	0.0926099	non-significant
							Rep_2	19.9617	18.7058	21.5494	23.0171
							Rep_3	20.9433	19.9851	22.9071	21.9826
							Rep_4	20.1383	18.5281	23.0669	21.9031
							Rep_5	21.1482	18.9616	22.8687	21.9428
							Rep_6	20.901	19.1382	22.9606	22.2391
							Rep_7	20.8355	19.0238	22.7823	21.8316
176	D6EVH3	SLIV_33140	X	Extracellular	Secreted protein (Sec) - Alpha-1,2-mannosidase, putative protein	Sec substrate; mannosidase; hydrolase; mannosidase	Rep_1	22.6589	21.8097	24.7121	24.546	1.83023e-08	*	0.0688388	non-significant	5.25546e-05	*	1.27098e-06	*	4.48138e-05	*	7.64436e-06	*	0.579403	non-significant
							Rep_2	22.5344	22.3131	22.9125	24.5481
							Rep_3	22.6844	22.2256	24.2402	23.6875
							Rep_4	22.7894	21.8136	24.53	23.9222
							Rep_5	22.7913	22.7583	24.6799	23.8065
							Rep_6	22.704	22.7368	24.1793	23.8548
							Rep_7	22.8053	22.8892	23.9166	23.7084
177	D6EVL7	SLIV_01925	X	Extracellular	Secreted protein (Sec) - Chondroitin AC/alginate lyase	Sec substrate; lyase; glycosaminoglycan binding	Rep_1	18.676	0	0	20.1274	0.00334833	*	0.00222989	*	0.51974	non-significant	0.627215	non-significant	0.0152508	non-significant	6.78417e-05	*	0.24102	non-significant
							Rep_2	0	0	17.7041	17.6804
							Rep_3	18.9234	0	0	17.7032
							Rep_4	19.0046	0	17.5591	17.7586
							Rep_5	18.7352	0	17.0472	17.3737
							Rep_6	0	0	17.9105	17.5616
							Rep_7	17.8219	0	0	0
178	D6EVR4	SLIV_02150	X	Extracellular	Secreted protein (Sec) - Extracellular small neutral protease (EC 3.4.24.77)	Sec substrate; hydrolase; peptidase; protease; proteolysis; hydrolysis of environmental macromolecules; secreted protease	Rep_1	0	0	21.7154	0	0.00140274	*	0.056647	non-significant	0.221321	non-significant	0.056647	non-significant	0.00222603	*	#DIV/0!	#DIV/0!	0.00222603	*
							Rep_2	0	0	20.5451	0
							Rep_3	0	0	0	0
							Rep_4	18.0929	0	21.4023	0
							Rep_5	17.664	0	21.5756	0
							Rep_6	21.1713	0	0	0
							Rep_7	0	0	21.4687	0
179	D6EVU6	SLIV_02315	E	Secreted Lipoprotein	Secreted Lipoprotein (Sec) - Binding-protein-dependent transport	Sec substrate; lipoprotein; transporter; membrane transport system; transport; SBP cluster 8; TE_Class 3; TC_Subclass 3.A; TC_Family 3.A.1	Rep_1	16.9471	19.9498	18.9868	18.9019	0.275438	non-significant
							Rep_2	18.694	19.7358	18.4026	20.7231
							Rep_3	19.0133	20.841	16.831	18.3691
							Rep_4	19.2373	20.1474	18.8023	19.9816
							Rep_5	18.9306	22.2525	20.1469	0
							Rep_6	19.3864	19.81	18.8311	18.1066
							Rep_7	19.4033	22.5673	0	17.3381
180	D6EW80	SLIV_12815	E	Secreted Lipoprotein	Secreted Lipoprotein (Sec) - ABC transporter lipoprotein BldKB (BldKB)	Sec substrate; lipoprotein; transporter; ABC transporter complex; membrane transport system; transport; SBP cluster 5; TE_Class 3; TC_Subclass 3.A; TC_Family 3.A.1	Rep_1	25.5617	27.639	27.2525	27.238	0.00483997	*	0.0010187	*	0.022762	non-significant	0.0401904	non-significant	0.198475	non-significant	0.0579705	non-significant	0.563892	non-significant
							Rep_2	26.0034	26.2393	25.4446	27.6243
							Rep_3	26.1654	27.9862	26.6576	26.5042
							Rep_4	26.1543	26.6934	27.5585	26.7979
							Rep_5	26.7428	28.0321	27.4867	26.7443
							Rep_6	26.4556	27.8109	27.2398	26.636
							Rep_7	26.0279	28.1311	27.1455	25.7706
181	D6EWC0	SLIV_13015	X,V	Extracellular; Extracellular vesicle	Secreted protein (Sec) - Dehydratease	Sec substrate; lyase; dehydratase	Rep_1	25.6268	18.7074	0	0	7.48749e-07	*	0.0157112	non-significant	6.3298e-21	*	0.00911397	non-significant	6.47112e-05	*	0.507834	non-significant	0.00221951	*
							Rep_2	24.4257	19.3403	0	18.9291
							Rep_3	24.6624	19.1302	0	19.2056
							Rep_4	25.0398	19.9229	0	19.0884
							Rep_5	24.4791	19.7095	0	0
							Rep_6	24.5193	20.9001	0	19.2609
							Rep_7	24.45	0	0	19.5982
182	D6EWE8	SLIV_23095	X	Extracellular	Secreted protein (Tat) - Peptidase M6, InhA family protein	Tat substrate; hydrolase; peptidase; proteolysis; metal binding; protective immunity; secreted protease	Rep_1	27.3004	26.3341	28.2603	29.0046	2.79134e-13	*	0.756259	non-significant	2.86898e-06	*	6.22817e-10	*	7.20095e-05	*	2.86525e-08	*	1.1093e-06	*
							Rep_2	26.7577	27.2058	28.2229	29.1392
							Rep_3	27.1886	27.1009	27.7862	28.8197
							Rep_4	27.2802	26.9273	28.1462	29.3291
							Rep_5	26.8416	27.2871	28.0923	28.8829
							Rep_6	26.8207	27.4178	27.721	28.8124
							Rep_7	26.9494	27.2243	27.8511	28.9747
183	D6EWH5	SLIV_23230	B	Integral membrane	Integral membrane protein - Putative SGNH hydrolase-type esterase domain (IPR013830)	Sec substrate; hydrolase; unknown function	Rep_1	27.5806	27.7673	27.8666	28.5972	0.000601454	*	0.00260378	*	0.0288089	non-significant	0.000203432	*	0.0961405	non-significant	0.60716	non-significant	0.0188961	non-significant
							Rep_2	27.3347	27.6779	27.5681	28.9104
							Rep_3	27.6251	28.233	27.4101	28.0576
							Rep_4	27.6283	27.7071	28.2227	28.3716
							Rep_5	27.5308	28.6547	28.1062	28.2022
							Rep_6	27.4945	28.5612	27.9171	28.2432
							Rep_7	27.1499	28.6889	27.5598	27.74
184	D6EWM0	SLIV_23470	X	Extracellular	Secreted protein (Sec) - Putative galactose oxidase	Sec substrate; oxidoreductase; oxidation-reduction process; unknown function	Rep_1	23.4194	23.8099	23.9862	24.079	1.37619e-06	*	0.000178681	*	0.00489063	*	6.77824e-07	*	0.0682739	non-significant	0.25321	non-significant	0.0016574	*
							Rep_2	23.0308	23.7417	23.9465	24.2753
							Rep_3	23.1894	23.4478	23.5498	23.9605
							Rep_4	23.4556	24.1512	23.7935	24.2304
							Rep_5	23.1909	24.3225	23.5648	23.9795
							Rep_6	23.3492	24.0503	23.3332	24.2352
							Rep_7	22.9011	24.1474	23.3842	23.9655
185	D6EWX7	SLIV_33670	A,V	Cytoplasmic, Extracellular vesicle	Aldolase	metabolic enzyme	Rep_1	22.3731	20.1163	0	19.9078	1.31124e-10	*	0.0212391	non-significant	1.12957e-21	*	0.103903	non-significant	8.40721e-18	*	0.163745	non-significant	6.57543e-05	*
							Rep_2	21.4419	20.1172	0	0
							Rep_3	22.1177	21.4361	0	20.9647
							Rep_4	21.8863	21.251	0	18.2518
							Rep_5	21.7399	21.4764	0	19.2151
							Rep_6	21.4949	21.692	0	19.8998
							Rep_7	22.0635	21.6409	0	19.9632
186	D6EXF5	SLIV_03130	X	Extracellular	Secreted protein (Sec) - Alpha/Beta hydrolase fold protein (IPR029058)	Sec substrate; hydrolase; metabolic process; hydrolysis of environmental macromolecules	Rep_1	19.4755	20.8425	19.5312	18.9923	7.76579e-08	*	0.000130846	*	0.000696955	*	0.0134133	non-significant	9.89157e-07	*	3.6504e-05	*	0.957314	non-significant
							Rep_2	19.6066	20.6	19.3967	19.7002
							Rep_3	20.0434	20.6876	19.5113	19.2152
							Rep_4	20.3183	21.2516	19.0872	19.7795
							Rep_5	19.9797	21.3908	19.1476	19.4588
							Rep_6	20.2118	21.302	18.5858	17.6917
							Rep_7	20.2187	21.8656	18.7937	19.1018
187	D6EXL1	SLIV_13270	X	Extracellular	Secreted protein (Sec) - Unknown function	Sec substrate; unknown function	Rep_1	23.043	23.8527	23.8077	23.6415	3.44768e-07	*	2.18613e-06	*	0.00159553	*	2.75436e-05	*	0.00594453	*	0.0173868	non-significant	0.270102	non-significant
							Rep_2	22.6846	23.9763	23.7618	24.0373
							Rep_3	22.9891	24.114	23.2853	23.4889
							Rep_4	23.2453	24.3057	23.9122	23.9275
							Rep_5	23.2224	24.3956	23.6905	23.7882
							Rep_6	22.8276	24.3287	23.4329	23.4644
							Rep_7	22.744	23.6613	23.0364	23.7526
188	D6EXL2	SLIV_13275	E	Secreted Lipoprotein	Secreted Lipoprotein (Sec) - Unknown function	Sec substrate; lipoprotein; unknown function	Rep_1	23.2707	22.5139	23.3015	23.2966	0.757301	non-significant
							Rep_2	22.4552	22.7663	22.9944	23.17
							Rep_3	21.9553	22.7706	22.4922	22.7599
							Rep_4	21.4348	22.9716	23.0308	22.834
							Rep_5	23.0656	22.9766	23.2551	21.0605
							Rep_6	22.6983	21.4629	21.4182	23.3754
							Rep_7	21.8621	23.2017	22.9467	22.0953
189	D6EXX3	SLIV_23775	X	Extracellular	Secreted protein (Tat) - ABC transporter periplasmic binding domain	Tat substrate; transport; ABC transporter system; transport; SBP cluster 8; TE_Class 3; TC_Subclass 3.A; TC_Family 3.A.1	Rep_1	23.0699	23.3519	22.9913	22.2151	1.2724e-06	*	0.000247914	*	0.398361	non-significant	0.00849624	non-significant	0.000135341	*	3.22657e-05	*	0.0323549	non-significant
							Rep_2	22.3705	23.3506	23.3059	22.8226
							Rep_3	22.9308	23.9092	22.4317	22.0592
							Rep_4	23.2068	23.6111	22.9844	22.3374
							Rep_5	23.0727	24.1071	22.7416	21.1971
							Rep_6	23.0073	23.8633	22.414	21.769
							Rep_7	22.7368	24.1934	22.5048	22.7523
190	D6EXY3	SLIV_23825	A,V	Cytoplasmic, Extracellular vesicle	Guanidinobutyrase (EC 3.5.3.7)	metabolic enzyme	Rep_1	25.2422	23.9799	24.204	25.238	4.04045e-09	*	0.000792375	*	1.03547e-05	*	0.512477	non-significant	0.00343633	*	2.89563e-05	*	9.49284e-07	*
							Rep_2	24.295	23.8837	23.1945	25.2515
							Rep_3	25.0592	23.8785	23.4573	24.9043
							Rep_4	25.2117	24.2347	23.5388	24.9482
							Rep_5	24.9367	24.4819	23.8786	24.9748
							Rep_6	24.9934	24.4897	23.025	25.0434
							Rep_7	24.7949	24.4938	23.3828	24.8178
191	D6EXZ2	SLIV_23870	X	Extracellular	Secreted protein (Sec) - Prolyl tri/tetrapeptidyl aminopeptidase (EC 3.4.11.-) (Tripeptidyl aminopeptidase)	Sec substrate; hydrolase; peptidase; proteolysis; metal binding; metabolic process; secreted protease; protease	Rep_1	19.7233	21.9977	18.6364	18.1137	0.017547	*	3.09331e-07	*	0.00202367	*	0.138579	non-significant	3.08115e-06	*	0.0323465	non-significant	0.398583	non-significant
							Rep_2	19.6957	21.6236	19.8274	20.716
							Rep_3	20.3433	21.6886	16.9292	17.697
							Rep_4	19.9804	22.2728	18.0438	17.6916
							Rep_5	20.0478	22.4455	18.8578	0
							Rep_6	20.3622	22.4234	18.4493	17.6401
							Rep_7	19.8034	23.1086	16.189	18.5315
192	D6EYB7	SLIV_34120	X	Extracellular	Secreted protein (Sec) - Probable subtilase-type protease inhibitor	Sec substrate; proteinase inhibitor; housekeeping function	Rep_1	33.0345	32.5688	33.3328	34.2171	7.53028e-11	*	0.200414	non-significant	0.282276	non-significant	4.10939e-07	*	0.0457364	non-significant	7.77908e-08	*	6.75066e-06	*
							Rep_2	32.6529	32.943	33.2808	34.4237
							Rep_3	32.9211	32.8095	32.6101	34.465
							Rep_4	33.1124	32.8612	33.1563	33.9322
							Rep_5	32.9857	32.648	33.1997	33.9719
							Rep_6	32.6622	32.9486	33.0444	33.7858
							Rep_7	33.0289	32.782	32.7549	34.4731
193	D6EYD3	SLIV_34200	X	Extracellular	Secreted protein (Sec) - Protein containing Nitrous oxide reductase, N-terminal domain (IPR011045)	Sec substrate; unknown function	Rep_1	20.3711	20.8979	23.3584	23.6141	9.36544e-13	*	0.015789	non-significant	1.15288e-07	*	2.0848e-09	*	1.12799e-05	*	2.2619e-07	*	0.0300634	non-significant
							Rep_2	20.6583	21.9021	23.8337	23.7645
							Rep_3	20.6176	21.3019	22.5877	23.1532
							Rep_4	20.5731	21.5875	23.3786	23.9632
							Rep_5	21.5248	21.9941	23.3562	23.621
							Rep_6	21.0342	21.6546	22.8374	23.483
							Rep_7	20.7378	20.7411	22.8972	23.993
194	D6EYE3	SLIV_34250	P	Extracellular (peptidoglycan associated)	Secreted protein (Tat) - L,D-transpeptidase	Tat substrate; peptidoglycan binding; cell-wall biosynthesis; housekeeping function; hydrolase; peptidase	Rep_1	21.1889	23.0056	21.5542	22.4802	8.1205e-07	*	5.21692e-06	*	0.432362	non-significant	0.0001128	*	0.00017761	*	0.256295	non-significant	0.00187486	*
							Rep_2	20.59	23.2761	22.8501	23.9288
							Rep_3	21.4008	22.9037	20.737	22.9102
							Rep_4	22.0112	23.2308	22.1329	23.4233
							Rep_5	20.9319	23.4238	21.525	22.5832
							Rep_6	20.2807	23.5296	20.3381	22.5082
							Rep_7	21.978	23.7278	21.5239	23.3009
195	D6EYG4	SLIV_34355	X	Extracellular	Secreted protein (Tat) - Glycosyl hydrolase	Tat substrate; hydrolase; carbohydrate binding; hydrolysis of environmental macromolecules	Rep_1	21.2709	21.8377	21.2252	20.8828	0.071283	non-significant
							Rep_2	20.7395	21.6823	21.0022	21.2993
							Rep_3	21.1497	21.6595	21.2466	20.735
							Rep_4	20.9976	21.8809	21.4826	20.906
							Rep_5	0	21.8024	21.5582	20.6834
							Rep_6	0	0	21.3481	21.0227
							Rep_7	0	21.9286	21.1396	20.9623
