# Supplementary material for: Enhanced protein secretion in reduced genome strains of Streptomyces lividans
Source: Microb Cell Fact. 2024 Jan 5;23:13. doi: 10.1186/s12934-023-02269-x (PMC10768272; doi:10.1186/s12934-023-02269-x)
Supplement: Supplementary file 6 — Supplementary Material 6 [file 12934_2023_2269_MOESM6_ESM.xlsx]

## Sheet: Results
Table S6: Transcriptomic analysis for RG1.9 vs TK24 wild type
Gene ID	Uniprot code	Protein name	SToPS Sub-cellular Location (Full Name)	SToPSdb Sub-cellular Location code	Keywords	Homologous gene ID from S. coelicolor	Accession (Uniprot)	Protein Name	deleted cluster	baseMean	log2FoldChange	lfcSE	stat	pvalue	padj	A-value (log2 baseMean)	M-value (log2 Foldchange)	A-value (log2 baseMean)	M-value NONE (padj>0.01)	M-value NONE (1>m>-1)	M-value UP (padj<=0.01 and m>=1)	M-value DOWN (padj<=0.01 and m<=-1)	deleted_genes_M-value	TOP_10_UP	TOP_10_down	Genes of SigE regulon	Genes of SigR regulon	arginine biosynthesis pathway
SLIV_24125	A0A076M5U3	Integral membrane protein - Peptidoglycan biosynthesis protein MurJ (IPR004268)	Integral membrane	B	TE_Class 2; TC_Subclass 2.A; TC_Family 2.A.66; transport; cell wall synthesis	SCO2709	#N/A	#N/A	#N/A	31.5452	7.91996	1.21028	6.54392	5.99281e-11	6.49817e-09	4.97935	7.92	4.97935	#N/A	#N/A	7.92	#N/A	#N/A	SLIV_24125
SLIV_21435	A0A076MC90	Uncharacterized protein	Cytoplasmic	A	unknown function	SCO3271	#N/A	#N/A	#N/A	30.8856	7.89771	1.39487	5.66197	1.49642e-08	8.98471e-07	4.94886	7.9	4.94886	#N/A	#N/A	7.9	#N/A	#N/A	SLIV_21435
SLIV_24120	A0A076M3R9	Polysaccharide deacetylase	Cytoplasmic	A	hydrolase; metabolic process	SCO2710	#N/A	#N/A	#N/A	17.4433	7.05537	1.38559	5.09197	3.54366e-07	1.53242e-05	4.1246	7.06	4.1246	#N/A	#N/A	7.06	#N/A	#N/A	SLIV_24120
SLIV_09110	A0A076M1D6	Phospholipid/glycerol acyltransferase, predicted (IPR016676)	Cytoplasmic	A	0	SCO5899	#N/A	#N/A	#N/A	6314.51	6.96466	0.278451	25.0122	4.50538e-138	3.27316e-134	12.6245	6.96	12.6245	#N/A	#N/A	6.96	#N/A	#N/A	SLIV_09110
SLIV_24130	A0A076MA00	Integral membrane protein - O-antigen ligase-related (IPR007016)	Integral membrane	B	cell wall organization	SCO2708	#N/A	#N/A	#N/A	22.8694	6.73766	1.28913	5.22652	1.72734e-07	7.94249e-06	4.51535	6.74	4.51535	#N/A	#N/A	6.74	#N/A	#N/A	SLIV_24130
SLIV_26510	D6EHF7	Integral membrane protein of unknown function (DUF1772 family)	Integral membrane	B	unknown function	SCO2242	#N/A	#N/A	#N/A	11.9843	6.51323	1.59068	4.09461	4.2288e-05	0.000997476	3.58308	6.51	3.58308	#N/A	#N/A	6.51	#N/A	#N/A	SLIV_26510
SLIV_24105	D6EY40	Acyl-CoA N-acyltransferase (IPR016181)	Cytoplasmic	A	0	SCO2713	#N/A	#N/A	#N/A	8.3273	5.99989	1.51629	3.95695	7.59121e-05	0.00160152	3.05785	6	3.05785	#N/A	#N/A	6	#N/A	#N/A	SLIV_24105
SLIV_10125	D6EQ94	Kinase	Cytoplasmic	A	secondary metabolic process	SCO5700	#N/A	#N/A	#N/A	13.7388	5.98025	1.45298	4.11585	3.85753e-05	0.000921873	3.78018	5.98	3.78018	#N/A	#N/A	5.98	#N/A	#N/A	SLIV_10125
SLIV_17505	D6EK36	Integral membrane protein of unknown function	Integral membrane	B	0	SCO4174	#N/A	#N/A	#N/A	176.451	5.88599	0.559405	10.5219	6.84993e-26	3.31765e-23	7.46312	5.89	7.46312	#N/A	#N/A	5.89	#N/A	#N/A	SLIV_17505
SLIV_05050	A0A076LZB0	Integral membrane protein of unknown function	Integral membrane	B	0	SCO6692	#N/A	#N/A	#N/A	16.9844	4.89833	1.30339	3.75814	0.000171181	0.00316446	4.08614	4.9	4.08614	#N/A	#N/A	4.9	#N/A	#N/A	SLIV_05050
SLIV_17500	D6EK35	Uncharacterized protein	Cytoplasmic	A	unknown function	SCO4175	#N/A	#N/A	#N/A	73.4354	4.11685	0.660624	6.23175	4.61238e-10	4.29602e-08	6.1984	4.12	6.1984	#N/A	#N/A	4.12	#N/A	#N/A
SLIV_33565	not updated/annotated yet in Uniprot	Uncharacterized protein	Cytoplasmic	A	unknown function	SCO0873	#N/A	#N/A	#N/A	19.4508	3.66572	0.840704	4.36029	1.29888e-05	0.000364339	4.28176	3.67	4.28176	#N/A	#N/A	3.67	#N/A	#N/A
SLIV_22160	A0A076MCJ7	Secreted protein (Sec) - Uncharacterized protein	Extracellular	X	Sec substrate; unknown function	SCO3105	#N/A	#N/A	#N/A	53.9284	3.63789	0.932135	3.90275	9.51066e-05	0.00190344	5.75297	3.64	5.75297	#N/A	#N/A	3.64	#N/A	#N/A
SLIV_26905	A0A076MBJ8	Integral membrane protein of unknwon function	Integral membrane	B	Integral membrane protein; unknown function	SCO2160	#N/A	#N/A	#N/A	2333.97	3.3743	0.306703	11.0018	3.74479e-28	2.47326e-25	11.1886	3.37	11.1886	#N/A	#N/A	3.37	#N/A	#N/A
SLIV_26680	D6EHJ4	Secreted protein (Sec) - Putative 23.9 kDa protein in glnII region (Secreted protein)	Extracellular	X	Sec substrate; unknown function	SCO2207	#N/A	#N/A	#N/A	48.6016	3.28019	0.735946	4.45711	8.30738e-06	0.000249393	5.60293	3.28	5.60293	#N/A	#N/A	3.28	#N/A	#N/A
SLIV_13035	D6EWC4	Hydroxylacyl-CoA dehydrogenase	Cytoplasmic	A	oxidoreductase activity	SCO5070	#N/A	#N/A	#N/A	838.552	3.02251	0.247837	12.1955	3.28384e-34	3.97619e-31	9.71176	3.02	9.71176	#N/A	#N/A	3.02	#N/A	#N/A
SLIV_31065	D6ER05	Uncharacterized protein	Cytoplasmic	A	unknown function	SCO1342	#N/A	#N/A	#N/A	37.1303	2.95116	0.682543	4.32377	1.53386e-05	0.000415801	5.21452	2.95	5.21452	#N/A	#N/A	2.95	#N/A	#N/A
SLIV_26170	D6EG42	Integral membrane protein - Membrane transporter	Integral membrane	B	TE_Class 2; TC_Subclass 2.A; TC_Family 2.A.1; transport	SCO2310	#N/A	#N/A	#N/A	26.8723	2.62681	0.69979	3.75371	0.000174234	0.00320458	4.74805	2.63	4.74805	#N/A	#N/A	2.63	#N/A	#N/A
SLIV_14340	A0A076M4B7	Uncharacterized protein	Cytoplasmic	A	unknown function	SCO4804	#N/A	#N/A	#N/A	171.575	2.56835	0.349131	7.35641	1.88918e-13	2.96576e-11	7.4227	2.57	7.4227	#N/A	#N/A	2.57	#N/A	#N/A
SLIV_22770	D6EV30	Organic hydroperoxide resistance protein (Uncharacterized protein)	Cytoplasmic	A	oxidative stress	SCO2986	#N/A	#N/A	#N/A	106.642	2.55927	0.653004	3.91923	8.88329e-05	0.00180776	6.73663	2.56	6.73663	#N/A	#N/A	2.56	#N/A	#N/A
SLIV_17510	D6EK37	Sulphur relay, DsrE/F-like protein (IPR003787)	Cytoplasmic	A	0	SCO4173	#N/A	#N/A	#N/A	169.565	2.49054	0.44364	5.61388	1.97843e-08	1.15913e-06	7.40569	2.49	7.40569	#N/A	#N/A	2.49	#N/A	#N/A
SLIV_11095	A0A076M2S2	Putative thioesterase/thiol ester dehydratase-isomerase (Uncharacterized protein)	Cytoplasmic	A	oxidoreductase activity	SCO5482	#N/A	#N/A	#N/A	345.127	2.46204	0.426231	5.77629	7.63661e-09	5.13703e-07	8.43098	2.46	8.43098	#N/A	#N/A	2.46	#N/A	#N/A
SLIV_25905	D6EFY8	Secreted Lipoprotein (Sec) - unknown function	Secreted Lipoprotein	E	Sec substrate; lipoprotein; unknown function	SCO2355	#N/A	#N/A	#N/A	56.5743	2.42031	0.579991	4.17302	3.00595e-05	0.000735293	5.82208	2.42	5.82208	#N/A	#N/A	2.42	#N/A	#N/A
SLIV_17385	D6EK12	Uncharacterized protein	Cytoplasmic	A	unknown function	SCO4199	#N/A	#N/A	#N/A	2269.13	2.36714	0.27505	8.60625	7.54923e-18	2.28522e-15	11.1479	2.37	11.1479	#N/A	#N/A	2.37	#N/A	#N/A				**
SLIV_22155	D6ETL3	Secreted Lipoprotein (Sec) - Unknown function	Secreted Lipoprotein	E	Sec substrate; lipoprotein; unknown; unknown function	SCO3106	#N/A	#N/A	#N/A	84.791	2.3599	0.513052	4.59973	4.23047e-06	0.000136713	6.40584	2.36	6.40584	#N/A	#N/A	2.36	#N/A	#N/A
SLIV_29860	A0A076M8Q3	Integral membrane protein - Phenol hydroxylase reductase (IPR001221)	Integral membrane	B	oxidoreductase activity	SCO1573	#N/A	#N/A	#N/A	267.018	2.33484	0.428481	5.4491	5.06266e-08	2.66523e-06	8.06079	2.33	8.06079	#N/A	#N/A	2.33	#N/A	#N/A
SLIV_30395	A0A076M8W8	Probable primosomal protein N' (EC 3.6.4.-) (ATP-dependent helicase PriA)	Cytoplasmic	A	TE_Class 3; TC_Subclass 3.A; TC_Family 3.A.11; transport	SCO1475	#N/A	#N/A	#N/A	165.957	2.27752	0.354685	6.42124	1.35165e-10	1.37629e-08	7.37467	2.28	7.37467	#N/A	#N/A	2.28	#N/A	#N/A
SLIV_29875	D6ENT6	Argininosuccinate lyase (ASAL) (EC 4.3.2.1) (Arginosuccinase)	Peripheral plasma membrane protein facing the cytoplasm	F1	0	SCO1570	#N/A	#N/A	#N/A	1107.7	2.28403	0.398862	5.72637	1.02599e-08	6.48161e-07	10.1133	2.28	10.1133	#N/A	#N/A	2.28	#N/A	#N/A					***
SLIV_18000	D6EL38	Secreted Lipoprotein (Sec) - Unknown function (DUF306 domain)	Secreted Lipoprotein	E	Sec substrate; lipoprotein; unknown function	SCO4085	#N/A	#N/A	#N/A	1064.74	2.26626	0.328975	6.88886	5.62424e-12	7.16844e-10	10.0563	2.27	10.0563	#N/A	#N/A	2.27	#N/A	#N/A
SLIV_32570	A0A076MA75	Secreted protein (Sec) - Unknown function	Extracellular	X	Sec substrate; unknown function	SCO1044	#N/A	#N/A	#N/A	157.8	2.23926	0.631896	3.54372	0.000394527	0.00647006	7.30196	2.24	7.30196	#N/A	#N/A	2.24	#N/A	#N/A
SLIV_31205	D6ER34	Putative thioesterase/thiol ester dehydratase-isomerase (Uncharacterized protein)	Cytoplasmic	A	oxidoreductase activity	SCO1317	#N/A	#N/A	#N/A	308.702	2.20203	0.410904	5.359	8.36817e-08	4.02614e-06	8.27007	2.2	8.27007	#N/A	#N/A	2.2	#N/A	#N/A
SLIV_33520	D6EWU6	Peptide deformylase (PDF) (EC 3.5.1.88) (Polypeptide deformylase)	Cytoplasmic	A	metabolic process	SCO0883	#N/A	#N/A	#N/A	51.2071	2.19321	0.626083	3.50306	0.000459947	0.00734966	5.67827	2.19	5.67827	#N/A	#N/A	2.19	#N/A	#N/A
SLIV_04495	A0A076M2H4	Integral membrane protein - Membrane transporter	Integral membrane	B	TE_Class 2; TC_Subclass 2.A; TC_Family 2.A.1; transport	SCO6805	#N/A	#N/A	#N/A	119.151	2.17852	0.455408	4.78368	1.72118e-06	6.31533e-05	6.89664	2.18	6.89664	#N/A	#N/A	2.18	#N/A	#N/A
SLIV_22675	A0A076M975	Uncharacterized protein	Cytoplasmic	A	unknown function	SCO3007	#N/A	#N/A	#N/A	703.298	2.15665	0.231395	9.32021	1.16112e-20	4.43976e-18	9.45799	2.16	9.45799	#N/A	#N/A	2.16	#N/A	#N/A
SLIV_14350	A0A076M841	Uncharacterized protein	Cytoplasmic	A	unknown function	SCO4802	#N/A	#N/A	#N/A	131.439	2.13705	0.457586	4.67028	3.00793e-06	0.00010164	7.03825	2.14	7.03825	#N/A	#N/A	2.14	#N/A	#N/A
SLIV_27425	A0A076M7I6	Uncharacterized protein	Cytoplasmic	A	unknown function	SCO2056	#N/A	#N/A	#N/A	106.683	2.13631	0.51292	4.165	3.11349e-05	0.000758343	6.73719	2.14	6.73719	#N/A	#N/A	2.14	#N/A	#N/A
SLIV_29090	D6EML2	Methyltransferase type 11-like protein (IPR013216)	Cytoplasmic	A	0	SCO1731	#N/A	#N/A	#N/A	430.341	2.11746	0.311058	6.80729	9.94536e-12	1.18448e-09	8.74934	2.12	8.74934	#N/A	#N/A	2.12	#N/A	#N/A
SLIV_10300	A0A076LW12	Motility related protein (Uncharacterized protein)	Cytoplasmic	A	0	SCO5665	#N/A	#N/A	#N/A	171.123	2.10884	0.367271	5.74191	9.36128e-09	6.127e-07	7.41889	2.11	7.41889	#N/A	#N/A	2.11	#N/A	#N/A
SLIV_29825	D6ENS6	N-acetyl-gamma-glutamyl-phosphate reductase (AGPR) (EC 1.2.1.38) (N-acetyl-glutamate semialdehyde dehydrogenase)	Cytoplasmic	A	metabolic process; oxidoreductase activity	SCO1580	#N/A	#N/A	#N/A	128.716	2.10269	0.41739	5.0377	4.71169e-07	1.96727e-05	7.00805	2.1	7.00805	#N/A	#N/A	2.1	#N/A	#N/A					***
SLIV_09100	A0A076LXT8	Integral membrane protein - Amino acid/polyamine transporter I (IPR002293)	Integral membrane	B	TE_Class 2; TC_Subclass 2.A; TC_Family 2.A.3; transport	SCO5900	#N/A	#N/A	#N/A	989.425	2.05248	0.253779	8.08767	6.08188e-16	1.42532e-13	9.95045	2.05	9.95045	#N/A	#N/A	2.05	#N/A	#N/A
SLIV_24020	A0A076M3Q1	Heavy-metal-associated protein	Cytoplasmic	A	0	SCO2730	#N/A	#N/A	#N/A	586.28	2.05346	0.349801	5.87037	4.34814e-09	3.15892e-07	9.19545	2.05	9.19545	#N/A	#N/A	2.05	#N/A	#N/A
SLIV_01145	D6ESW8	Putative cell wall assembly regulator or cell proliferation protein	Cytoplasmic	A	cell wall organization	SCO7634	#N/A	#N/A	#N/A	615.477	2.005	0.275588	7.27534	3.45556e-13	5.23013e-11	9.26556	2	9.26556	#N/A	#N/A	2	#N/A	#N/A
SLIV_32240	D6ETU6	Oxidoreductase	Cytoplasmic	A	metabolic process; oxidoreductase activity	SCO1112	#N/A	#N/A	#N/A	1218.2	1.99147	0.346025	5.75527	8.65023e-09	5.7655e-07	10.2505	1.99	10.2505	#N/A	#N/A	1.99	#N/A	#N/A
SLIV_25210	A0A076MAK3	Integral membrane protein - Alkaline-phosphatase-like, core domain (IPR017850)	Integral membrane	B	Integral membrane protein; alkaline phosphatease; hydrolase; housekeeping function; transport	SCO2495	#N/A	#N/A	#N/A	163.453	1.99403	0.415034	4.8045	1.55139e-06	5.72126e-05	7.35273	1.99	7.35273	#N/A	#N/A	1.99	#N/A	#N/A
SLIV_09710	A0A076LY46	Phosphoribosyl-ATP pyrophosphohydrolase-like (IPR021130)	Cytoplasmic	A	0	SCO5781	#N/A	#N/A	#N/A	322.454	1.96097	0.320552	6.11748	9.50685e-10	8.42284e-08	8.33295	1.96	8.33295	#N/A	#N/A	1.96	#N/A	#N/A
SLIV_31050	D6ER02	3-ketoacyl-(Acyl-carrier-protein) reductase	Cytoplasmic	A	oxidoreductase activity	SCO1345	#N/A	#N/A	#N/A	35.0612	1.96326	0.53071	3.69932	0.00021618	0.00383998	5.13181	1.96	5.13181	#N/A	#N/A	1.96	#N/A	#N/A
SLIV_17390	A0A076M9U7	DNA-binding protein	Cytoplasmic	A	transcription	SCO4198	#N/A	#N/A	#N/A	821.17	1.93553	0.275771	7.01864	2.2404e-12	3.13009e-10	9.68154	1.94	9.68154	#N/A	#N/A	1.94	#N/A	#N/A				**
SLIV_09535	D6EP58	ATP-dependent DNA helicase	Cytoplasmic	A	metabolic process	SCO5815	#N/A	#N/A	#N/A	675.849	1.92608	0.2735	7.04235	1.8902e-12	2.69261e-10	9.40056	1.93	9.40056	#N/A	#N/A	1.93	#N/A	#N/A
SLIV_20600	D6EQJ9	Transcriptional regulator LysR-type	Nucleoid	N	transcription	SCO3435	#N/A	#N/A	#N/A	95.0136	1.91066	0.395146	4.83533	1.32927e-06	5.00371e-05	6.57006	1.91	6.57006	#N/A	#N/A	1.91	#N/A	#N/A
SLIV_08660	D6EMX9	Secreted protein (Sec) - Unknown function	Extracellular	X	Sec substrate; unknown function	SCO5991	#N/A	#N/A	#N/A	45.2291	1.91374	0.525378	3.6426	0.000269902	0.00463555	5.49918	1.91	5.49918	#N/A	#N/A	1.91	#N/A	#N/A
SLIV_09810	A0A076LY71	ATP-dependent DNA helicase	Cytoplasmic	A	hydrolase	SCO5761	#N/A	#N/A	#N/A	2390.01	1.89517	0.238108	7.95928	1.73045e-15	3.92867e-13	11.2228	1.9	11.2228	#N/A	#N/A	1.9	#N/A	#N/A
SLIV_08010	D6ELT2	Acetyl-coa acetyltransferase	Cytoplasmic	A	metabolic process; cell wall organiztion	SCO6027	#N/A	#N/A	#N/A	3718.14	1.88809	0.333363	5.66375	1.48098e-08	8.96608e-07	11.8604	1.89	11.8604	#N/A	#N/A	1.89	#N/A	#N/A
SLIV_10645	D6ERK5	ATP-dependent DNA helicase RecG (EC 3.6.4.12)	Cytoplasmic	A	0	SCO5566	#N/A	#N/A	#N/A	1614.57	1.883	0.26851	7.01279	2.33614e-12	3.20227e-10	10.6569	1.88	10.6569	#N/A	#N/A	1.88	#N/A	#N/A
SLIV_22895	A0A076M978	Integral membrane protein - Acyltransferase 3	Integral membrane	B	0	SCO2961	#N/A	#N/A	#N/A	599.57	1.85862	0.193791	9.59085	8.73605e-22	3.73338e-19	9.22779	1.86	9.22779	#N/A	#N/A	1.86	#N/A	#N/A
SLIV_07305	D6EKP4	Cell shape determining protein MreB/Mrl (IPR004753)	Peripheral plasma membrane protein facing the cytoplasm	F1	0	SCO6166	#N/A	#N/A	#N/A	6535.05	1.84822	0.400509	4.61467	3.93729e-06	0.000128271	12.674	1.85	12.674	#N/A	#N/A	1.85	#N/A	#N/A
SLIV_07325	A0A076LUH6	Two-component system response regulator	Cytoplasmic	A	transcription	SCO6162	#N/A	#N/A	#N/A	1325.09	1.83631	0.33672	5.45352	4.93819e-08	2.61869e-06	10.3719	1.84	10.3719	#N/A	#N/A	1.84	#N/A	#N/A
SLIV_21660	D6ETB9	Integral membrane protein - Drug resistance transporter EmrB/QacA subfamily (IPR004638)	Integral membrane	B	TE_Class 2; TC_Subclass 2.A; TC_Family 2.A.1; transport	SCO3206	#N/A	#N/A	#N/A	324.043	1.8406	0.449749	4.09251	4.26729e-05	0.00100287	8.34004	1.84	8.34004	#N/A	#N/A	1.84	#N/A	#N/A				**
SLIV_19790	A0A076M198	Heavy metal reductase	Cytoplasmic	A	0	SCO3700	#N/A	#N/A	#N/A	86.6193	1.82726	0.525849	3.47487	0.0005111	0.00800246	6.43662	1.83	6.43662	#N/A	#N/A	1.83	#N/A	#N/A
SLIV_24015	D6EY22	Integral membrane protein - Cation-transporting P-type ATPase B (EC 3.6.3.-)	Integral membrane	B	TE_Class 3; TC_Subclass 3.A; TC_Family 3.A.3; transport	SCO2731	#N/A	#N/A	#N/A	1184.89	1.81801	0.263597	6.89692	5.31409e-12	6.89408e-10	10.2105	1.82	10.2105	#N/A	#N/A	1.82	#N/A	#N/A
SLIV_06445	D6EIE3	Exodeoxyribonuclease III	Cytoplasmic	A	nuclease	SCO6341	#N/A	#N/A	#N/A	758.906	1.82075	0.275835	6.60088	4.08724e-11	4.49906e-09	9.56778	1.82	9.56778	#N/A	#N/A	1.82	#N/A	#N/A
SLIV_25920	A0A076M4Z1	Acyl-CoA N-acyltransferase (IPR016181)	Cytoplasmic	A	0	SCO2353	#N/A	#N/A	#N/A	1629.08	1.81321	0.280521	6.46373	1.02152e-10	1.06019e-08	10.6698	1.81	10.6698	#N/A	#N/A	1.81	#N/A	#N/A
SLIV_12225	D6EUR0	Acetyltransferase	Cytoplasmic	A	cell wall organization	SCO5228	#N/A	#N/A	#N/A	58.5742	1.8114	0.464594	3.89889	9.66347e-05	0.00191295	5.87219	1.81	5.87219	#N/A	#N/A	1.81	#N/A	#N/A
SLIV_31060	D6ER04	Uracil-DNA glycosylase (UDG) (EC 3.2.2.27)	Cytoplasmic	A	0	SCO1343	#N/A	#N/A	#N/A	537.569	1.80176	0.327214	5.50638	3.66296e-08	2.01601e-06	9.07031	1.8	9.07031	#N/A	#N/A	1.8	#N/A	#N/A
SLIV_06835	A0A076M023	DNA Helicase	Cytoplasmic	A	0	SCO6262	#N/A	#N/A	#N/A	802.572	1.78824	0.235848	7.58217	3.39819e-14	6.33021e-12	9.64849	1.79	9.64849	#N/A	#N/A	1.79	#N/A	#N/A			*
SLIV_31510	D6ES99	Uncharacterized protein	Cytoplasmic	A	unknown function	SCO1256	#N/A	#N/A	#N/A	384.594	1.79138	0.285477	6.27503	3.49558e-10	3.3415e-08	8.58719	1.79	8.58719	#N/A	#N/A	1.79	#N/A	#N/A
SLIV_29830	D6ENS7	Arginine biosynthesis bifunctional protein ArgJ	Cytoplasmic	A	metabolic enzyme	SCO1579	#N/A	#N/A	#N/A	286.262	1.78858	0.477841	3.74303	0.000181811	0.0033355	8.16119	1.79	8.16119	#N/A	#N/A	1.79	#N/A	#N/A					***
SLIV_19430	D6ENE9	Putative beta-lactamase-like protein	Cytoplasmic	A	0	SCO3774	#N/A	#N/A	#N/A	70.9244	1.7898	0.484054	3.69752	0.000217713	0.00385778	6.14821	1.79	6.14821	#N/A	#N/A	1.79	#N/A	#N/A
SLIV_07335	D6EKP9	Integral membrane protein - Bifunctional preprotein translocase subunit SecDF, component of Sec export system	Integral membrane	B	Sec pathway component; TE_Class 3; TC_Subclass 3.A; TC_Family 3.A.5; transport	SCO6160	#N/A	#N/A	#N/A	2334.41	1.78118	0.307605	5.7905	7.01788e-09	4.76494e-07	11.1888	1.78	11.1888	#N/A	#N/A	1.78	#N/A	#N/A
SLIV_07300	D6EKP3	Integral membrane protein of unknown function	Integral membrane	B	0	SCO6167	#N/A	#N/A	#N/A	4669.6	1.76665	0.400222	4.41418	1.01393e-05	0.000294648	12.1891	1.77	12.1891	#N/A	#N/A	1.77	#N/A	#N/A
SLIV_19800	A0A076M7F7	Integral membrane protein - Arsenite resistance protein ArsB	Integral membrane	B	TE_Class 2; TC_Subclass 2.A; TC_Family 2.A.59; transport	SCO3698	#N/A	#N/A	#N/A	260.888	1.77108	0.437322	4.04983	5.1254e-05	0.0011564	8.02729	1.77	8.02729	#N/A	#N/A	1.77	#N/A	#N/A
SLIV_14345	A0A076M4L7	Putative ATPase (Uncharacterized protein)	Cytoplasmic	A	0	SCO4803	#N/A	#N/A	#N/A	641.355	1.7569	0.254169	6.91233	4.76754e-12	6.29748e-10	9.32498	1.76	9.32498	#N/A	#N/A	1.76	#N/A	#N/A
SLIV_32390	D6ETX5	Electron transfer flavoprotein subunit alpha	Cytoplasmic	A	respiratory chain; oxidoreductase activity	SCO1081	#N/A	#N/A	#N/A	2302.98	1.75633	0.29428	5.96822	2.39852e-09	1.83424e-07	11.1693	1.76	11.1693	#N/A	#N/A	1.76	#N/A	#N/A
SLIV_19450	A0A076M7H3	Secreted protein (Sec) - Penicillin binding protein	Extracellular (peptidoglycan associated)	P	Sec substrate; penicillin binding; cell-wall biosynthesis; housekeeping function	SCO3771	#N/A	#N/A	#N/A	176.355	1.76075	0.441068	3.99201	6.55154e-05	0.00143797	7.46234	1.76	7.46234	#N/A	#N/A	1.76	#N/A	#N/A
SLIV_32565	D6EU10	Metal associated protein (Uncharacterized protein)	Cytoplasmic	A	TE_Class 9; TC_Subclass 9.A; TC_Family 9.A.2; transport	SCO1045	#N/A	#N/A	#N/A	146.605	1.76212	0.492237	3.57981	0.000343839	0.00574251	7.19579	1.76	7.19579	#N/A	#N/A	1.76	#N/A	#N/A
SLIV_17055	A0A076LZQ5	Protein of unknown function containing Pentapeptide repeat (IPR001646)	Cytoplasmic	A	0	SCO4268	#N/A	#N/A	#N/A	447.48	1.75472	0.237519	7.38772	1.49366e-13	2.46623e-11	8.80568	1.75	8.80568	#N/A	#N/A	1.75	#N/A	#N/A
SLIV_33345	D6EWR2	Oxygenase	Cytoplasmic	A	oxidoreductase activity	SCO0917	#N/A	#N/A	#N/A	518.591	1.74522	0.291113	5.99498	2.03508e-09	1.57286e-07	9.01845	1.75	9.01845	#N/A	#N/A	1.75	#N/A	#N/A
SLIV_24045	A0A076M3Q5	Secreted Lipoprotein (Sec) - Putative lipoprotein localisation LolA/LolB/LppX-like protein (IPR029046)	Secreted Lipoprotein	E	Sec substrate; lipoprotein; transport; macromolecule localization; housekeeping function; lipoprotein transport or lipid transport	SCO2725	#N/A	#N/A	#N/A	516.535	1.72803	0.194711	8.87484	7.00367e-19	2.42294e-16	9.01272	1.73	9.01272	#N/A	#N/A	1.73	#N/A	#N/A
SLIV_31335	A0A076M7X3	Protein containing Zinc finger, SWIM-type domain (IPR007527)	Cytoplasmic	A	0	SCO1291	#N/A	#N/A	#N/A	299.717	1.72641	0.362942	4.75672	1.96763e-06	6.9731e-05	8.22746	1.73	8.22746	#N/A	#N/A	1.73	#N/A	#N/A
SLIV_08015	D6ELT3	Fatty acid oxidation complex alpha-subunit	Peripheral plasma membrane protein facing the cytoplasm	F1	oxidoreductase activity	SCO6026	#N/A	#N/A	#N/A	4841.64	1.71813	0.30959	5.54969	2.8618e-08	1.63708e-06	12.2413	1.72	12.2413	#N/A	#N/A	1.72	#N/A	#N/A
SLIV_22445	D6EUW2	von Willebrand factor-like protein, type A (IPR002035)	Cytoplasmic	A	0	SCO3050	#N/A	#N/A	#N/A	4002.85	1.71512	0.309559	5.54051	3.01585e-08	1.69846e-06	11.9668	1.72	11.9668	#N/A	#N/A	1.72	#N/A	#N/A
SLIV_04835	D6EF77	Macro domain containing protein (IPR002589)	Cytoplasmic	A	0	SCO6735	#N/A	#N/A	#N/A	82.0333	1.72447	0.49258	3.50089	0.000463702	0.00737154	6.35814	1.72	6.35814	#N/A	#N/A	1.72	#N/A	#N/A
SLIV_14355	A0A076LY72	Uncharacterized protein	Cytoplasmic	A	unknown function	SCO4801	#N/A	#N/A	#N/A	141.834	1.7197	0.498102	3.4525	0.00055542	0.00854899	7.14806	1.72	7.14806	#N/A	#N/A	1.72	#N/A	#N/A
SLIV_30720	D6EQ18	Uncharacterized protein	Cytoplasmic	A	unknown function	SCO1409	#N/A	#N/A	#N/A	234.372	1.71463	0.386409	4.43734	9.10764e-06	0.000270069	7.87266	1.71	7.87266	#N/A	#N/A	1.71	#N/A	#N/A
SLIV_15285	D6EFI6	Integral membrane protein - Two component sensor histidine kinase	Integral membrane	B	0	SCO4597	#N/A	#N/A	#N/A	346.36	1.70443	0.297756	5.72423	1.03902e-08	6.50733e-07	8.43613	1.7	8.43613	#N/A	#N/A	1.7	#N/A	#N/A
SLIV_27735	D6EKC2	Dephospho-CoA kinase (EC 2.7.1.24) (Dephosphocoenzyme A kinase)	Cytoplasmic	A	0	SCO1996	#N/A	#N/A	#N/A	1939.02	1.69273	0.269186	6.28832	3.20914e-10	3.10858e-08	10.9211	1.69	10.9211	#N/A	#N/A	1.69	#N/A	#N/A				**
SLIV_01700	A0A076LX94	DNA ligase (EC 6.5.1.2) (Polydeoxyribonucleotide synthase [NAD(+)])	Cytoplasmic	A	0	SCO7522	#N/A	#N/A	#N/A	177.028	1.69364	0.366357	4.62293	3.7836e-06	0.000124945	7.46784	1.69	7.46784	#N/A	#N/A	1.69	#N/A	#N/A
SLIV_06830	A0A076LWG0	Protein containing Zinc finger, SWIM-type domain (IPR007527)	Cytoplasmic	A	0	SCO6263	#N/A	#N/A	#N/A	91.7378	1.69499	0.464826	3.64651	0.000265823	0.00457631	6.51944	1.69	6.51944	#N/A	#N/A	1.69	#N/A	#N/A			*
SLIV_09225	A0A076LVD8	Potassium uptake protein TrkA (IPR006036)	Peripheral plasma membrane protein facing the cytoplasm	F1	TE_Class 2; TC_Subclass 2.A; TC_Family 2.A.38; transport	SCO5876	#N/A	#N/A	#N/A	729.599	1.68377	0.228556	7.36699	1.7453e-13	2.81769e-11	9.51096	1.68	9.51096	#N/A	#N/A	1.68	#N/A	#N/A
SLIV_09230	D6ENZ7	Potassium uptake protein TrkA (IPR006036)	Peripheral plasma membrane protein facing the cytoplasm	F1	TE_Class 2; TC_Subclass 2.A; TC_Family 2.A.38; transport	SCO5875	#N/A	#N/A	#N/A	1027.75	1.68163	0.275511	6.10369	1.03647e-09	8.85875e-08	10.0053	1.68	10.0053	#N/A	#N/A	1.68	#N/A	#N/A
SLIV_24865	A0A076MAE5	DNA-binding protein	Cytoplasmic	A	0	SCO2564	#N/A	#N/A	#N/A	1054.21	1.68051	0.276737	6.0726	1.25858e-09	1.06321e-07	10.0419	1.68	10.0419	#N/A	#N/A	1.68	#N/A	#N/A
SLIV_06040	D6EI61	Acetyltransferase	Cytoplasmic	A	metabolic process	SCO6477	#N/A	#N/A	#N/A	212.479	1.68367	0.366051	4.59955	4.23405e-06	0.000136713	7.73117	1.68	7.73117	#N/A	#N/A	1.68	#N/A	#N/A
SLIV_20280	D6EPM5	Integral membrane protein - Potassium/proton antiporter	Integral membrane	B	TE_Class 2; TC_Subclass 2.A; TC_Family 2.A.36; transport	SCO3603	#N/A	#N/A	#N/A	617.464	1.66987	0.397673	4.19911	2.67963e-05	0.000673617	9.27021	1.67	9.27021	#N/A	#N/A	1.67	#N/A	#N/A
SLIV_28710	D6ELM0	Two-component system sensor kinase	Cytoplasmic	A	0	SCO1802	#N/A	#N/A	#N/A	125.348	1.67324	0.399247	4.19099	2.77738e-05	0.000691017	6.9698	1.67	6.9698	#N/A	#N/A	1.67	#N/A	#N/A
SLIV_28970	A0A076M6N1	Uncharacterized protein	Cytoplasmic	A	unknown function	SCO1755	#N/A	#N/A	#N/A	100.885	1.67057	0.42954	3.88922	0.000100566	0.00198537	6.65656	1.67	6.65656	#N/A	#N/A	1.67	#N/A	#N/A			*
SLIV_36315	D6EGE0	Tylosin resistance ATP-binding protein TlrC	Peripheral plasma membrane protein facing the cytoplasm	F1	TE_Class 3; TC_Subclass 3.A; TC_Family 3.A.1; transport	SCO0322	#N/A	#N/A	#N/A	160.418	1.6574	0.422874	3.91937	8.87823e-05	0.00180776	7.32569	1.66	7.32569	#N/A	#N/A	1.66	#N/A	#N/A
SLIV_23810	D6EXY0	Acyl CoA thioesterase II	Cytoplasmic	A	metabolic process; hydrolase	SCO2773	#N/A	#N/A	#N/A	696.67	1.66372	0.434164	3.83201	0.000127101	0.00242652	9.44433	1.66	9.44433	#N/A	#N/A	1.66	#N/A	#N/A
SLIV_13175	D6EXJ2	Fumarate hydratase class II (Fumarase C) (EC 4.2.1.2)	Peripheral plasma membrane protein facing the cytoplasm	F1	metabolic process	SCO5042	#N/A	#N/A	#N/A	4270.12	1.6401	0.33066	4.96007	7.04688e-07	2.81294e-05	12.0601	1.64	12.0601	#N/A	#N/A	1.64	#N/A	#N/A				**
SLIV_25335	D6EEH6	Deoxyguanosinetriphosphate triphosphohydrolase-like protein	Cytoplasmic	A	metabolic process	SCO2470	#N/A	#N/A	#N/A	125.045	1.63624	0.434619	3.76476	0.00016671	0.0031055	6.9663	1.64	6.9663	#N/A	#N/A	1.64	#N/A	#N/A
SLIV_07765	A0A076M0Q4	3',5'-cyclic adenosine monophosphate phosphodiesterase CpdA (3',5'-cyclic AMP phosphodiesterase) (cAMP phosphodiesterase) (EC 3.1.4.53)	Cytoplasmic	A	cell wall modification	SCO6075	#N/A	#N/A	#N/A	179.727	1.61658	0.356729	4.53166	5.8521e-06	0.00018405	7.48966	1.62	7.48966	#N/A	#N/A	1.62	#N/A	#N/A
SLIV_30180	D6EPQ9	Holliday junction ATP-dependent DNA helicase RuvA (EC 3.6.4.12)	Cytoplasmic	A	hydrolase	SCO1519	#N/A	#N/A	#N/A	163.296	1.60155	0.397641	4.02763	5.63414e-05	0.00125558	7.35134	1.6	7.35134	#N/A	#N/A	1.6	#N/A	#N/A
SLIV_06200	D6EI93	Inositol monophosphatase	Peripheral plasma membrane protein facing the cytoplasm	F1	metabolic enzyme	SCO6445	#N/A	#N/A	#N/A	756.251	1.58817	0.270703	5.86684	4.44187e-09	3.16374e-07	9.56272	1.59	9.56272	#N/A	#N/A	1.59	#N/A	#N/A
SLIV_22900	A0A076M9B7	Integral membrane protein of unknown function	Integral membrane	B	0	SCO2960	#N/A	#N/A	#N/A	191.633	1.58947	0.390983	4.06532	4.79673e-05	0.00109242	7.5822	1.59	7.5822	#N/A	#N/A	1.59	#N/A	#N/A
SLIV_10600	D6ERJ7	Integral membrane protein of unknown function containing CAP domain	Integral membrane	B	unknown function; transport	SCO5575	#N/A	#N/A	#N/A	247.619	1.57418	0.290653	5.41601	6.09447e-08	3.09639e-06	7.95198	1.57	7.95198	#N/A	#N/A	1.57	#N/A	#N/A
SLIV_26660	D6EHJ0	Uncharacterized protein	Cytoplasmic	A	unknown function; transport	SCO2211	#N/A	#N/A	#N/A	1331.9	1.57472	0.296161	5.31711	1.05427e-07	4.94148e-06	10.3793	1.57	10.3793	#N/A	#N/A	1.57	#N/A	#N/A
SLIV_21695	D6ETC6	Integral membrane protein - Drug resistance transporter EmrB/QacA subfamily (IPR004638)	Integral membrane	B	TE_Class 2; TC_Subclass 2.A; TC_Family 2.A.1; transport	SCO3199	#N/A	#N/A	#N/A	203.955	1.56729	0.396471	3.95309	7.71468e-05	0.00160594	7.67211	1.57	7.67211	#N/A	#N/A	1.57	#N/A	#N/A
SLIV_32560	D6EU09	Integral membrane protein - Copper-translocating P-type ATPase	Integral membrane	B	TE_Class 3; TC_Subclass 3.A; TC_Family 3.A.3; transport	SCO1046	#N/A	#N/A	#N/A	389.038	1.55705	0.444565	3.50241	0.000461061	0.00734966	8.60377	1.56	8.60377	#N/A	#N/A	1.56	#N/A	#N/A
SLIV_10975	A0A076M672	Regulatory protein	Cytoplasmic	A	transcription	SCO5506	#N/A	#N/A	#N/A	982.428	1.53696	0.322281	4.769	1.85143e-06	6.65875e-05	9.94021	1.54	9.94021	#N/A	#N/A	1.54	#N/A	#N/A
SLIV_33340	A0A076MFA0	Excinuclease ABC subunit A	Cytoplasmic	A	TE_Class 3; TC_Subclass 3.A; TC_Family 3.A.1; transport	SCO0918	#N/A	#N/A	#N/A	413.941	1.54357	0.38245	4.03601	5.43678e-05	0.00121533	8.69328	1.54	8.69328	#N/A	#N/A	1.54	#N/A	#N/A
SLIV_31270	D6ER48	co-factor binding (IPR003781. CoA-bd./IPR016040. NAD(P)-bd_dom)	Cytoplasmic	A	unknown function	SCO1304	#N/A	#N/A	#N/A	1334.46	1.51558	0.203673	7.44125	9.97391e-14	1.72525e-11	10.382	1.52	10.382	#N/A	#N/A	1.52	#N/A	#N/A
SLIV_31330	D6ER61	Secreted protein (Sec) - Unknown function	Extracellular	X	Sec substrate; unknown function	SCO1292	#N/A	#N/A	#N/A	221.002	1.52398	0.308778	4.93552	7.99358e-07	3.12222e-05	7.78792	1.52	7.78792	#N/A	#N/A	1.52	#N/A	#N/A
SLIV_20605	A0A076MBT5	DNA polymerase I	Cytoplasmic	A	0	SCO3434	#N/A	#N/A	#N/A	415.37	1.50865	0.232446	6.49031	8.56589e-11	9.01901e-09	8.69825	1.51	8.69825	#N/A	#N/A	1.51	#N/A	#N/A
SLIV_29480	A0A076M6V4	Restriction endonuclease-like protein	Cytoplasmic	A	0	SCO1653	#N/A	#N/A	#N/A	295.728	1.51198	0.293201	5.1568	2.51202e-07	1.11279e-05	8.20813	1.51	8.20813	#N/A	#N/A	1.51	#N/A	#N/A
SLIV_27700	D6EKB4	DNA polymerase I (EC 2.7.7.7)	Cytoplasmic	A	0	SCO2003	#N/A	#N/A	#N/A	9880.21	1.49541	0.260923	5.73123	9.97036e-09	6.38908e-07	13.2703	1.5	13.2703	#N/A	#N/A	1.5	#N/A	#N/A
SLIV_31890	D6ESH5	Uncharacterized protein	Cytoplasmic	A	unknown function	SCO1181	#N/A	#N/A	#N/A	168.816	1.49531	0.336246	4.44706	8.70526e-06	0.000259196	7.39931	1.5	7.39931	#N/A	#N/A	1.5	#N/A	#N/A
SLIV_27730	D6EKC1	Putative proteasome assembly chaperone 2 (IPR019151)	Cytoplasmic	A	chaperone	SCO1997	#N/A	#N/A	#N/A	14750.5	1.49541	0.341828	4.37475	1.21569e-05	0.000344999	13.8485	1.5	13.8485	#N/A	#N/A	1.5	#N/A	#N/A				**
SLIV_30875	A0A076MDY8	DNA polymerase IV (Pol IV) (EC 2.7.7.7)	Cytoplasmic	A	0	SCO1380	#N/A	#N/A	#N/A	790.147	1.48864	0.253322	5.87649	4.19055e-09	3.07518e-07	9.62598	1.49	9.62598	#N/A	#N/A	1.49	#N/A	#N/A
SLIV_16625	D6EIJ9	Putative daunorubicin/doxorubicin resistance ATP-binding protein	Peripheral plasma membrane protein facing the cytoplasm	F1	TE_Class 3; TC_Subclass 3.A; TC_Family 3.A.1; transport	SCO4359	#N/A	#N/A	#N/A	741.948	1.49094	0.275041	5.42081	5.93285e-08	3.05689e-06	9.53517	1.49	9.53517	#N/A	#N/A	1.49	#N/A	#N/A
SLIV_09765	A0A076M1R4	Regulatory protein RecX	Cytoplasmic	A	0	SCO5770	#N/A	#N/A	#N/A	731.332	1.48478	0.23128	6.41985	1.36411e-10	1.37629e-08	9.51438	1.48	9.51438	#N/A	#N/A	1.48	#N/A	#N/A
SLIV_12460	A0A076M3J9	ATP-dependent DNA helicase	Cytoplasmic	A	0	SCO5184	#N/A	#N/A	#N/A	550.008	1.48367	0.288538	5.14203	2.71789e-07	1.19669e-05	9.10331	1.48	9.10331	#N/A	#N/A	1.48	#N/A	#N/A
SLIV_14420	A0A076M4N7	Integral membrane protein of unknown function	Integral membrane	B	0	SCO4789	#N/A	#N/A	#N/A	310.908	1.48453	0.362867	4.09111	4.29308e-05	0.00100287	8.28034	1.48	8.28034	#N/A	#N/A	1.48	#N/A	#N/A
SLIV_09305	D6EP11	SuhB protein	Cytoplasmic	A	phosphatidylinositol phosphorylation; metabolic process	SCO5860	#N/A	#N/A	#N/A	277.657	1.47725	0.38075	3.87985	0.000104519	0.00204912	8.11716	1.48	8.11716	#N/A	#N/A	1.48	#N/A	#N/A
SLIV_06305	A0A076LW50	Integral membrane protein - Histidine kinase (EC 2.7.13.3)	Integral membrane	B	0	SCO6424	#N/A	#N/A	#N/A	691.566	1.46833	0.273201	5.37453	7.67828e-08	3.79474e-06	9.43372	1.47	9.43372	#N/A	#N/A	1.47	#N/A	#N/A				**
SLIV_23630	D6EWP9	Secreted protein (Sec) - Unknown function	Extracellular	X	Sec substrate; unknown function	SCO2808	#N/A	#N/A	#N/A	200.623	1.47265	0.406512	3.62266	0.000291593	0.00498452	7.64835	1.47	7.64835	#N/A	#N/A	1.47	#N/A	#N/A
SLIV_20275	D6EPM4	Integral membrane protein of unknown function	Integral membrane	B	0	SCO3604	#N/A	#N/A	#N/A	1573.63	1.45736	0.334392	4.35824	1.31115e-05	0.000366366	10.6199	1.46	10.6199	#N/A	#N/A	1.46	#N/A	#N/A
SLIV_09695	D6EP90	Integral membrane protein - Two component sensor histidine kinase	Integral membrane	B	0	SCO5784	#N/A	#N/A	#N/A	602.25	1.44606	0.261325	5.53355	3.13808e-08	1.74789e-06	9.23422	1.45	9.23422	#N/A	#N/A	1.45	#N/A	#N/A
SLIV_13900	D6ECH9	ECF sigma factor-70 (SCO4895 homologue)	Cytoplasmic	A	sigma factor	SCO4895	#N/A	#N/A	#N/A	2475.76	1.44266	0.270814	5.32714	9.9772e-08	4.7584e-06	11.2737	1.44	11.2737	#N/A	#N/A	1.44	#N/A	#N/A
SLIV_27885	D6EKF3	UvrABC system protein B (Protein UvrB) (Excinuclease ABC subunit B)	Cytoplasmic	A	0	SCO1966	#N/A	#N/A	#N/A	5616.9	1.44066	0.275012	5.23856	1.61837e-07	7.48884e-06	12.4556	1.44	12.4556	#N/A	#N/A	1.44	#N/A	#N/A
SLIV_32385	D6ETX4	Electron transfer flavoprotein subunit beta	Cytoplasmic	A	respiratory chain; oxidoreductase activity	SCO1082	#N/A	#N/A	#N/A	4916.47	1.43812	0.33081	4.34727	1.37844e-05	0.000380774	12.2634	1.44	12.2634	#N/A	#N/A	1.44	#N/A	#N/A
SLIV_25925	D6EFZ1	Uncharacterized protein	Cytoplasmic	A	unknown function	SCO2352	#N/A	#N/A	#N/A	739.736	1.43603	0.371383	3.8667	0.000110317	0.00213152	9.53087	1.44	9.53087	#N/A	#N/A	1.44	#N/A	#N/A
SLIV_10715	D6ERL9	3-isopropylmalate dehydratase large subunit (EC 4.2.1.33) (Alpha-IPM isomerase) (Isopropylmalate isomerase)	Cytoplasmic	A	metabolic process	SCO5553	#N/A	#N/A	#N/A	765.164	1.42733	0.36197	3.94324	8.03895e-05	0.00166866	9.57963	1.43	9.57963	#N/A	#N/A	1.43	#N/A	#N/A
SLIV_00690	D6ESM5	Uncharacterized protein	Cytoplasmic	A	unknown function	SCO7723	#N/A	#N/A	#N/A	208.758	1.42517	0.364807	3.90664	9.35893e-05	0.0018864	7.70569	1.43	7.70569	#N/A	#N/A	1.43	#N/A	#N/A
SLIV_21020	D6ERT8	DNA repair protein radA	Peripheral plasma membrane protein facing the cytoplasm	F1	hydrolase	SCO3351	#N/A	#N/A	#N/A	1993.65	1.40772	0.181178	7.76982	7.85976e-15	1.63146e-12	10.9612	1.41	10.9612	#N/A	#N/A	1.41	#N/A	#N/A
SLIV_29890	D6ENT9	Integral membrane protein - Transmembrane transport protein	Integral membrane	B	TE_Class 2; TC_Subclass 2.A; TC_Family 2.A.1; transport	SCO1567	#N/A	#N/A	#N/A	3595.97	1.41008	0.253111	5.57102	2.53253e-08	1.46023e-06	11.8122	1.41	11.8122	#N/A	#N/A	1.41	#N/A	#N/A
SLIV_00510	D6ERD7	Integral membrane protein - Restriction endonuclease	Integral membrane	B	0	SCO7763	#N/A	#N/A	#N/A	264.01	1.41028	0.352788	3.99754	6.4005e-05	0.00140908	8.04445	1.41	8.04445	#N/A	#N/A	1.41	#N/A	#N/A
SLIV_26695	D6EHJ7	Uncharacterized protein	Cytoplasmic	A	unknown function	SCO2204	#N/A	#N/A	#N/A	436.478	1.38707	0.299497	4.63133	3.63327e-06	0.000121421	8.76976	1.39	8.76976	#N/A	#N/A	1.39	#N/A	#N/A
SLIV_18810	D6EMA6	Integral membrane protein of unknown function	Integral membrane	B	0	SCO3891	#N/A	#N/A	#N/A	3013.18	1.38531	0.332652	4.16445	3.12105e-05	0.000758343	11.5571	1.39	11.5571	#N/A	#N/A	1.39	#N/A	#N/A
SLIV_13490	A0A076M7N4	Putative cell wall assembly regulator or cell proliferation protein	Cytoplasmic	A	0	SCO4981	#N/A	#N/A	#N/A	711.525	1.36858	0.270659	5.05646	4.27103e-07	1.82524e-05	9.47477	1.37	9.47477	#N/A	#N/A	1.37	#N/A	#N/A
SLIV_11935	D6EUK1	ATP-dependent serine protease Lon	Cytoplasmic	A	chaperone; cytoplasmic protease; protease; hydrolase	SCO5285	#N/A	#N/A	#N/A	3331.14	1.3712	0.287127	4.7756	1.79172e-06	6.47603e-05	11.7018	1.37	11.7018	#N/A	#N/A	1.37	#N/A	#N/A				**
SLIV_13902	not updated/annotated yet in Uniprot	Uncharacterized protein	Cytoplasmic	A	unknown function	SCO4894	#N/A	#N/A	#N/A	264.742	1.37383	0.297508	4.61779	3.8785e-06	0.000127499	8.04844	1.37	8.04844	#N/A	#N/A	1.37	#N/A	#N/A
SLIV_22700	A0A076M980	Phosphatase	Cytoplasmic	A	0	SCO3000	#N/A	#N/A	#N/A	649.224	1.35862	0.253383	5.36191	8.23463e-08	3.99299e-06	9.34257	1.36	9.34257	#N/A	#N/A	1.36	#N/A	#N/A
SLIV_35125	D6EDF8	Quinoprotein alcohol dehydrogenase-like superfamily (IPR011047)	Cytoplasmic	A	0	SCO0563	#N/A	#N/A	#N/A	2022.08	1.3452	0.229228	5.86842	4.39964e-09	3.16374e-07	10.9816	1.35	10.9816	#N/A	#N/A	1.35	#N/A	#N/A
SLIV_32235	A0A076MI45	Protein containing WD40/YVTN repeat-like domain (IPR015943)	Cytoplasmic	A	metabolic process	SCO1113	#N/A	#N/A	#N/A	2491.42	1.3437	0.2344	5.73249	9.89678e-09	6.38908e-07	11.2828	1.34	11.2828	#N/A	#N/A	1.34	#N/A	#N/A
SLIV_08720	D6EMZ1	Enoyl-CoA hydratase (EC 4.2.1.17)	Cytoplasmic	A	metabolic process	SCO5979	#N/A	#N/A	#N/A	178.432	1.33599	0.379504	3.52037	0.000430943	0.00698839	7.47923	1.34	7.47923	#N/A	#N/A	1.34	#N/A	#N/A
SLIV_11035	D6ERT1	DNA ligase (EC 6.5.1.2) (Polydeoxyribonucleotide synthase [NAD(+)])	Cytoplasmic	A	0	SCO5494	#N/A	#N/A	#N/A	3565.56	1.30706	0.232992	5.6099	2.02449e-08	1.17663e-06	11.7999	1.31	11.7999	#N/A	#N/A	1.31	#N/A	#N/A
SLIV_11075	D6ESY5	Cysteine desulfurase (EC 2.8.1.7)	Peripheral plasma membrane protein facing the cytoplasm	F1	0	SCO5486	#N/A	#N/A	#N/A	1057.5	1.31216	0.246698	5.31891	1.04392e-07	4.92473e-06	10.0464	1.31	10.0464	#N/A	#N/A	1.31	#N/A	#N/A
SLIV_19295	D6ENC2	Probable M18 family aminopeptidase 2 (EC 3.4.11.-)	Cytoplasmic	A	hydrolase; cytoplasmic protease; protease	SCO3801	#N/A	#N/A	#N/A	391.454	1.31173	0.269443	4.86831	1.12556e-06	4.25897e-05	8.6127	1.31	8.6127	#N/A	#N/A	1.31	#N/A	#N/A
SLIV_05040	D6EFB7	Transcriptional regulator TetR-type	Nucleoid	N	transcription	SCO6694	#N/A	#N/A	#N/A	306.742	1.30447	0.318846	4.09123	4.29096e-05	0.00100287	8.26088	1.3	8.26088	#N/A	#N/A	1.3	#N/A	#N/A
SLIV_20290	D6EPM7	Potassium/proton antiporter subunit KhtT (IPR026278)	Cytoplasmic	A	TE_Class 2; TC_Subclass 2.A; TC_Family 2.A.37; transport	SCO3601	#N/A	#N/A	#N/A	489.231	1.29692	0.337912	3.83804	0.00012402	0.00238361	8.93437	1.3	8.93437	#N/A	#N/A	1.3	#N/A	#N/A
SLIV_04065	D6EDN0	Argininosuccinate synthase (EC 6.3.4.5) (Citrulline--aspartate ligase)	Peripheral plasma membrane protein facing the cytoplasm	F1	metabolic process	SCO7036	#N/A	#N/A	#N/A	674.965	1.29291	0.352661	3.66616	0.000246221	0.00427942	9.39867	1.29	9.39867	#N/A	#N/A	1.29	#N/A	#N/A					***
SLIV_11545	D6ET79	Luciferase-like domain containing protein (IPR011251)	Cytoplasmic	A	oxidoreductase activity	SCO5390	#N/A	#N/A	#N/A	4888.31	1.2678	0.280928	4.51289	6.39498e-06	0.000198545	12.2551	1.27	12.2551	#N/A	#N/A	1.27	#N/A	#N/A
SLIV_11085	D6ESY7	Integral membrane protein of unknown function	Integral membrane	B	0	SCO5484	#N/A	#N/A	#N/A	848.988	1.26934	0.359272	3.5331	0.000410717	0.00670529	9.7296	1.27	9.7296	#N/A	#N/A	1.27	#N/A	#N/A
SLIV_20575	D6EQJ5	Integral membrane protein - dTMP kinase	Integral membrane	B	Integral membrane protein; kinase; receptor; signal transduction; dTDP biosynthetic process; transmembrane transport; metabolic process	SCO3542	#N/A	#N/A	#N/A	2194.89	1.25692	0.213101	5.89822	3.67445e-09	2.72397e-07	11.0999	1.26	11.0999	#N/A	#N/A	1.26	#N/A	#N/A
SLIV_34525	D6EYJ8	Protein containing Roadblock/LAMTOR2 domain (IPR004942)	Cytoplasmic	A	0	SCO0683	#N/A	#N/A	#N/A	1015.39	1.26391	0.280419	4.50721	6.56856e-06	0.000203066	9.98782	1.26	9.98782	#N/A	#N/A	1.26	#N/A	#N/A
SLIV_32280	D6ETV4	TetR family transcriptional regulator	Nucleoid	N	transcription	SCO1104	#N/A	#N/A	#N/A	167.604	1.26115	0.36408	3.46394	0.000532331	0.00826364	7.38891	1.26	7.38891	#N/A	#N/A	1.26	#N/A	#N/A
SLIV_09770	D6EQ22	Protein RecA (Recombinase A)	Peripheral plasma membrane protein facing the cytoplasm	F1	0	SCO5769	#N/A	#N/A	#N/A	10518.5	1.25248	0.286556	4.37081	1.23787e-05	0.00034857	13.3606	1.25	13.3606	#N/A	#N/A	1.25	#N/A	#N/A
SLIV_18815	D6EMA7	Thioredoxin reductase A	Cytoplasmic	A	redox homeostasis; chaperone	SCO3890	#N/A	#N/A	#N/A	8349.55	1.25169	0.308051	4.06326	4.83929e-05	0.00109867	13.0275	1.25	13.0275	#N/A	#N/A	1.25	#N/A	#N/A				**
SLIV_16620	D6EIJ8	Integral membrane protein - Transport permease protein	Integral membrane	B	TE_Class 3; TC_Subclass 3.A; TC_Family 3.A.1; transport	SCO4360	#N/A	#N/A	#N/A	723.363	1.24054	0.30365	4.08543	4.39962e-05	0.00101149	9.49858	1.24	9.49858	#N/A	#N/A	1.24	#N/A	#N/A
SLIV_30240	D6EPS1	Putative AAA domain-containing protein	Cytoplasmic	A	0	SCO1506	#N/A	#N/A	#N/A	1004.75	1.23317	0.244162	5.0506	4.40418e-07	1.86025e-05	9.97262	1.23	9.97262	#N/A	#N/A	1.23	#N/A	#N/A
SLIV_28795	D6EMF1	Hydrolase	Cytoplasmic	A	hydrolase	SCO1788	#N/A	#N/A	#N/A	342.25	1.23498	0.330604	3.73554	0.000187313	0.00341891	8.41891	1.23	8.41891	#N/A	#N/A	1.23	#N/A	#N/A
SLIV_06870	D6EJP5	Dehydrogenase	Cytoplasmic	A	oxidoreductase activity	SCO6255	#N/A	#N/A	#N/A	253.922	1.22595	0.333635	3.67452	0.000238296	0.0041516	7.98824	1.23	7.98824	#N/A	#N/A	1.23	#N/A	#N/A
SLIV_16480	A0A076M5R1	Transcription regulator (Uncharacterized protein)	Cytoplasmic	A	transcription	SCO4390	#N/A	#N/A	#N/A	425.389	1.20839	0.268335	4.50329	6.69085e-06	0.000205971	8.73264	1.21	8.73264	#N/A	#N/A	1.21	#N/A	#N/A
SLIV_28100	D6EKJ6	Dioxygenase ferredoxin subunit	Cytoplasmic	A	oxidoreductase activity	SCO1923	#N/A	#N/A	#N/A	863.935	1.2144	0.297164	4.08663	4.37678e-05	0.00101149	9.75478	1.21	9.75478	#N/A	#N/A	1.21	#N/A	#N/A
SLIV_12345	D6EUT5	Protein containing Tetratricopeptide repeat (IPR019734) (Uncharacterized protein)	Cytoplasmic	A	oxidoreductase activity	SCO5205	#N/A	#N/A	#N/A	570.271	1.19559	0.285182	4.19236	2.76068e-05	0.000689221	9.1555	1.2	9.1555	#N/A	#N/A	1.2	#N/A	#N/A
SLIV_25225	A0A076M4E9	Integral membrane protein - Gram-positive cocci surface protein containing LPxTG motif	Integral membrane	B	Integral membrane protein; cell-wall anchor; housekeeping function	SCO2492	#N/A	#N/A	#N/A	185.421	1.20051	0.313535	3.82897	0.000128683	0.00244733	7.53466	1.2	7.53466	#N/A	#N/A	1.2	#N/A	#N/A
SLIV_16080	A0A076M5J6	Uncharacterized protein	Cytoplasmic	A	unknown function	#N/A	#N/A	#N/A	#N/A	701.565	1.20475	0.348051	3.46142	0.000537342	0.00830593	9.45443	1.2	9.45443	#N/A	#N/A	1.2	#N/A	#N/A
SLIV_36933	not updated/annotated yet in Uniprot	Uncharacterized protein	Cytoplasmic	A	unknown function	#N/A	#N/A	#N/A	#N/A	503.613	1.19368	0.277004	4.30925	1.6381e-05	0.00043753	8.97617	1.19	8.97617	#N/A	#N/A	1.19	#N/A	#N/A
SLIV_16085	A0A076M959	2'-5'-oligoadenylate synthetase 1-like protein	Cytoplasmic	A	unknown function	#N/A	#N/A	#N/A	#N/A	973.991	1.18887	0.319021	3.72663	0.000194054	0.00350696	9.92776	1.19	9.92776	#N/A	#N/A	1.19	#N/A	#N/A
SLIV_09395	A0A076M564	Succinyl-CoA synthetase-like protein (IPR016102)	Cytoplasmic	A	metabolic process	SCO5842	#N/A	#N/A	#N/A	649.455	1.17993	0.201281	5.86211	4.57015e-09	3.22351e-07	9.34309	1.18	9.34309	#N/A	#N/A	1.18	#N/A	#N/A
SLIV_32080	D6ETR3	Integral membrane protein - ABC transporter ATP-binding protein	Integral membrane	B	TE_Class 3; TC_Subclass 3.A; TC_Family 3.A.1; transport	SCO1144	#N/A	#N/A	#N/A	2117.99	1.17077	0.311114	3.76314	0.000167792	0.00311145	11.0485	1.17	11.0485	#N/A	#N/A	1.17	#N/A	#N/A
SLIV_11140	D6ESZ8	ATP/GTP binding protein	Cytoplasmic	A	unknown function	SCO5473	#N/A	#N/A	#N/A	462.183	1.14677	0.213474	5.37195	7.78886e-08	3.82338e-06	8.85232	1.15	8.85232	#N/A	#N/A	1.15	#N/A	#N/A
SLIV_30955	D6EQY2	Proteoase associated protein (Uncharacterized protein)	Cytoplasmic	A	unknown function	SCO1364	#N/A	#N/A	#N/A	2359.35	1.1485	0.331104	3.4687	0.000522986	0.00813596	11.2042	1.15	11.2042	#N/A	#N/A	1.15	#N/A	#N/A
SLIV_07615	D6EKV2	Secreted protein (Sec) - Unknown function	Extracellular	X	Sec substrate; unknown function	SCO6104	#N/A	#N/A	#N/A	2345.59	1.14473	0.290614	3.93899	8.18247e-05	0.0016888	11.1957	1.14	11.1957	#N/A	#N/A	1.14	#N/A	#N/A
SLIV_16075	D6EH40	AAA ATPase	Cytoplasmic	A	hydrolase	#N/A	#N/A	#N/A	#N/A	736.541	1.13021	0.255871	4.41712	1.00024e-05	0.000291838	9.52462	1.13	9.52462	#N/A	#N/A	1.13	#N/A	#N/A
SLIV_27180	D6EIZ9	Transcriptional regulator	Nucleoid	N	transcription	SCO2105	#N/A	#N/A	#N/A	2160.36	1.12887	0.261283	4.32048	1.55692e-05	0.000420483	11.0771	1.13	11.0771	#N/A	#N/A	1.13	#N/A	#N/A
SLIV_06310	A0A076LZU7	Lipoate-protein ligase	Cytoplasmic	A	metabolic process	SCO6423	#N/A	#N/A	#N/A	965.307	1.12907	0.303419	3.72118	0.000198296	0.00355306	9.91484	1.13	9.91484	#N/A	#N/A	1.13	#N/A	#N/A				**
SLIV_11135	D6ESZ7	SseB-like protein	Cytoplasmic	A	0	SCO5474	#N/A	#N/A	#N/A	365.271	1.11525	0.253627	4.39718	1.09666e-05	0.000316159	8.51282	1.12	8.51282	#N/A	#N/A	1.12	#N/A	#N/A
SLIV_18090	A0A076M6I8	Integral membrane protein of unknown function	Integral membrane	B	0	SCO4069	#N/A	#N/A	#N/A	822.313	1.11991	0.26493	4.22717	2.36645e-05	0.000609654	9.68354	1.12	9.68354	#N/A	#N/A	1.12	#N/A	#N/A			*
SLIV_06700	D6EJL0	Secreted Lipoprotein (Sec) - FAD dependent oxidoreductase (IPR006076)	Secreted Lipoprotein	E	Sec substrate; lipoprotein; oxidation-reduction process	SCO6289	#N/A	#N/A	#N/A	511.167	1.11261	0.258097	4.3108	1.62664e-05	0.00043607	8.99765	1.11	8.99765	#N/A	#N/A	1.11	#N/A	#N/A
SLIV_20820	D6EQP5	Integral membrane protein - Two component sensor histidine kinase	Integral membrane	B	0	SCO3390	#N/A	#N/A	#N/A	3187.63	1.11108	0.275282	4.03615	5.4336e-05	0.00121533	11.6383	1.11	11.6383	#N/A	#N/A	1.11	#N/A	#N/A
SLIV_07720	D6EKX2	DNA polymerase III subunit epsilon	Cytoplasmic	A	0	SCO6084	#N/A	#N/A	#N/A	538.396	1.11011	0.310677	3.57321	0.000352633	0.00587586	9.07252	1.11	9.07252	#N/A	#N/A	1.11	#N/A	#N/A
SLIV_11080	D6ESY6	Integral membrane protein of unknown function	Integral membrane	B	0	SCO5485	#N/A	#N/A	#N/A	2715.9	1.1042	0.258622	4.26954	1.95876e-05	0.000511883	11.4072	1.1	11.4072	#N/A	#N/A	1.1	#N/A	#N/A
SLIV_13835	A0A076M0D9	ECF sigma factor SigQ (SCO4908 homologue)	Cytoplasmic	A	sigma factor	SCO4908	#N/A	#N/A	#N/A	3565.54	1.10047	0.297873	3.69445	0.000220364	0.0038858	11.7999	1.1	11.7999	#N/A	#N/A	1.1	#N/A	#N/A
SLIV_24700	D6ED05	GTPase Obg (EC 3.6.5.-) (GTP-binding protein Obg)	Cytoplasmic	A	0	SCO2595	#N/A	#N/A	#N/A	811.43	1.08293	0.232043	4.66693	3.05739e-06	0.000102833	9.66432	1.08	9.66432	#N/A	#N/A	1.08	#N/A	#N/A
SLIV_10895	D6ERQ1	3-isopropylmalate dehydrogenase (EC 1.1.1.85) (3-IPM-DH) (Beta-IPM dehydrogenase)	Cytoplasmic	A	metabolic enzyme	SCO5522	#N/A	#N/A	#N/A	714.357	1.07566	0.251255	4.28115	1.85929e-05	0.000491191	9.4805	1.08	9.4805	#N/A	#N/A	1.08	#N/A	#N/A
SLIV_22315	A0A076MCM8	Integral membrane protein of unknown function	Integral membrane	B	0	SCO3076	#N/A	#N/A	#N/A	501.136	1.08289	0.27962	3.87271	0.000107633	0.00209079	8.96906	1.08	8.96906	#N/A	#N/A	1.08	#N/A	#N/A
SLIV_20260	A0A076M7Z0	Secreted protein (Sec) - Flotillin family-like protein (IPR027705)	Extracellular	X	Sec substrate; unknown function	SCO3607	#N/A	#N/A	#N/A	2610.19	1.06586	0.188461	5.65559	1.55314e-08	9.24883e-07	11.3499	1.07	11.3499	#N/A	#N/A	1.07	#N/A	#N/A
SLIV_36810	D6EHT8	Nitrate reductase subunit delta	Cytoplasmic	A	chaperone	SCO0218	#N/A	#N/A	#N/A	1858.91	1.06515	0.212677	5.00827	5.49206e-07	2.24156e-05	10.8602	1.07	10.8602	#N/A	#N/A	1.07	#N/A	#N/A
SLIV_16810	D6EIN4	Uncharacterized protein	Cytoplasmic	A	unknown function	SCO4317	#N/A	#N/A	#N/A	1255.79	1.06605	0.223882	4.76164	1.92025e-06	6.87221e-05	10.2944	1.07	10.2944	#N/A	#N/A	1.07	#N/A	#N/A
SLIV_09690	A0A076M1P4	Two-component regulator	Cytoplasmic	A	transcription	SCO5785	#N/A	#N/A	#N/A	235.044	1.06288	0.267831	3.96848	7.23319e-05	0.00155741	7.87679	1.06	7.87679	#N/A	#N/A	1.06	#N/A	#N/A
SLIV_27740	D6EKC3	Protein of unknown function containing Tetratricopeptide repeat-containing domain (IPR013026)	Cytoplasmic	A	0	SCO1995	#N/A	#N/A	#N/A	320.9	1.05406	0.272028	3.87481	0.000106709	0.0020784	8.32598	1.05	8.32598	#N/A	#N/A	1.05	#N/A	#N/A				**
SLIV_23790	A0A076MDJ7	Acetyl-/propionyl-coenzyme A carboxylase alpha chain (EC 6.3.4.14)	Cytoplasmic	A	0	SCO2777	#N/A	#N/A	#N/A	1719.27	1.02626	0.233437	4.3963	1.1011e-05	0.000316184	10.7476	1.03	10.7476	#N/A	#N/A	1.03	#N/A	#N/A
SLIV_22305	D6ETP1	Integral membrane protein - SGNH hydrolase-type esterase	Integral membrane	B	hydrolase	SCO3078	#N/A	#N/A	#N/A	1422.9	1.03287	0.268457	3.84745	0.000119355	0.00230004	10.4746	1.03	10.4746	#N/A	#N/A	1.03	#N/A	#N/A
SLIV_15125	D6EFF5	UDP-N-acetylenolpyruvoylglucosamine reductase (EC 1.3.1.98) (UDP-N-acetylmuramate dehydrogenase)	Cytoplasmic	A	cell wall organization	SCO4643	#N/A	#N/A	#N/A	555.633	1.0156	0.214187	4.74163	2.12002e-06	7.40477e-05	9.11799	1.02	9.11799	#N/A	#N/A	1.02	#N/A	#N/A
SLIV_13510	D6EXQ7	TetR family transcriptional regulator	Nucleoid	N	transcription	SCO4977	#N/A	#N/A	#N/A	855.127	1.01868	0.287717	3.54055	0.000399292	0.00653346	9.73999	1.02	9.73999	#N/A	#N/A	1.02	#N/A	#N/A
SLIV_29930	A0A076M730	Methionine import ATP-binding protein MetN	Peripheral plasma membrane protein facing the cytoplasm	F1	TE_Class 3; TC_Subclass 3.A; TC_Family 3.A.1; transport	SCO1559	#N/A	#N/A	#N/A	307.671	1.01265	0.295994	3.42118	0.000623497	0.00951619	8.26524	1.01	8.26524	#N/A	#N/A	1.01	#N/A	#N/A
SLIV_23000	A0A076M9E4	SUKH-4 immunity protein (IPR025851)	Cytoplasmic	A	0	SCO2939	#N/A	#N/A	#N/A	818.092	1.00223	0.230797	4.34249	1.4088e-05	0.000387058	9.67612	1	9.67612	#N/A	#N/A	1	#N/A	#N/A
SLIV_25090	D6EEC6	Integral membrane protein - Membrane protein of unknown function containing Strerol-Sensing domain	Integral membrane	B	TE_Class 2; TC_Subclass 2.A; TC_Family 2.A.6; transport	SCO2519	#N/A	#N/A	#N/A	1249.84	-4.09894	0.944647	-4.33913	1.43051e-05	0.000390701	10.2875	-4.1	10.2875	#N/A	#N/A	#N/A	-4.1	#N/A		SLIV_25090
SLIV_18400	D6EM25	Secreted protein (Sec) - Unknown function	Extracellular	X	Sec substrate; unknown function	SCO4002	#N/A	#N/A	#N/A	94.7697	-4.01573	0.656202	-6.11965	9.37811e-10	8.41136e-08	6.56635	-4.02	6.56635	#N/A	#N/A	#N/A	-4.02	#N/A		SLIV_18400
SLIV_07770	A0A076M109	Integral membrane protein of unknown function containing PDZ domain	Integral membrane	B	unknown function	SCO6074	#N/A	#N/A	#N/A	47.6227	-3.51296	0.614971	-5.7124	1.11396e-08	6.85841e-07	5.57358	-3.51	5.57358	#N/A	#N/A	#N/A	-3.51	#N/A		SLIV_07770
SLIV_17125	D6EJW2	Phage tail protein (Uncharacterized protein)	Cytoplasmic	A	unknown function	SCO4252	#N/A	#N/A	#N/A	407.522	-3.50383	0.709449	-4.93881	7.86015e-07	3.0867e-05	8.67073	-3.5	8.67073	#N/A	#N/A	#N/A	-3.5	#N/A		SLIV_17125
SLIV_17085	D6EJV3	Response regulator	Cytoplasmic	A	transcription	SCO4261	#N/A	#N/A	#N/A	236.833	-3.34251	0.592915	-5.63742	1.72622e-08	1.01959e-06	7.88773	-3.34	7.88773	#N/A	#N/A	#N/A	-3.34	#N/A		SLIV_17085
SLIV_17150	D6EJW7	Uncharacterized protein containing LysM domain (IPR018392)	Cytoplasmic	A	unknown function	SCO4247	#N/A	#N/A	#N/A	356.796	-3.219	0.519457	-6.19686	5.76019e-10	5.29718e-08	8.47895	-3.22	8.47895	#N/A	#N/A	#N/A	-3.22	#N/A		SLIV_17150
SLIV_12120	D6EUN8	Nucleotide-binding protein	Cytoplasmic, Extracellular vesicle	A,V	DNA/RNA binding	SCO5249	#N/A	#N/A	#N/A	749.758	-3.20805	0.478665	-6.70207	2.05494e-11	2.40792e-09	9.55028	-3.21	9.55028	#N/A	#N/A	#N/A	-3.21	#N/A		SLIV_12120
SLIV_09045	A0A076LVA7	Secreted protein (Sec) - Protease	Extracellular	X	Sec substrate; hydrolase; peptidase; proteolysis; secreted protease; protease	SCO5913	#N/A	#N/A	#N/A	517.332	-3.16132	0.402292	-7.85828	3.89452e-15	8.32167e-13	9.01495	-3.16	9.01495	#N/A	#N/A	#N/A	-3.16	#N/A		SLIV_09045
SLIV_17155	A0A076LZS4	Uncharacterized protein	Cytoplasmic	A	unknown function	SCO4246	#N/A	#N/A	#N/A	608.704	-3.1411	0.458042	-6.85767	6.99906e-12	8.61833e-10	9.2496	-3.14	9.2496	#N/A	#N/A	#N/A	-3.14	#N/A		SLIV_17155
SLIV_07775	D6EKY3	Germacradienol/geosmin synthase (EC 4.2.3.22)	Cytoplasmic	A	unknown function	SCO6073	#N/A	#N/A	#N/A	918.489	-3.09653	0.421047	-7.35434	1.91866e-13	2.96576e-11	9.84312	-3.1	9.84312	#N/A	#N/A	#N/A	-3.1	#N/A		SLIV_07775
SLIV_33315	D6EWQ6	Succinate dehydrogenase flavoprotein subunit (EC 1.3.5.1)	Cytoplasmic	A	TE_Class 5; TC_Subclass 5.A; TC_Family 5.A.4; transport	SCO0923	#N/A	#N/A	#N/A	2159.34	-3.09088	0.434315	-7.11667	1.10563e-12	1.63926e-10	11.0764	-3.09	11.0764	#N/A	#N/A	#N/A	-3.09	#N/A
SLIV_17100	A0A076M9M5	Integral membrane protein - Hydrolytic protein	Integral membrane	B	Integral membrane protein; unknown function	SCO4258	#N/A	#N/A	#N/A	933.706	-3.03492	0.64956	-4.67227	2.97892e-06	0.00010113	9.86682	-3.03	9.86682	#N/A	#N/A	#N/A	-3.03	#N/A
SLIV_33320	D6EWQ7	Succinate dehydrogenase/fumarate reductase iron-sulfur subunit	Cytoplasmic	A	TE_Class 5; TC_Subclass 5.A; TC_Family 5.A.4; transport	SCO0922	#N/A	#N/A	#N/A	594.473	-2.88334	0.485839	-5.93476	2.9427e-09	2.20399e-07	9.21547	-2.88	9.21547	#N/A	#N/A	#N/A	-2.88	#N/A
SLIV_15895	A0A076M1G9	Condensation domain (IPR001242) containing protein (Uncharacterized protein)	Cytoplasmic	A	.	SCO4476	#N/A	#N/A	#N/A	50.6926	-2.84694	0.628928	-4.52665	5.99255e-06	0.000187655	5.6637	-2.85	5.6637	#N/A	#N/A	#N/A	-2.85	#N/A
SLIV_01515	D6EU91	Secreted protein (Sec) - Glucan endo-1,3-beta-glucosidase	Extracellular, Extracellular vesicle	X,V	Sec substrate; hydrolase; carbohydrate binding; glycoside hydrolase; hydrolysis of enrivonmental macromolecules; cellulase	SCO7559	#N/A	#N/A	#N/A	51.693	-2.83906	0.721413	-3.93541	8.30544e-05	0.00170807	5.6919	-2.84	5.6919	#N/A	#N/A	#N/A	-2.84	#N/A
SLIV_29190	D6EMN2	Integral membrane protein - Divalent metal ions/citrate complex secondary transporter	Integral membrane	B	TE_Class 2; TC_Subclass 2.A; TC_Family 2.A.11; transport	SCO1710	#N/A	#N/A	#N/A	74.2753	-2.7771	0.769531	-3.60882	0.000307598	0.00520908	6.21481	-2.78	6.21481	#N/A	#N/A	#N/A	-2.78	#N/A
SLIV_34060	D6EYA5	Cytochrome P450-SOY (EC 1.14.-.-)	Peripheral plasma membrane protein facing the cytoplasm	F1	oxidoreductase activity	SCO0774	#N/A	#N/A	#N/A	246.218	-2.69513	0.446706	-6.03335	1.60594e-09	1.31092e-07	7.94379	-2.7	7.94379	#N/A	#N/A	#N/A	-2.7	#N/A
SLIV_33955	D6EY83	Elongation factor binding protein	Cytoplasmic	A	unknown function	SCO0795	#N/A	#N/A	#N/A	55.022	-2.68464	0.786798	-3.41211	0.000644614	0.00973622	5.78194	-2.68	5.78194	#N/A	#N/A	#N/A	-2.68	#N/A
SLIV_17105	A0A076LZR4	Integral membrane protein - Hydrolytic protein	Integral membrane	B	Integral membrane protein; lectin binding; unknown function	SCO4257	#N/A	#N/A	#N/A	603.567	-2.61825	0.473224	-5.53279	3.15173e-08	1.74789e-06	9.23737	-2.62	9.23737	#N/A	#N/A	#N/A	-2.62	#N/A
SLIV_17140	A0A076M5Y9	Secreted protein (Sec) - Unknown function	Extracellular	X	Sec substrate; unknown function	#N/A	#N/A	#N/A	#N/A	56.8203	-2.61715	0.748047	-3.49864	0.000467643	0.00741796	5.82833	-2.62	5.82833	#N/A	#N/A	#N/A	-2.62	#N/A
SLIV_34285	D6EYF0	Nucleic acid binding protein (Uncharacterized protein)	Cytoplasmic	A	unknown function	SCO0729	#N/A	#N/A	#N/A	366.355	-2.60415	0.287035	-9.07259	1.16216e-19	4.22154e-17	8.5171	-2.6	8.5171	#N/A	#N/A	#N/A	-2.6	#N/A
SLIV_32845	D6EVB2	IS element ATP binding protein	Cytoplasmic	A	.	SCO6394	#N/A	#N/A	#N/A	3117.83	-2.59222	0.36654	-7.07213	1.52572e-12	2.21687e-10	11.6063	-2.59	11.6063	#N/A	#N/A	#N/A	-2.59	#N/A
SLIV_17095	A0A076M629	ATPase AAA	Cytoplasmic	A	unknown function	SCO4259	#N/A	#N/A	#N/A	52.6707	-2.59487	0.599442	-4.32881	1.49917e-05	0.00040792	5.71893	-2.59	5.71893	#N/A	#N/A	#N/A	-2.59	#N/A
SLIV_17130	D6EJW3	Uncharacterized protein	Cytoplasmic	A	unknown function	SCO4251	#N/A	#N/A	#N/A	310.953	-2.5338	0.49096	-5.16092	2.45744e-07	1.0953e-05	8.28055	-2.53	8.28055	#N/A	#N/A	#N/A	-2.53	#N/A
SLIV_29195	D6EMN3	Integral membrane protein - Tetracycline resistance protein TetA/multidrug resistance protein MdtG (IPR001958)	Integral membrane	B	TE_Class 2; TC_Subclass 2.A; TC_Family 2.A.1; transport	SCO1709	#N/A	#N/A	#N/A	102.737	-2.47067	0.713395	-3.46325	0.000533687	0.00826704	6.68281	-2.47	6.68281	#N/A	#N/A	#N/A	-2.47	#N/A
SLIV_17090	D6EJV4	Uncharacterized protein	Cytoplasmic	A	unknown function	SCO4260	#N/A	#N/A	#N/A	248.172	-2.44189	0.516174	-4.73074	2.23704e-06	7.70241e-05	7.95519	-2.44	7.95519	#N/A	#N/A	#N/A	-2.44	#N/A
SLIV_13420	D6EXP0	Uncharacterized protein	Cytoplasmic	A	unknown function	SCO4994	#N/A	#N/A	#N/A	228.2	-2.42073	0.403061	-6.00588	1.90296e-09	1.50272e-07	7.83416	-2.42	7.83416	#N/A	#N/A	#N/A	-2.42	#N/A
SLIV_07130	D6EKL0	Glyoxylate carboligase (EC 4.1.1.47)	Cytoplasmic	A	metabolic process	SCO6201	#N/A	#N/A	#N/A	247.95	-2.41637	0.540577	-4.46999	7.82237e-06	0.00023778	7.95391	-2.42	7.95391	#N/A	#N/A	#N/A	-2.42	#N/A
SLIV_32840	D6EVB1	Transposase	Cytoplasmic	A	.	SCO6393	#N/A	#N/A	#N/A	1936.59	-2.40628	0.279803	-8.5999	7.97862e-18	2.31859e-15	10.9193	-2.41	10.9193	#N/A	#N/A	#N/A	-2.41	#N/A
SLIV_09050	A0A076LXS5	Secreted protein (Sec) - Protease	Extracellular	X	Sec substrate; hydrolase; peptidase; proteolysis; secreted protease; protease	SCO5912	#N/A	#N/A	#N/A	385.914	-2.3984	0.389581	-6.15637	7.44312e-10	6.75928e-08	8.59214	-2.4	8.59214	#N/A	#N/A	#N/A	-2.4	#N/A
SLIV_05185	D6EGJ2	Secreted protein (Tat) - Glucosidase	Extracellular	X	Tat substrate; hydrolase; carbohydrate binding; carbohydrate metabolic process; cellulase	SCO6665	#N/A	#N/A	#N/A	320.289	-2.40456	0.399893	-6.01303	1.82092e-09	1.45373e-07	8.32323	-2.4	8.32323	#N/A	#N/A	#N/A	-2.4	#N/A
SLIV_35225	D6EDH9	Integral membrane protein - Peptidase M23 (IPR016047)	Integral membrane	B	integral membrane protese; protease	SCO0543	#N/A	#N/A	#N/A	113.213	-2.38818	0.568333	-4.20208	2.64469e-05	0.000667142	6.8229	-2.39	6.8229	#N/A	#N/A	#N/A	-2.39	#N/A
SLIV_00235	D6ER76	Alkylhydroperoxidase	Cytoplasmic	A	unknown function	#N/A	#N/A	#N/A	#N/A	70.9783	-2.37713	0.536351	-4.43205	9.33397e-06	0.000275626	6.14931	-2.38	6.14931	#N/A	#N/A	#N/A	-2.38	#N/A
SLIV_17160	D6EJW9	GPW/gp25 family protein (Uncharacterized protein)	Cytoplasmic	A	unknown function	SCO4245	#N/A	#N/A	#N/A	189.905	-2.37646	0.537011	-4.42535	9.62857e-06	0.000282063	7.56914	-2.38	7.56914	#N/A	#N/A	#N/A	-2.38	#N/A
SLIV_00805	D6ESP9	Nucleotide-binding protein	Cytoplasmic	A	transcription	SCO7699	#N/A	#N/A	#N/A	1749.79	-2.36196	0.270753	-8.72367	2.69336e-18	8.89422e-16	10.773	-2.36	10.773	#N/A	#N/A	#N/A	-2.36	#N/A
SLIV_22340	D6ETP8	Formiminoglutamate deiminase	Cytoplasmic	A	hydrolase	SCO3071	#N/A	#N/A	#N/A	181.215	-2.22632	0.406508	-5.47669	4.33346e-08	2.33204e-06	7.50156	-2.23	7.50156	#N/A	#N/A	#N/A	-2.23	#N/A
SLIV_17175	D6EJX2	Integral membrane protein - Membrane Protein with Galactose-binding domain-like (IPR008979)	Integral membrane	B	unknown function	SCO4242	#N/A	#N/A	#N/A	271.604	-2.20595	0.434689	-5.07477	3.87971e-07	1.66781e-05	8.08536	-2.21	8.08536	#N/A	#N/A	#N/A	-2.21	#N/A
SLIV_10830	D6ERN8	Propionyl-CoA carboxylase beta chain (EC 6.4.1.3)	Cytoplasmic	A	metabolic enzyme; TE_Class 3; TC_Subclass 3.B; TC_Family 3.B.1; transport	SCO5535	#N/A	#N/A	#N/A	5818.91	-2.18781	0.291132	-7.51483	5.69848e-14	1.03499e-11	12.5065	-2.19	12.5065	#N/A	#N/A	#N/A	-2.19	#N/A
SLIV_00795	D6ESP6	Geranyl diphosphate 2-C-methyltransferase (EC 2.1.1.255)	Cytoplasmic	A	unknown function	SCO7701	#N/A	#N/A	#N/A	697.466	-2.18797	0.331123	-6.60772	3.90276e-11	4.36208e-09	9.44598	-2.19	9.44598	#N/A	#N/A	#N/A	-2.19	#N/A
SLIV_12435	D6EW03	Uncharacterized protein	Cytoplasmic	A	unknown function	SCO5189	#N/A	#N/A	#N/A	6210.72	-2.13545	0.340969	-6.2629	3.77875e-10	3.56527e-08	12.6005	-2.14	12.6005	#N/A	#N/A	#N/A	-2.14	#N/A
SLIV_33275	D6EVK0	Integral membrane protein of unknown function DUF4239	Integral membrane	B	unknown function	SCO0932	#N/A	#N/A	#N/A	174.246	-2.1045	0.366483	-5.74242	9.33346e-09	6.127e-07	7.44498	-2.1	7.44498	#N/A	#N/A	#N/A	-2.1	#N/A
SLIV_30945	A0A076MDZ9	Putative Transcription regulator PadR	Cytoplasmic	A	transcription	SCO1366	#N/A	#N/A	#N/A	329.722	-2.09878	0.447814	-4.68672	2.77616e-06	9.51357e-05	8.3651	-2.1	8.3651	#N/A	#N/A	#N/A	-2.1	#N/A
SLIV_09035	D6EN56	Protein containing Histidine kinase-like ATPase, C-terminal domain (IPR003594)	Cytoplasmic	A	unknown function	SCO5915	#N/A	#N/A	#N/A	1004.19	-2.0709	0.302756	-6.84017	7.91015e-12	9.57787e-10	9.97181	-2.07	9.97181	#N/A	#N/A	#N/A	-2.07	#N/A
SLIV_32730	D6EV86	Oxidoreductase	Cytoplasmic	A	unknown function	SCO1012	#N/A	#N/A	#N/A	675.044	-2.04848	0.240818	-8.50632	1.79536e-17	5.01665e-15	9.39884	-2.05	9.39884	#N/A	#N/A	#N/A	-2.05	#N/A
SLIV_18715	A0A076M301	Integral membrane protein - DNA-damage-inducible protein F	Integral membrane	B	TE_Class 2; TC_Subclass 2.A; TC_Family 2.A.66; transport	SCO3910	#N/A	#N/A	#N/A	2020.55	-2.03318	0.348293	-5.83757	5.29667e-09	3.66479e-07	10.9805	-2.03	10.9805	#N/A	#N/A	#N/A	-2.03	#N/A
SLIV_05100	not updated/annotated yet in Uniprot	similar to lanthionine-containing peptide SapB	Cytoplasmic	A	unknown function	ramS SCO6682 SC5A7.32	#N/A	#N/A	#N/A	383.325	-2.03259	0.38161	-5.32634	1.00211e-07	4.7584e-06	8.58242	-2.03	8.58242	#N/A	#N/A	#N/A	-2.03	#N/A
SLIV_01275	D6EU42	Glyoxalase/Bleomycin resistance protein/Dihydroxybiphenyl dioxygenase (IPR029068)	Cytoplasmic	A	unknown function	SCO7608	#N/A	#N/A	#N/A	109.129	-2.03252	0.410251	-4.95432	7.25824e-07	2.88148e-05	6.76989	-2.03	6.76989	#N/A	#N/A	#N/A	-2.03	#N/A
SLIV_06670	D6EJK4	Integral membrane protein - ABC transporter ATP-binding protein	Integral membrane	B	TE_Class 3; TC_Subclass 3.A; TC_Family 3.A.1; transport	SCO6295	#N/A	#N/A	#N/A	810.33	-2.01948	0.404002	-4.99868	5.77233e-07	2.34279e-05	9.66236	-2.02	9.66236	#N/A	#N/A	#N/A	-2.02	#N/A
SLIV_22335	A0A076M918	Allantoate amidohydrolase	Cytoplasmic	A	hydrolase	SCO3072	#N/A	#N/A	#N/A	175.973	-2.02218	0.406847	-4.97037	6.6827e-07	2.69721e-05	7.45921	-2.02	7.45921	#N/A	#N/A	#N/A	-2.02	#N/A
SLIV_33310	A0A076MAL2	Integral membrane protein - Cytochrome B subunit	Integral membrane	B	unknown function	SCO0924	#N/A	#N/A	#N/A	448.272	-1.97037	0.390222	-5.04937	4.43275e-07	1.8615e-05	8.80823	-1.97	8.80823	#N/A	#N/A	#N/A	-1.97	#N/A
SLIV_00800	A0A076M0I8	2-methylisoborneol synthase (EC 4.2.3.118)	Cytoplasmic	A	metabolic process	SCO7700	#N/A	#N/A	#N/A	874.746	-1.95885	0.208443	-9.39753	5.58601e-21	2.25458e-18	9.77272	-1.96	9.77272	#N/A	#N/A	#N/A	-1.96	#N/A
SLIV_06145	D6EI82	Integral membrane protein - Hydrolytic protein	Integral membrane	B	carbohydrate recognition; unknown function	SCO6456	#N/A	#N/A	#N/A	1054.3	-1.93991	0.356811	-5.4368	5.42472e-08	2.83529e-06	10.0421	-1.94	10.0421	#N/A	#N/A	#N/A	-1.94	#N/A
SLIV_09445	D6EP40	Citrate synthase	Cytoplasmic	A	metabolic process	SCO5832	#N/A	#N/A	#N/A	661.451	-1.94089	0.453589	-4.27897	1.8776e-05	0.000492446	9.36949	-1.94	9.36949	#N/A	#N/A	#N/A	-1.94	#N/A
SLIV_31930	D6ESI2	Putative aldehyde dehydrogenase (EC 1.2.1.3)	Cytoplasmic	A	unknown function	SCO1174	#N/A	#N/A	#N/A	821.573	-1.90362	0.27655	-6.88348	5.84092e-12	7.31626e-10	9.68225	-1.9	9.68225	#N/A	#N/A	#N/A	-1.9	#N/A
SLIV_22345	A0A076M2T0	Imidazolonepropionase (EC 3.5.2.7) (Imidazolone-5-propionate hydrolase)	Cytoplasmic	A	metabolic enzyme	SCO3070	#N/A	#N/A	#N/A	94.9472	-1.89599	0.48627	-3.89905	9.65698e-05	0.00191295	6.56905	-1.9	6.56905	#N/A	#N/A	#N/A	-1.9	#N/A
SLIV_09470	D6EP45	Integral membrane protein - Sodium/solute symporter (IPR001734)	Integral membrane	B	TE_Class 2; TC_Subclass 2.A; TC_Family 2.A.21; transport	SCO5827	#N/A	#N/A	#N/A	4005.41	-1.88391	0.237247	-7.94071	2.01029e-15	4.42569e-13	11.9677	-1.88	11.9677	#N/A	#N/A	#N/A	-1.88	#N/A
SLIV_10325	D6EQD3	Secreted protein (Sec) - Peptidase	Extracellular	X	Sec substrate; hydrolase; peptidase; proteolysis; metal binding; cell-wall biosynthesis; housekeeping function; secreted protease; protease	SCO5660	#N/A	#N/A	#N/A	273.391	-1.78704	0.441397	-4.0486	5.15248e-05	0.00115891	8.09482	-1.79	8.09482	#N/A	#N/A	#N/A	-1.79	#N/A
SLIV_22330	D6ETP6	Urocanate hydratase (Urocanase) (EC 4.2.1.49) (Imidazolonepropionate hydrolase)	Cytoplasmic	A	metabolic process	SCO3073	#N/A	#N/A	#N/A	1154.9	-1.77757	0.311658	-5.7036	1.17306e-08	7.16158e-07	10.1735	-1.78	10.1735	#N/A	#N/A	#N/A	-1.78	#N/A
SLIV_01080	D6ESV5	Calcium binding protein	Cytoplasmic	A	unknown function	SCO7647	#N/A	#N/A	#N/A	179.985	-1.74596	0.323105	-5.40369	6.52855e-08	3.29375e-06	7.49173	-1.75	7.49173	#N/A	#N/A	#N/A	-1.75	#N/A
SLIV_09515	A0A076M1V8	Sporulation transcription factor	Nucleoid	N	metabolic process	SCO5819	#N/A	#N/A	#N/A	401.531	-1.74153	0.285088	-6.10874	1.00422e-09	8.68529e-08	8.64937	-1.74	8.64937	#N/A	#N/A	#N/A	-1.74	#N/A
SLIV_18025	D6EL43	Restriction endonuclease type II-like protein (IPR011335)	Cytoplasmic	A	unknown function	SCO4080	#N/A	#N/A	#N/A	971.102	-1.72932	0.314882	-5.49198	3.97457e-08	2.17107e-06	9.92348	-1.73	9.92348	#N/A	#N/A	#N/A	-1.73	#N/A
SLIV_34010	D6EY94	Secreted protein (Sec) - Unknown function (DUF4230 family)	Extracellular	X	Sec substrate; unknown function	SCO0784	#N/A	#N/A	#N/A	85.18	-1.72678	0.378713	-4.55959	5.12526e-06	0.000162692	6.41244	-1.73	6.41244	#N/A	#N/A	#N/A	-1.73	#N/A
SLIV_35020	D6EDD5	ATP/GTP binding protein	Cytoplasmic	A	hydrolase	SCO0585	#N/A	#N/A	#N/A	1933.02	-1.70566	0.222845	-7.654	1.9483e-14	3.82551e-12	10.9166	-1.71	10.9166	#N/A	#N/A	#N/A	-1.71	#N/A
SLIV_18605	A0A076MAL7	Transcriptional regulator lacI-type	Nucleoid	N	transcription	SCO3943	#N/A	#N/A	#N/A	137.775	-1.71402	0.412462	-4.15559	3.24447e-05	0.000783092	7.10617	-1.71	7.10617	#N/A	#N/A	#N/A	-1.71	#N/A
SLIV_30795	D6EQU8	Acetyl-coenzyme A synthetase 1 (EC 6.2.1.1)	Cytoplasmic	A	TE_Class 4; TC_Subclass 4.C; TC_Family 4.C.1; transport	SCO1393	#N/A	#N/A	#N/A	839.687	-1.68969	0.280916	-6.01493	1.7996e-09	1.45267e-07	9.71371	-1.69	9.71371	#N/A	#N/A	#N/A	-1.69	#N/A
SLIV_11550	D6ET80	Uncharacterized protein	Cytoplasmic	A	unknown function	SCO5389	#N/A	#N/A	#N/A	8428.15	-1.67589	0.276249	-6.06659	1.30656e-09	1.09105e-07	13.041	-1.68	13.041	#N/A	#N/A	#N/A	-1.68	#N/A
SLIV_35010	A0A076MA15	Protein containing Roadblock/LAMTOR2 domain (IPR004942)	Cytoplasmic	A	unknown function	SCO0587	#N/A	#N/A	#N/A	1061.66	-1.67348	0.252607	-6.62483	3.4765e-11	3.94637e-09	10.0521	-1.67	10.0521	#N/A	#N/A	#N/A	-1.67	#N/A
SLIV_36575	D6EHN8	Lantipeptide, SCO0268 family (IPR031031)	Cytoplasmic	A	unknown function	SCO0268	#N/A	#N/A	#N/A	13557.7	-1.67449	0.393457	-4.25585	2.0826e-05	0.000542297	13.7268	-1.67	13.7268	#N/A	#N/A	#N/A	-1.67	#N/A
SLIV_26455	A0A076MBB3	DNA-binding protein	Cytoplasmic	A	.	SCO2253	#N/A	#N/A	#N/A	96.5379	-1.67085	0.422526	-3.95444	7.67145e-05	0.00160152	6.59302	-1.67	6.59302	#N/A	#N/A	#N/A	-1.67	#N/A
SLIV_09475	D6EP46	Integral membrane protein of unknown function	Integral membrane	B	unknown function	SCO5826	#N/A	#N/A	#N/A	939.448	-1.65434	0.307793	-5.37485	7.66453e-08	3.79474e-06	9.87567	-1.65	9.87567	#N/A	#N/A	#N/A	-1.65	#N/A
SLIV_03130	D6EXF5	Secreted protein (Sec) - Alpha/Beta hydrolase fold protein (IPR029058)	Extracellular	X	Sec substrate; hydrolase; metabolic process; hydrolysis of environmental macromolecules	SCO7233	#N/A	#N/A	#N/A	1262.23	-1.64543	0.355327	-4.63075	3.64347e-06	0.000121421	10.3018	-1.65	10.3018	#N/A	#N/A	#N/A	-1.65	#N/A
SLIV_17115	D6EJW0	Integral membrane protein of unknown function	Integral membrane	B	unknown function	SCO4254	#N/A	#N/A	#N/A	226.843	-1.65104	0.394686	-4.18316	2.87481e-05	0.000707983	7.82555	-1.65	7.82555	#N/A	#N/A	#N/A	-1.65	#N/A
SLIV_22800	D6EV36	Integral membrane protein - ABC transporter type 1	Integral membrane	B	TE_Class 3; TC_Subclass 3.A; TC_Family 3.A.1; transport	SCO2980	#N/A	#N/A	#N/A	744.275	-1.63482	0.345076	-4.73757	2.163e-06	7.5144e-05	9.53969	-1.63	9.53969	#N/A	#N/A	#N/A	-1.63	#N/A
SLIV_33375	D6EWR7	Hercynine oxygenase (EC 1.14.99.50) (Gamma-glutamyl hercynylcysteine S-oxide synthase)	Cytoplasmic	A	.	SCO0911	#N/A	#N/A	#N/A	257.461	-1.61352	0.37703	-4.27955	1.87268e-05	0.000492446	8.00821	-1.61	8.00821	#N/A	#N/A	#N/A	-1.61	#N/A
SLIV_22350	D6EUU3	Integral membrane protein of unknown function	Integral membrane	B	unknown function	SCO3069	#N/A	#N/A	#N/A	77.5894	-1.61067	0.41233	-3.90626	9.37358e-05	0.0018864	6.27779	-1.61	6.27779	#N/A	#N/A	#N/A	-1.61	#N/A
SLIV_17980	D6EL34	Valine dehydrogenase (EC 1.4.1.23)	Cytoplasmic	A	metabolic enzyme	SCO4089	#N/A	#N/A	#N/A	3649.7	-1.58901	0.248873	-6.38485	1.7157e-10	1.6844e-08	11.8336	-1.59	11.8336	#N/A	#N/A	#N/A	-1.59	#N/A
SLIV_30480	D6EPW9	Integral membrane protein - Membrane transporter	Integral membrane	B	TE_Class 2; TC_Subclass 2.A; TC_Family 2.A.1; transport	SCO1457	#N/A	#N/A	#N/A	3108.76	-1.54641	0.238257	-6.49054	8.55274e-11	9.01901e-09	11.6021	-1.55	11.6021	#N/A	#N/A	#N/A	-1.55	#N/A
SLIV_34860	A0A076MBE8	Probable phosphoketolase (EC 4.1.2.-)	Cytoplasmic	A	metabolic process	SCO0617	#N/A	#N/A	#N/A	483.93	-1.54373	0.302783	-5.09846	3.42425e-07	1.48965e-05	8.91866	-1.54	8.91866	#N/A	#N/A	#N/A	-1.54	#N/A
SLIV_14115	D6ECM0	Integral membrane protein of unknown function	Integral membrane	B	unknown function	SCO4852	#N/A	#N/A	#N/A	216.563	-1.52996	0.335557	-4.55947	5.12821e-06	0.000162692	7.75865	-1.53	7.75865	#N/A	#N/A	#N/A	-1.53	#N/A
SLIV_01975	D6EVM7	Aromatic prenyltransferase, DMATS type (IPR017795)	Cytoplasmic	A	metabolic process	SCO7467	#N/A	#N/A	#N/A	91.9105	-1.52864	0.435698	-3.50848	0.000450677	0.00727592	6.52216	-1.53	6.52216	#N/A	#N/A	#N/A	-1.53	#N/A
SLIV_11260	D6ET22	Integral membrane protein - ABC transporter system	Integral membrane	B	TE_Class 3; TC_Subclass 3.A; TC_Family 3.A.1; transport	SCO5449	#N/A	#N/A	#N/A	140.917	-1.51658	0.411532	-3.68522	0.000228506	0.00400024	7.1387	-1.52	7.1387	#N/A	#N/A	#N/A	-1.52	#N/A
SLIV_10825	A0A076LWD8	Acyl-CoA carboxylase epsilon subunit (IPR032716)	Cytoplasmic	A	unknown function	SCO5536	#N/A	#N/A	#N/A	318.361	-1.49845	0.313427	-4.78087	1.74541e-06	6.36302e-05	8.31452	-1.5	8.31452	#N/A	#N/A	#N/A	-1.5	#N/A
SLIV_15535	D6EFN5	Secreted Lipoprotein (Sec) - Unknown function	Secreted Lipoprotein	E	Sec substrate; lipoprotein; unknown function	SCO4546	#N/A	#N/A	#N/A	4863.37	-1.48913	0.24822	-5.99925	1.98232e-09	1.54855e-07	12.2477	-1.49	12.2477	#N/A	#N/A	#N/A	-1.49	#N/A
SLIV_28375	A0A076MCI8	Aminotransferase class V (IPR000192) (Uncharacterized protein)	Cytoplasmic	A	metabolic enzyme	SCO1868	#N/A	#N/A	#N/A	1488.48	-1.46189	0.290533	-5.03174	4.86051e-07	2.01781e-05	10.5396	-1.46	10.5396	#N/A	#N/A	#N/A	-1.46	#N/A
SLIV_23075	D6EWE3	Regulator	Cytoplasmic	A	cell division	SCO2924	#N/A	#N/A	#N/A	229.356	-1.45352	0.297511	-4.8856	1.03115e-06	3.94279e-05	7.84144	-1.45	7.84144	#N/A	#N/A	#N/A	-1.45	#N/A
SLIV_01085	D6ESV6	Integral membrane protein of unknown function (DUF4190 family)	Integral membrane	B	unknown function	SCO7646	#N/A	#N/A	#N/A	236.799	-1.45427	0.364813	-3.98633	6.71018e-05	0.00146836	7.88752	-1.45	7.88752	#N/A	#N/A	#N/A	-1.45	#N/A
SLIV_11295	D6ET29	Trehalose synthase (EC 5.4.99.16)	Peripheral plasma membrane protein facing the cytoplasm	F1	metabolic process	SCO5442	#N/A	#N/A	#N/A	3381.43	-1.44132	0.252284	-5.71306	1.1096e-08	6.85841e-07	11.7234	-1.44	11.7234	#N/A	#N/A	#N/A	-1.44	#N/A
SLIV_35015	D6EDD4	Uncharacterized protein	Cytoplasmic	A	unknown function	SCO0586	#N/A	#N/A	#N/A	534.185	-1.43392	0.301294	-4.75921	1.94354e-06	6.92148e-05	9.06119	-1.43	9.06119	#N/A	#N/A	#N/A	-1.43	#N/A
SLIV_27535	D6EK81	Integral membrane protein - Thioredoxin-like protein	Integral membrane	B	integral membrane protein; oxidation-reduction process; oxidoreductase; housekeeping function; chaperone	SCO2035	#N/A	#N/A	#N/A	1357.19	-1.42283	0.243254	-5.84915	4.94077e-09	3.45141e-07	10.4064	-1.42	10.4064	#N/A	#N/A	#N/A	-1.42	#N/A
SLIV_01030	D6ESU5	Secreted protein (Tat) - Protein with Lysyl oxidase domain (IPR001695)	Extracellular	X	Tat substrate; oxidoreductase; oxidation-reduction process; housekeeping function; ECM-remodeling	SCO7657	#N/A	#N/A	#N/A	58512.7	-1.41602	0.285226	-4.96455	6.88609e-07	2.76395e-05	15.8365	-1.42	15.8365	#N/A	#N/A	#N/A	-1.42	#N/A
SLIV_14110	D6ECL9	Glyoxalase/Bleomycin resistance protein/Dihydroxybiphenyl dioxygenase (IPR029068)	Cytoplasmic	A	unknown function	SCO4853	#N/A	#N/A	#N/A	849.967	-1.40388	0.321166	-4.37119	1.23569e-05	0.00034857	9.73126	-1.4	9.73126	#N/A	#N/A	#N/A	-1.4	#N/A
SLIV_36955	A0A076MH92	Methylesterase	Cytoplasmic	A	.	SCO0188	#N/A	#N/A	#N/A	277.985	-1.39765	0.331055	-4.2218	2.42361e-05	0.000617808	8.11886	-1.4	8.11886	#N/A	#N/A	#N/A	-1.4	#N/A
SLIV_06570	A0A076M3L9	Uncharacterized protein	Cytoplasmic	A	unknown function	#N/A	#N/A	#N/A	#N/A	200.85	-1.38584	0.318322	-4.35358	1.33929e-05	0.000372796	7.64998	-1.39	7.64998	#N/A	#N/A	#N/A	-1.39	#N/A
SLIV_32735	A0A076MEY2	Integral membrane protein - Putative transcription regulator	Integral membrane	B	unknown function	SCO1011	#N/A	#N/A	#N/A	207.897	-1.39373	0.349833	-3.98397	6.77739e-05	0.00147861	7.69972	-1.39	7.69972	#N/A	#N/A	#N/A	-1.39	#N/A
SLIV_27640	D6EKA2	Pyruvate kinase (EC 2.7.1.40)	Peripheral plasma membrane protein facing the cytoplasm	F1	metabolic process	SCO2014	#N/A	#N/A	#N/A	777.045	-1.38184	0.338026	-4.08797	4.35171e-05	0.00101149	9.60185	-1.38	9.60185	#N/A	#N/A	#N/A	-1.38	#N/A
SLIV_13525	D6EXR0	Deaminase	Cytoplasmic	A	metabolic process	SCO4974	#N/A	#N/A	#N/A	4392.68	-1.34525	0.259742	-5.17919	2.22849e-07	1.00559e-05	12.1009	-1.35	12.1009	#N/A	#N/A	#N/A	-1.35	#N/A
SLIV_35005	A0A076MJR7	Integral membrane protein - Histidine kinase-like ATPase	Integral membrane	B	unknown function	SCO0588	#N/A	#N/A	#N/A	2906.46	-1.33464	0.191561	-6.96719	3.23325e-12	4.34992e-10	11.505	-1.33	11.505	#N/A	#N/A	#N/A	-1.33	#N/A
SLIV_15550	D6EFN8	DNA-binding protein	Cytoplasmic	A	unknown function	SCO4543	#N/A	#N/A	#N/A	725.183	-1.33335	0.218179	-6.11126	9.88465e-10	8.65204e-08	9.5022	-1.33	9.5022	#N/A	#N/A	#N/A	-1.33	#N/A
SLIV_33135	D6EVH2	Secreted protein (Sec) - Glycoside hydrolase superfamily (IPR017853)	Extracellular	X	metabolic process	SCO0960	#N/A	#N/A	#N/A	699.616	-1.32811	0.21932	-6.05555	1.39936e-09	1.15527e-07	9.45042	-1.33	9.45042	#N/A	#N/A	#N/A	-1.33	#N/A
SLIV_23690	D6EXV7	Integral membrane protein - Cellobiose transport permease	Integral membrane	B	TE_Class 3; TC_Subclass 3.A; TC_Family 3.A.1; transport	SCO2796	#N/A	#N/A	#N/A	118.454	-1.33402	0.323856	-4.11919	3.80209e-05	0.000911622	6.88819	-1.33	6.88819	#N/A	#N/A	#N/A	-1.33	#N/A
SLIV_22415	D6EUV6	Glyoxalase/Bleomycin resistance protein/Dihydroxybiphenyl dioxygenase (IPR029068)	Cytoplasmic	A	unknown function	SCO3056	#N/A	#N/A	#N/A	300.35	-1.32684	0.378423	-3.50624	0.000454488	0.00730499	8.2305	-1.33	8.2305	#N/A	#N/A	#N/A	-1.33	#N/A
SLIV_22805	A0A076MCX4	Integral membrane protein - ABC transporter type 1	Integral membrane	B	TE_Class 3; TC_Subclass 3.A; TC_Family 3.A.1; transport	SCO2979	#N/A	#N/A	#N/A	630.758	-1.31722	0.266544	-4.94184	7.739e-07	3.05564e-05	9.30094	-1.32	9.30094	#N/A	#N/A	#N/A	-1.32	#N/A
SLIV_22520	D6EUX7	Cysteine dioxygenase	Cytoplasmic	A	oxidoreductase activity	SCO3035	#N/A	#N/A	#N/A	274.788	-1.31774	0.320846	-4.10709	4.00676e-05	0.000951277	8.10218	-1.32	8.10218	#N/A	#N/A	#N/A	-1.32	#N/A
SLIV_35025	D6EDD6	Cytochrome P450	Cytoplasmic	A	oxidoreductase activity	SCO0584	#N/A	#N/A	#N/A	2283.09	-1.30495	0.224222	-5.81988	5.88883e-09	4.03607e-07	11.1568	-1.3	11.1568	#N/A	#N/A	#N/A	-1.3	#N/A
SLIV_15530	D6EFN4	Secreted protein (Sec) - Unknown function	Extracellular	X	Sec substrate; unknown function	SCO4547	#N/A	#N/A	#N/A	1662.75	-1.30283	0.264999	-4.91635	8.81726e-07	3.42553e-05	10.6994	-1.3	10.6994	#N/A	#N/A	#N/A	-1.3	#N/A
SLIV_18130	D6EL59	Glutathione-independent formaldehyde dehydrogenase (EC 1.2.1.46)	Cytoplasmic	A	oxidoreductase activity	SCO4055	#N/A	#N/A	#N/A	3421.23	-1.28733	0.281086	-4.57983	4.65344e-06	0.000148931	11.7403	-1.29	11.7403	#N/A	#N/A	#N/A	-1.29	#N/A
SLIV_07880	D6ELQ5	Secreted protein (Tat) - TolB-like protein	Extracellular	X	Tat substrate; unknown function	SCO6052	#N/A	#N/A	#N/A	744.394	-1.27857	0.305793	-4.18115	2.90039e-05	0.00071187	9.53992	-1.28	9.53992	#N/A	#N/A	#N/A	-1.28	#N/A
SLIV_08115	D6ELV4	Secreted protein (Sec) - Alpha-1,2-mannosidase, putative	Extracellular	X	Sec substrate; hydrolase; galactose-binding; carbohydrate binding; metabolic process; mannosidase	SCO6004	#N/A	#N/A	#N/A	942.073	-1.28049	0.361087	-3.54622	0.000390806	0.0064381	9.87969	-1.28	9.87969	#N/A	#N/A	#N/A	-1.28	#N/A
SLIV_14075	A0A076M7Y6	Secreted protein (Sec) - Putative beta-hexosaminidase (IPR015882)	Extracellular	X	Sec substrate; hydrolase; carbohydrate binding; carbohydrate metabolic process; unknown function	SCO4860	#N/A	#N/A	#N/A	1248.17	-1.27057	0.290133	-4.37928	1.19074e-05	0.000340579	10.2856	-1.27	10.2856	#N/A	#N/A	#N/A	-1.27	#N/A
SLIV_11270	D6ET24	Secreted protein (Tat) - Neutral zinc metalloprotease	Extracellular	X	Tat substrate; hydrolase; peptidase; proteolysis; metal binding; ECM remodeling; protease; secreted protease	SCO5447	#N/A	#N/A	#N/A	326.351	-1.26586	0.299752	-4.22302	2.41047e-05	0.000616623	8.35028	-1.27	8.35028	#N/A	#N/A	#N/A	-1.27	#N/A
SLIV_17715	A0A076M6E7	Secreted Lipoprotein (Sec) - Putative CO dehydrogenase flavoprotein-like protein (IPR016169) involved in the biosynthesis of numerous isoquinoline alkaloids (IPR012951)	Secreted Lipoprotein	E	Sec substrate; lipoprotein; oxidation-reduction process; oxidoreductase; redox homeostasis; metabolic process	SCO4134	#N/A	#N/A	#N/A	481.09	-1.26684	0.319317	-3.96736	7.26721e-05	0.00155741	8.91016	-1.27	8.91016	#N/A	#N/A	#N/A	-1.27	#N/A
SLIV_22420	D6EUV7	Glyoxalase/Bleomycin resistance protein/Dihydroxybiphenyl dioxygenase (IPR029068)	Cytoplasmic	A	unknown function	SCO3055	#N/A	#N/A	#N/A	363.169	-1.2666	0.330558	-3.83171	0.000127254	0.00242652	8.5045	-1.27	8.5045	#N/A	#N/A	#N/A	-1.27	#N/A
SLIV_12430	D6EW02	Transcriptional regulator WhiB	Nucleoid	N	transcription	SCO5190	#N/A	#N/A	#N/A	2475.15	-1.26465	0.26597	-4.75488	1.98565e-06	7.00278e-05	11.2733	-1.26	11.2733	#N/A	#N/A	#N/A	-1.26	#N/A
SLIV_12125	D6EUN9	Secreted protein (Sec) - Peptidoglycan-binding domain 1 protein	Extracellular (peptidoglycan associated)	P	Sec substrate; peptidoglycan binding; cell-wall biosynthesis; housekeeping function	SCO5248	#N/A	#N/A	#N/A	691	-1.26373	0.301239	-4.19511	2.72736e-05	0.00068325	9.43254	-1.26	9.43254	#N/A	#N/A	#N/A	-1.26	#N/A
SLIV_12035	A0A076LWZ7	Putative adhesin (IPR025164)	Cytoplasmic	A	unknown function	SCO5265	#N/A	#N/A	#N/A	2141.45	-1.25598	0.337107	-3.72577	0.000194721	0.00351029	11.0644	-1.26	11.0644	#N/A	#N/A	#N/A	-1.26	#N/A
SLIV_10905	D6ERQ3	Delta-1-pyrroline-5-carboxylate dehydrogenase (EC 1.2.1.88)	Cytoplasmic	A	metabolic enzyme	SCO5520	#N/A	#N/A	#N/A	9772.57	-1.24751	0.246855	-5.05364	4.33477e-07	1.84165e-05	13.2545	-1.25	13.2545	#N/A	#N/A	#N/A	-1.25	#N/A
SLIV_27630	D6EKA0	Monooxygenase	Cytoplasmic	A	.	SCO2016	#N/A	#N/A	#N/A	384.149	-1.24349	0.268612	-4.62932	3.66861e-06	0.000121701	8.58552	-1.24	8.58552	#N/A	#N/A	#N/A	-1.24	#N/A
SLIV_36430	A0A076MCC8	Secreted protein (Sec) - Uncharacterized protein	Extracellular	X	Sec substrate; unknown function	SCO0297	#N/A	#N/A	#N/A	623.712	-1.23219	0.274864	-4.4829	7.36362e-06	0.000224776	9.28474	-1.23	9.28474	#N/A	#N/A	#N/A	-1.23	#N/A
SLIV_36980	D6EHX5	Deoxyribodipyrimidine photo-lyase (EC 4.1.99.3)	Cytoplasmic	A	.	#N/A	#N/A	#N/A	#N/A	223.33	-1.23068	0.335996	-3.66276	0.000249508	0.00432619	7.80303	-1.23	7.80303	#N/A	#N/A	#N/A	-1.23	#N/A
SLIV_20940	D6EQS0	Integral membrane protein - Drug resistance transporter EmrB/QacA subfamily protein	Integral membrane	B	TE_Class 2; TC_Subclass 2.A; TC_Family 2.A.1; transport	SCO3366	#N/A	#N/A	#N/A	1724.14	-1.23259	0.343085	-3.59265	0.000327326	0.00549198	10.7517	-1.23	10.7517	#N/A	#N/A	#N/A	-1.23	#N/A
SLIV_20585	D6EQJ7	Secreted protein (Sec) - Proteinase	Extracellular	X	Sec substrate; hydrolase; protease; proteolysis; secreted protease	SCO3540	#N/A	#N/A	#N/A	593.147	-1.18208	0.218257	-5.416	6.09475e-08	3.09639e-06	9.21225	-1.18	9.21225	#N/A	#N/A	#N/A	-1.18	#N/A
SLIV_33140	D6EVH3	Secreted protein (Sec) - Alpha-1,2-mannosidase, putative protein	Extracellular	X	Sec substrate; mannosidase; hydrolase; mannosidase	SCO0959	#N/A	#N/A	#N/A	244.192	-1.18407	0.305218	-3.87943	0.0001047	0.00204912	7.93187	-1.18	7.93187	#N/A	#N/A	#N/A	-1.18	#N/A
SLIV_07390	D6EKQ9	Putative ribosome biogenesis GTPase RsgA (EC 3.6.1.-)	Peripheral plasma membrane protein facing the cytoplasm	F1	.	SCO6149	#N/A	#N/A	#N/A	791.865	-1.15364	0.238995	-4.82703	1.38581e-06	5.16304e-05	9.62911	-1.15	9.62911	#N/A	#N/A	#N/A	-1.15	#N/A
SLIV_12040	D6EUM2	Transcription regulator PadR-like protein	Cytoplasmic	A	unknown function	SCO5264	#N/A	#N/A	#N/A	1995.78	-1.14797	0.286838	-4.00215	6.27687e-05	0.00139029	10.9627	-1.15	10.9627	#N/A	#N/A	#N/A	-1.15	#N/A
SLIV_15545	D6EFN7	Regulatory protein	Cytoplasmic	A	unknown function	SCO4544	#N/A	#N/A	#N/A	930.402	-1.15013	0.308935	-3.7229	0.000196946	0.00354162	9.86171	-1.15	9.86171	#N/A	#N/A	#N/A	-1.15	#N/A
SLIV_22475	A0A076M4X8	Integral membrane protein containing cell envelope-related transcriptional attenuator domain (IPR004474) Putative LytR/CpsA/Psr regulator, C-terminal domain (IPR027381)	Integral membrane	B	integral membrane protein; transcription regulation; transcription	SCO3044	#N/A	#N/A	#N/A	727.22	-1.12872	0.206765	-5.45897	4.78912e-08	2.55831e-06	9.50625	-1.13	9.50625	#N/A	#N/A	#N/A	-1.13	#N/A
SLIV_34865	A0A076MG34	Putative glycosyl hydrolase (EC 3.2.1.-)	Cytoplasmic	A	metabolic process	SCO0616	#N/A	#N/A	#N/A	203.264	-1.13183	0.321488	-3.5206	0.000430571	0.00698839	7.66721	-1.13	7.66721	#N/A	#N/A	#N/A	-1.13	#N/A
SLIV_20740	D6EQM9	tRNA(Ile)-lysidine synthase (EC 6.3.4.19) (tRNA(Ile)-2-lysyl-cytidine synthase) (tRNA(Ile)-lysidine synthetase)	Cytoplasmic	A	.	SCO3406	#N/A	#N/A	#N/A	1591.27	-1.12166	0.273537	-4.10057	4.12129e-05	0.000975282	10.636	-1.12	10.636	#N/A	#N/A	#N/A	-1.12	#N/A
SLIV_06435	D6EIE1	Secreted protein (Sec) - Amidase	Extracellular (peptidoglycan associated)	P	Sec substrate; amidase; hydrolase; cell-wall biosynthesis; housekeeping function	SCO6344	#N/A	#N/A	#N/A	926.712	-1.11586	0.302255	-3.69179	0.000222678	0.00390762	9.85598	-1.12	9.85598	#N/A	#N/A	#N/A	-1.12	#N/A
SLIV_33160	A0A076MAJ0	Uncharacterized protein	Cytoplasmic	A	unknown function	SCO0955	#N/A	#N/A	#N/A	2147.3	-1.10735	0.231657	-4.78014	1.75169e-06	6.36302e-05	11.0683	-1.11	11.0683	#N/A	#N/A	#N/A	-1.11	#N/A
SLIV_07145	D6EKL3	Secreted protein (Tat) - Protein of unknown function DUF312 (IPR005506)	Extracellular	X	Sec substrate; unknown function	SCO6198	#N/A	#N/A	#N/A	202.937	-1.10845	0.280167	-3.95638	7.60927e-05	0.00160152	7.66489	-1.11	7.66489	#N/A	#N/A	#N/A	-1.11	#N/A
SLIV_24660	D6ECZ6	Integrase	Cytoplasmic	A	.	SCO2603	#N/A	#N/A	#N/A	931.9	-1.11111	0.308156	-3.60566	0.000311358	0.00526049	9.86403	-1.11	9.86403	#N/A	#N/A	#N/A	-1.11	#N/A
SLIV_23260	D6EWI1	Alkyl hydroperoxide reductase AhpD (EC 1.11.1.15)	Cytoplasmic	A	.	SCO2885	#N/A	#N/A	#N/A	1971.95	-1.09637	0.291354	-3.763	0.000167885	0.00311145	10.9454	-1.1	10.9454	#N/A	#N/A	#N/A	-1.1	#N/A
SLIV_17295	D6EJZ6	Dienelactone hydrolase family hydrolase	Cytoplasmic	A	.	SCO4219	#N/A	#N/A	#N/A	648.805	-1.08856	0.209816	-5.18814	2.12402e-07	9.64439e-06	9.34164	-1.09	9.34164	#N/A	#N/A	#N/A	-1.09	#N/A
SLIV_30135	D6EPQ0	Elongation factor G-like protein	Peripheral plasma membrane protein facing the cytoplasm	F1	.	SCO1528	#N/A	#N/A	#N/A	2168.87	-1.0903	0.217699	-5.00829	5.49171e-07	2.24156e-05	11.0827	-1.09	11.0827	#N/A	#N/A	#N/A	-1.09	#N/A
SLIV_30280	D6EPS9	Shikimate 5-dehydrogenase	Cytoplasmic	A	metabolic enzyme	SCO1498	#N/A	#N/A	#N/A	221.362	-1.07748	0.270761	-3.97946	6.9071e-05	0.0015024	7.79027	-1.08	7.79027	#N/A	#N/A	#N/A	-1.08	#N/A
SLIV_27975	D6EKH0	Secreted protein (Sec) - Zinc-binding carboxypeptidase	Extracellular	X	Sec substrate; hydrolase; peptidase; proteolysis; metal binding; hydrolysis of environmental macromolecules; secreted protease; protease	SCO1948	#N/A	#N/A	#N/A	187.749	-1.08255	0.301969	-3.58497	0.000337122	0.00564331	7.55266	-1.08	7.55266	#N/A	#N/A	#N/A	-1.08	#N/A
SLIV_35140	D6EDG1	Catalase-peroxidase (CP) (EC 1.11.1.21) (Peroxidase/catalase)	Cytoplasmic	A	.	SCO0560	#N/A	#N/A	#N/A	5605.35	-1.07451	0.206198	-5.21105	1.87774e-07	8.57974e-06	12.4526	-1.07	12.4526	#N/A	#N/A	#N/A	-1.07	#N/A
SLIV_09495	D6EP50	DNA topoisomerase (ATP-hydrolyzing) (EC 5.99.1.3)	Cytoplasmic	A	.	SCO5822	#N/A	#N/A	#N/A	1537.54	-1.06829	0.225004	-4.74789	2.05549e-06	7.21408e-05	10.5864	-1.07	10.5864	#N/A	#N/A	#N/A	-1.07	#N/A
SLIV_14320	D6ECR4	Succinyl-CoA ligase [ADP-forming] subunit alpha (EC 6.2.1.5)	Peripheral plasma membrane protein facing the cytoplasm	F1	metabolic enzyme	SCO4809	#N/A	#N/A	#N/A	5721.61	-1.06213	0.23337	-4.55129	5.33192e-06	0.000168419	12.4822	-1.06	12.4822	#N/A	#N/A	#N/A	-1.06	#N/A
SLIV_35310	D6EEN8	Potential cold shock protein scoF	Cytoplasmic	A	chaperone	SCO0527	#N/A	#N/A	#N/A	7153.82	-1.06182	0.239624	-4.4312	9.37092e-06	0.000275626	12.8045	-1.06	12.8045	#N/A	#N/A	#N/A	-1.06	#N/A
SLIV_32650	D6EU27	Lyase	Cytoplasmic	A	.	SCO1028	#N/A	#N/A	#N/A	363.667	-1.05035	0.23543	-4.46139	8.14294e-06	0.000245471	8.50647	-1.05	8.50647	#N/A	#N/A	#N/A	-1.05	#N/A
SLIV_30170	D6EPQ7	Probable transcriptional regulatory protein SLIV_30170	Nucleoid	N	transcription	SCO1521	#N/A	#N/A	#N/A	741.445	-1.04668	0.251447	-4.16264	3.14592e-05	0.000761837	9.5342	-1.05	9.5342	#N/A	#N/A	#N/A	-1.05	#N/A
SLIV_36570	D6EHN7	Lantibiotic dehydratase (IPR006827)	Cytoplasmic	A	unknown function	SCO0269	#N/A	#N/A	#N/A	958.831	-1.0466	0.281455	-3.71854	0.000200378	0.00357677	9.90513	-1.05	9.90513	#N/A	#N/A	#N/A	-1.05	#N/A
SLIV_26535	D6EHG2	Lyase	Cytoplasmic	A	unknown function	SCO2237	#N/A	#N/A	#N/A	962.903	-1.03773	0.271379	-3.82392	0.000131349	0.00249152	9.91125	-1.04	9.91125	#N/A	#N/A	#N/A	-1.04	#N/A
SLIV_18485	D6EM42	Integral membrane protein - GLE1-like protein (IPR012533)	Integral membrane	B	Integral membrane protein; unknown function	SCO3967	#N/A	#N/A	#N/A	856.854	-1.0395	0.277915	-3.74036	0.000183758	0.00336272	9.74291	-1.04	9.74291	#N/A	#N/A	#N/A	-1.04	#N/A
SLIV_11910	A0A076LWX0	Protein containing Roadblock/LAMTOR2 domain (IPR004942)	Cytoplasmic	A	unknown function	SCO5290	#N/A	#N/A	#N/A	843.036	-1.03485	0.245668	-4.21237	2.52706e-05	0.000639689	9.71945	-1.03	9.71945	#N/A	#N/A	#N/A	-1.03	#N/A
SLIV_12315	D6EUS9	Integral membrane protein - Putative molecular chaperone	Integral membrane	B	chaperone; TE_Class 2; TC_Subclass 2.A; TC_Family 2.A.7; transport	SCO5210	#N/A	#N/A	#N/A	249.818	-1.02685	0.277496	-3.70043	0.000215238	0.00383261	7.96473	-1.03	7.96473	#N/A	#N/A	#N/A	-1.03	#N/A
SLIV_26890	D6EIU0	Integral membrane protein - Integral membrane efflux protein	Integral membrane	B	TE_Class 2; TC_Subclass 2.A; TC_Family 2.A.6; transport	SCO2164	#N/A	#N/A	#N/A	834.324	-1.02347	0.258765	-3.95522	7.64647e-05	0.00160152	9.70446	-1.02	9.70446	#N/A	#N/A	#N/A	-1.02	#N/A
SLIV_15540	D6EFN6	Uncharacterized protein	Cytoplasmic	A	unknown function	SCO4545	#N/A	#N/A	#N/A	5698.09	-1.00554	0.24611	-4.08573	4.39381e-05	0.00101149	12.4763	-1.01	12.4763	#N/A	#N/A	#N/A	-1.01	#N/A
SLIV_04960	D6EFA2	Secreted protein (Sec) - Glycosyl hydrolase	Extracellular	X	Sec substrate; hydrolase; carbohydrate binding; glycoside hydrolase; unknown function	SCO6710	#N/A	#N/A	#N/A	753.568	-1.00567	0.247314	-4.06638	4.77495e-05	0.00109088	9.55759	-1.01	9.55759	#N/A	#N/A	#N/A	-1.01	#N/A
SLIV_16770	D6EIM7	Potential cold shock protein B	Cytoplasmic	A	chaperone	SCO4325	#N/A	#N/A	#N/A	346.452	-1.00621	0.251602	-3.99922	6.35519e-05	0.00140336	8.43651	-1.01	8.43651	#N/A	#N/A	#N/A	-1.01	#N/A
SLIV_11185	D6ET07	Calcium-binding protein (Uncharacterized protein)	Cytoplasmic	A	unknown function	SCO5464	#N/A	#N/A	#N/A	315.44	-0.996228	0.272725	-3.65287	0.000259323	0.00447502	8.30122	-1	8.30122	#N/A	#N/A	#N/A	-1	#N/A
SLIV_32670	A0A076MA96	CbxX/CfqX (IPR000641) family protein	Cytoplasmic	A	#N/A	SCO1024	#N/A	#N/A	#N/A	2610.72	0.882075	0.166382	5.30151	1.14847e-07	5.34848e-06	11.3502	0.88	11.3502	#N/A	0.88	#N/A	#N/A	#N/A
SLIV_27525	D6EK79	Tryptophan synthase beta chain (EC 4.2.1.20)	Cytoplasmic	A	#N/A	SCO2037	#N/A	#N/A	#N/A	1279.97	-0.986643	0.192597	-5.12284	3.00968e-07	1.31719e-05	10.3219	-0.99	10.3219	#N/A	-0.99	#N/A	#N/A	#N/A
SLIV_20745	A0A076M809	Hypoxanthine-guanine phosphoribosyltransferase (EC 2.4.2.8)	Cytoplasmic	A	#N/A	SCO3405	#N/A	#N/A	#N/A	1801.55	-0.85752	0.174632	-4.91044	9.08743e-07	3.50326e-05	10.815	-0.86	10.815	#N/A	-0.86	#N/A	#N/A	#N/A
SLIV_37090	A0A076MH28	Protein of unknown function containing BON domain	Peripheral plasma membrane protein facing the cytoplasm	F1	#N/A	SCO0170	#N/A	#N/A	#N/A	46657.8	-0.886654	0.180586	-4.90987	9.11379e-07	3.50326e-05	15.5098	-0.89	15.5098	#N/A	-0.89	#N/A	#N/A	#N/A
SLIV_32350	D6ETW7	Uncharacterized protein	Cytoplasmic	A	#N/A	SCO1089	#N/A	#N/A	#N/A	7144.27	-0.760566	0.155776	-4.88243	1.04785e-06	3.98566e-05	12.8026	-0.76	12.8026	#N/A	-0.76	#N/A	#N/A	#N/A
SLIV_09585	A0A076LY16	Protein containing TerD domain (IPR003325) - Putative stress response protein	Cytoplasmic	A	#N/A	SCO5806	#N/A	#N/A	#N/A	784.648	-0.898445	0.191748	-4.68556	2.79201e-06	9.52298e-05	9.6159	-0.9	9.6159	#N/A	-0.9	#N/A	#N/A	#N/A
SLIV_19200	D6ENA1	Pyruvate dehydrogenase E1 component subunit beta (EC 1.2.4.1)	Cytoplasmic	A	#N/A	SCO3816	#N/A	#N/A	#N/A	2048.7	-0.785076	0.170089	-4.61567	3.91825e-06	0.000128226	11.0005	-0.79	11.0005	#N/A	-0.79	#N/A	#N/A	#N/A
SLIV_32000	D6ESJ6	Integral membrane protein - Putative nitrate sensing protein with histidine kinase-like activity	Integral membrane	B	#N/A	SCO1160	#N/A	#N/A	#N/A	5314.57	0.769576	0.170418	4.51582	6.30711e-06	0.000196657	12.3757	0.77	12.3757	#N/A	0.77	#N/A	#N/A	#N/A
SLIV_18240	D6EL79	RNA polymerase sigma factor, sigB-like (SCO4034 homologue)	Cytoplasmic	A	#N/A	SCO4034	#N/A	#N/A	#N/A	6416.64	-0.73904	0.165549	-4.46418	8.03757e-06	0.000243304	12.6476	-0.74	12.6476	#N/A	-0.74	#N/A	#N/A	#N/A
SLIV_18085	D6EL53	Phosphoribosylamine-glycine ligase (Uncharacterized protein)	Cytoplasmic	A	#N/A	SCO4070	#N/A	#N/A	#N/A	2778.01	0.856742	0.192577	4.44882	8.63435e-06	0.000258142	11.4398	0.86	11.4398	#N/A	0.86	#N/A	#N/A	#N/A
SLIV_15380	A0A076M584	Helicase	Cytoplasmic	A	#N/A	SCO4577	#N/A	#N/A	#N/A	1483.12	0.852457	0.193653	4.40199	1.07263e-05	0.000310464	10.5344	0.85	10.5344	#N/A	0.85	#N/A	#N/A	#N/A
SLIV_26205	D6EG49	Uncharacterized protein	Cytoplasmic	A	#N/A	SCO2303	#N/A	#N/A	#N/A	922.612	-0.847857	0.193695	-4.37729	1.20166e-05	0.000342355	9.84958	-0.85	9.84958	#N/A	-0.85	#N/A	#N/A	#N/A
SLIV_14235	D6ECP6	Malate dehydrogenase (EC 1.1.1.37)	Peripheral plasma membrane protein facing the cytoplasm	F1	#N/A	SCO4827	#N/A	#N/A	#N/A	3934.79	-0.967448	0.224019	-4.3186	1.57022e-05	0.000422505	11.9421	-0.97	11.9421	#N/A	-0.97	#N/A	#N/A	#N/A
SLIV_24820	A0A076ME59	Oxidoreductase	Cytoplasmic	A	#N/A	SCO2573	#N/A	#N/A	#N/A	821.747	0.913998	0.213257	4.28589	1.82006e-05	0.000484349	9.68255	0.91	9.68255	#N/A	0.91	#N/A	#N/A	#N/A
SLIV_25755	D6EFV6	Acyl carrier protein (ACP)	Peripheral plasma membrane protein facing the cytoplasm	F1	#N/A	SCO2389	#N/A	#N/A	#N/A	4465.11	-0.834169	0.194814	-4.28188	1.85319e-05	0.000491191	12.1245	-0.83	12.1245	#N/A	-0.83	#N/A	#N/A	#N/A
SLIV_04800	A0A076LZ53	Putative ribonuclease (Uncharacterized protein)	Cytoplasmic	A	#N/A	SCO6743	#N/A	#N/A	#N/A	1029.95	0.877384	0.207122	4.23607	2.2747e-05	0.000590203	10.0084	0.88	10.0084	#N/A	0.88	#N/A	#N/A	#N/A
SLIV_28095	D6EKJ5	FeS assembly protein SufD (UPFUPF0051-like protein)	Cytoplasmic	A	#N/A	SCO1924	#N/A	#N/A	#N/A	2772.88	0.855069	0.201942	4.23423	2.29338e-05	0.000592932	11.4372	0.86	11.4372	#N/A	0.86	#N/A	#N/A	#N/A
SLIV_11355	A0A076LWM0	Secreted Lipoprotein (Sec) - Extracellular solute-binding lipoprotein	Secreted Lipoprotein	E	#N/A	SCO5430	#N/A	#N/A	#N/A	445.491	-0.98818	0.234218	-4.21906	2.45319e-05	0.000623162	8.79925	-0.99	8.79925	#N/A	-0.99	#N/A	#N/A	#N/A
SLIV_34250	D6EYE3	Secreted protein (Tat) - L,D-transpeptidase	Extracellular (peptidoglycan associated)	P	#N/A	SCO0736	#N/A	#N/A	#N/A	6948.24	-0.96745	0.2311	-4.18629	2.83552e-05	0.000700681	12.7624	-0.97	12.7624	#N/A	-0.97	#N/A	#N/A	#N/A
SLIV_22580	D6EUY9	Adenosylhomocysteinase (EC 3.3.1.1) (S-adenosyl-L-homocysteine hydrolase)	Cytoplasmic	A	#N/A	SCO3023	#N/A	#N/A	#N/A	5275.65	-0.863527	0.211355	-4.08566	4.39514e-05	0.00101149	12.3651	-0.86	12.3651	#N/A	-0.86	#N/A	#N/A	#N/A
SLIV_25760	D6EFV7	3-oxoacyl-[acyl-carrier-protein] synthase 3 (EC 2.3.1.180) (3-oxoacyl-[acyl-carrier-protein] synthase III) (Beta-ketoacyl-ACP synthase III)	Cytoplasmic	A	#N/A	SCO2388	#N/A	#N/A	#N/A	3101.98	-0.831247	0.205228	-4.05037	5.11369e-05	0.0011564	11.599	-0.83	11.599	#N/A	-0.83	#N/A	#N/A	#N/A
SLIV_25750	D6EFV5	3-oxoacyl-[acyl-carrier-protein] synthase 2 (EC 2.3.1.179)	Peripheral plasma membrane protein facing the cytoplasm	F1	#N/A	SCO2390	#N/A	#N/A	#N/A	5475.54	-0.946709	0.236044	-4.01074	6.05298e-05	0.0013448	12.4188	-0.95	12.4188	#N/A	-0.95	#N/A	#N/A	#N/A
SLIV_18585	D6EM61	Integral membrane protein - ABC transporter system	Integral membrane	B	#N/A	SCO3947	#N/A	#N/A	#N/A	3940.25	0.743787	0.187299	3.97113	7.15333e-05	0.00155131	11.9441	0.74	11.9441	#N/A	0.74	#N/A	#N/A	#N/A
SLIV_34210	D6EYD5	Protein containing Polyketide cyclase SnoaL-like domain (IPR009959)	Cytoplasmic	A	#N/A	SCO0744	#N/A	#N/A	#N/A	855.972	-0.773724	0.194951	-3.96881	7.22322e-05	0.00155741	9.74142	-0.77	9.74142	#N/A	-0.77	#N/A	#N/A	#N/A
SLIV_13560	D6EXR7	Integral membrane protein of unknown function	Integral membrane	B	#N/A	SCO4966	#N/A	#N/A	#N/A	423.888	-0.84861	0.213881	-3.96767	7.258e-05	0.00155741	8.72754	-0.85	8.72754	#N/A	-0.85	#N/A	#N/A	#N/A
SLIV_18100	A0A076MAD2	DNA polymerase III subunits gamma and tau (EC 2.7.7.7)	Cytoplasmic	A	#N/A	SCO4067	#N/A	#N/A	#N/A	1037.89	0.799772	0.201684	3.96548	7.32497e-05	0.00156517	10.0194	0.8	10.0194	#N/A	0.8	#N/A	#N/A	#N/A
SLIV_10910	D6ERQ4	Proline dehydrogenase (IPR008219)	Cytoplasmic	A	#N/A	SCO5519	#N/A	#N/A	#N/A	3340.24	-0.854872	0.216044	-3.95693	7.59177e-05	0.00160152	11.7057	-0.85	11.7057	#N/A	-0.85	#N/A	#N/A	#N/A
SLIV_14405	D6EDW7	Integral membrane protein - Phage shock protein, PspC	Integral membrane	B	#N/A	SCO4791	#N/A	#N/A	#N/A	8336.02	0.972135	0.247054	3.93491	8.32288e-05	0.00170807	13.0251	0.97	13.0251	#N/A	0.97	#N/A	#N/A	#N/A
SLIV_08715	D6EMZ0	Salicylyl-CoA 5-hydroxylase	Cytoplasmic	A	#N/A	SCO5980	#N/A	#N/A	#N/A	1654.3	0.823582	0.209684	3.92772	8.57549e-05	0.00175496	10.692	0.82	10.692	#N/A	0.82	#N/A	#N/A	#N/A
SLIV_37085	A0A076MHB7	Nicotinate phosphoribosyltransferase (EC 6.3.4.21)	Cytoplasmic	A	#N/A	SCO0171	#N/A	#N/A	#N/A	20079.9	-0.689618	0.176472	-3.90781	9.31373e-05	0.0018864	14.2935	-0.69	14.2935	#N/A	-0.69	#N/A	#N/A	#N/A
SLIV_11290	A0A076M2N3	Alpha-1,4-glucan:maltose-1-phosphate maltosyltransferase (GMPMT) (EC 2.4.99.16) ((1->4)-alpha-D-glucan:maltose-1-phosphate alpha-D-maltosyltransferase)	Cytoplasmic	A	#N/A	SCO5443	#N/A	#N/A	#N/A	1353.41	-0.824278	0.21097	-3.90708	9.34163e-05	0.0018864	10.4024	-0.82	10.4024	#N/A	-0.82	#N/A	#N/A	#N/A
SLIV_20835	D6EQP8	Transcriptional regulator HTH ArsR-type	Nucleoid	N	#N/A	SCO3387	#N/A	#N/A	#N/A	612.752	0.952152	0.243952	3.90303	9.49975e-05	0.00190344	9.25916	0.95	9.25916	#N/A	0.95	#N/A	#N/A	#N/A
SLIV_09425	D6EP36	DNA topoisomerase (ATP-hydrolyzing) (EC 5.99.1.3)	Peripheral plasma membrane protein facing the cytoplasm	F1	#N/A	SCO5836	#N/A	#N/A	#N/A	1771.5	0.801346	0.205405	3.9013	9.56756e-05	0.00190686	10.7908	0.8	10.7908	#N/A	0.8	#N/A	#N/A	#N/A
SLIV_28735	D6ELM5	Integral membrane protein of unknown function containing NfeD-like (IPR002810) and Nucleic acid-binding, OB-fold (IPR012340) domains	Integral membrane	B	#N/A	SCO1797	#N/A	#N/A	#N/A	4281.59	-0.808287	0.207201	-3.90098	9.58022e-05	0.00190686	12.0639	-0.81	12.0639	#N/A	-0.81	#N/A	#N/A	#N/A
SLIV_20895	D6EQR0	Lsr2-like protein	Nucleoid	N	#N/A	SCO3375	#N/A	#N/A	#N/A	1481.99	-0.79481	0.20464	-3.88394	0.000102777	0.00202351	10.5333	-0.79	10.5333	#N/A	-0.79	#N/A	#N/A	#N/A
SLIV_11430	D6ET57	Isobutyryl-CoA mutase A	Cytoplasmic	A	#N/A	SCO5415	#N/A	#N/A	#N/A	17940.1	-0.778883	0.200799	-3.87891	0.000104924	0.00204912	14.1309	-0.78	14.1309	#N/A	-0.78	#N/A	#N/A	#N/A
SLIV_36935	A0A076MGZ8	Oxidoreductase	Cytoplasmic	A	#N/A	SCO0192	#N/A	#N/A	#N/A	2337.89	0.975081	0.254252	3.83509	0.000125517	0.00240603	11.191	0.98	11.191	#N/A	0.98	#N/A	#N/A	#N/A
SLIV_18495	D6EM44	Secreted Lipoprotein (Sec) - DR1885-like metal-binding protein (IPR007410)	Secreted Lipoprotein	E	#N/A	SCO3965	#N/A	#N/A	#N/A	581.454	-0.932449	0.244668	-3.81107	0.000138364	0.00261775	9.18352	-0.93	9.18352	#N/A	-0.93	#N/A	#N/A	#N/A
SLIV_27155	D6EIZ4	Integral membrane protein - Ser/Thr-protein kinase PK-1 (EC 2.7.11.1)	Integral membrane	B	#N/A	SCO2110	#N/A	#N/A	#N/A	1206.23	0.918856	0.241218	3.80923	0.0001394	0.0026305	10.2363	0.92	10.2363	#N/A	0.92	#N/A	#N/A	#N/A
SLIV_34945	D6EDC0	RNA polymerase sigma factor, SigB homologue (SCO0600 homologue)	Cytoplasmic	A	#N/A	SCO0600	#N/A	#N/A	#N/A	636.865	-0.89649	0.236634	-3.78852	0.00015155	0.00285235	9.31484	-0.9	9.31484	#N/A	-0.9	#N/A	#N/A	#N/A
SLIV_20150	D6EPJ9	Adenylosuccinate synthetase (AMPSase) (AdSS) (EC 6.3.4.4) (IMP--aspartate ligase)	Peripheral plasma membrane protein facing the cytoplasm	F1	#N/A	SCO3629	#N/A	#N/A	#N/A	2083.43	-0.695527	0.184403	-3.77178	0.00016209	0.00304109	11.0247	-0.7	11.0247	#N/A	-0.7	#N/A	#N/A	#N/A
SLIV_35210	A0A076MJW2	Pyruvate carboxylase (EC 6.4.1.1)	Cytoplasmic	A	#N/A	SCO0546	#N/A	#N/A	#N/A	760.595	-0.7295	0.193436	-3.77128	0.000162415	0.00304109	9.57098	-0.73	9.57098	#N/A	-0.73	#N/A	#N/A	#N/A
SLIV_25135	D6EED4	DNA repair protein RecO (Recombination protein O)	Cytoplasmic	A	#N/A	SCO2510	#N/A	#N/A	#N/A	1180.95	0.742251	0.196989	3.76799	0.000164569	0.00307351	10.2057	0.74	10.2057	#N/A	0.74	#N/A	#N/A	#N/A
SLIV_30635	D6EQ00	Uncharacterized protein	Cytoplasmic	A	#N/A	SCO1426	#N/A	#N/A	#N/A	988.11	-0.870243	0.231731	-3.75541	0.000173061	0.00319109	9.94853	-0.87	9.94853	#N/A	-0.87	#N/A	#N/A	#N/A
SLIV_17475	D6EK30	Iron uptake regulatory protein	Cytoplasmic	A	#N/A	SCO4180	#N/A	#N/A	#N/A	2200.95	-0.728308	0.194999	-3.73493	0.000187769	0.00341891	11.1039	-0.73	11.1039	#N/A	-0.73	#N/A	#N/A	#N/A
SLIV_22665	D6EV08	Ribosomal protein S30Ae/sigma 54 modulation protein (IPR003489)	Ribosomal	r	#N/A	SCO3009	#N/A	#N/A	#N/A	14198.5	-0.920262	0.246639	-3.73121	0.000190564	0.00346112	13.7934	-0.92	13.7934	#N/A	-0.92	#N/A	#N/A	#N/A
SLIV_14305	A0A076LY61	Integral membrane protein of unknown function	Integral membrane	B	#N/A	SCO4812	#N/A	#N/A	#N/A	2169.72	0.897862	0.240689	3.73038	0.000191193	0.00346389	11.0833	0.9	11.0833	#N/A	0.9	#N/A	#N/A	#N/A
SLIV_22515	D6EUX6	2-phospho-L-lactate transferase (EC 2.7.8.28) (LPPG:FO 2-phospho-L-lactate transferase)	Cytoplasmic	A	#N/A	SCO3036	#N/A	#N/A	#N/A	1079.69	0.715448	0.192281	3.72084	0.00019856	0.00355306	10.0764	0.72	10.0764	#N/A	0.72	#N/A	#N/A	#N/A
SLIV_06390	D6EID1	ATP-dependent Clp protease ATP-binding subunit ClpC	Cytoplasmic	A	#N/A	SCO6408	#N/A	#N/A	#N/A	435.723	0.977657	0.264783	3.69229	0.00022224	0.00390762	8.76727	0.98	8.76727	#N/A	0.98	#N/A	#N/A	#N/A
SLIV_09310	D6EP12	Ferrochelatase (EC 4.99.1.1) (Heme synthase) (Protoheme ferro-lyase)	Peripheral plasma membrane protein facing the cytoplasm	F1	#N/A	SCO5859	#N/A	#N/A	#N/A	1528.31	0.960389	0.261027	3.67927	0.000233906	0.00408492	10.5777	0.96	10.5777	#N/A	0.96	#N/A	#N/A	#N/A
SLIV_36890	A0A076MKW5	Integral membrane protein of unknown function	Integral membrane	B	#N/A	SCO0201	#N/A	#N/A	#N/A	29304.1	-0.83226	0.227811	-3.6533	0.000258892	0.00447502	14.8388	-0.83	14.8388	#N/A	-0.83	#N/A	#N/A	#N/A
SLIV_11305	D6ET31	1,4-alpha-glucan branching enzyme GlgB (EC 2.4.1.18) (1,4-alpha-D-glucan:1,4-alpha-D-glucan 6-glucosyl-transferase) (Alpha-(1->4)-glucan branching enzyme) (Glycogen branching enzyme)	Cytoplasmic	A	#N/A	SCO5440	#N/A	#N/A	#N/A	1447.78	-0.974393	0.267834	-3.63805	0.000274708	0.00470696	10.4996	-0.97	10.4996	#N/A	-0.97	#N/A	#N/A	#N/A
SLIV_13715	A0A076M7S3	Histidine ammonia-lyase (Histidase) (EC 4.3.1.3)	Cytoplasmic	A	#N/A	SCO4932	#N/A	#N/A	#N/A	607.203	-0.963273	0.266119	-3.6197	0.000294942	0.00502994	9.24604	-0.96	9.24604	#N/A	-0.96	#N/A	#N/A	#N/A
SLIV_18900	A0A076M6V7	Integral membrane protein of unknown function	Integral membrane	B	#N/A	SCO3872	#N/A	#N/A	#N/A	951.204	0.818838	0.226358	3.61745	0.000297524	0.00506209	9.89361	0.82	9.89361	#N/A	0.82	#N/A	#N/A	#N/A
SLIV_12640	D6EW45	Integral membrane protein - Putative zinc finger containing protein	Integral membrane	B	#N/A	SCO5148	#N/A	#N/A	#N/A	3190.43	0.747178	0.206958	3.61029	0.00030586	0.00519175	11.6395	0.75	11.6395	#N/A	0.75	#N/A	#N/A	#N/A
SLIV_04955	D6EFA1	Secreted protein (Sec) - Soluble quinoprotein glucose/sorbosone dehydrogenase	Extracellular	X	#N/A	SCO6711	#N/A	#N/A	#N/A	757.231	-0.931006	0.258267	-3.60481	0.000312376	0.00526546	9.56459	-0.93	9.56459	#N/A	-0.93	#N/A	#N/A	#N/A
SLIV_26930	D6EIU8	Integral membrane protein - Cytochrome c oxidase, subunit I (Putative cytochrome c oxidase subunit 1-alpha) (EC 1.9.3.1)+K1472	Integral membrane	B	#N/A	SCO2155	#N/A	#N/A	#N/A	17308.4	-0.701878	0.194755	-3.60391	0.000313467	0.00527161	14.0792	-0.7	14.0792	#N/A	-0.7	#N/A	#N/A	#N/A
SLIV_23785	D6EXX5	Hydroxymethylglutaryl-CoA lyase (EC 4.1.3.4)	Cytoplasmic	A	#N/A	SCO2778	#N/A	#N/A	#N/A	1768.77	0.866345	0.243415	3.55912	0.000372098	0.0061719	10.7885	0.87	10.7885	#N/A	0.87	#N/A	#N/A	#N/A
SLIV_17320	not updated/annotated yet in Uniprot	Protein of unknown function - AbaA-like regulatory protein, N-terminal region, putative pseudogene	Cytoplasmic	A	#N/A	SCO4214	#N/A	#N/A	#N/A	10218.4	-0.628417	0.17686	-3.55319	0.000380588	0.00628403	13.3189	-0.63	13.3189	#N/A	-0.63	#N/A	#N/A	#N/A
SLIV_37060	D6EHZ0	Integral membrane protein of unknown function	Integral membrane	B	#N/A	SCO0177	#N/A	#N/A	#N/A	11978	-0.707598	0.200791	-3.52405	0.000425	0.00692293	13.5481	-0.71	13.5481	#N/A	-0.71	#N/A	#N/A	#N/A
SLIV_37130	D6EI05	Nitroreductase-like protein (IPR000415) (Uncharacterized protein)	Cytoplasmic	A	#N/A	SCO0162	#N/A	#N/A	#N/A	59925.3	-0.58103	0.165495	-3.51087	0.000446646	0.00722691	15.8709	-0.58	15.8709	#N/A	-0.58	#N/A	#N/A	#N/A
SLIV_14325	D6ECR5	Succinyl-CoA ligase [ADP-forming] subunit beta (EC 6.2.1.5) (Succinyl-CoA synthetase subunit beta)	Peripheral plasma membrane protein facing the cytoplasm	F1	#N/A	SCO4808	#N/A	#N/A	#N/A	7122.17	-0.778882	0.222041	-3.50783	0.000451784	0.00727763	12.7981	-0.78	12.7981	#N/A	-0.78	#N/A	#N/A	#N/A
SLIV_14510	D6EDZ0	Inosine-5'-monophosphate dehydrogenase (IMP dehydrogenase) (IMPD) (IMPDH) (EC 1.1.1.205)	Peripheral plasma membrane protein facing the cytoplasm	F1	#N/A	SCO4770	#N/A	#N/A	#N/A	3659.66	0.903738	0.257807	3.50549	0.000455776	0.00730952	11.8375	0.9	11.8375	#N/A	0.9	#N/A	#N/A	#N/A
SLIV_28105	D6EKJ7	Vegetative protein	Cytoplasmic	A	#N/A	SCO1922	#N/A	#N/A	#N/A	3479.81	0.994714	0.28402	3.50227	0.000461314	0.00734966	11.7648	0.99	11.7648	#N/A	0.99	#N/A	#N/A	#N/A
SLIV_34095	A0A076MFR5	Magnesium or manganese-dependent protein phosphatase	Cytoplasmic	A	#N/A	SCO0767	#N/A	#N/A	#N/A	2676.63	0.611496	0.175351	3.48727	0.000487973	0.00772358	11.3862	0.61	11.3862	#N/A	0.61	#N/A	#N/A	#N/A
SLIV_18275	D6EL86	Anti sigma factor antagonist	Cytoplasmic	A	#N/A	SCO4027	#N/A	#N/A	#N/A	516.982	-0.903442	0.259358	-3.48338	0.000495122	0.0078197	9.01397	-0.9	9.01397	#N/A	-0.9	#N/A	#N/A	#N/A
SLIV_10230	D6EQB4	Aldehyde dehydrogenase	Cytoplasmic	A	#N/A	SCO5679	#N/A	#N/A	#N/A	545.647	0.967461	0.277928	3.48097	0.000499597	0.00787326	9.09182	0.97	9.09182	#N/A	0.97	#N/A	#N/A	#N/A
SLIV_21900	D6ETG5	Integral membrane protein - ABC-type cobalt transport system	Integral membrane	B	#N/A	SCO3159	#N/A	#N/A	#N/A	308.849	-0.820336	0.235788	-3.47913	0.000503048	0.00789604	8.27076	-0.82	8.27076	#N/A	-0.82	#N/A	#N/A	#N/A
SLIV_27955	D6EKG6	UvrABC system protein C (Protein UvrC) (Excinuclease ABC subunit C)	Cytoplasmic	A	#N/A	SCO1953	#N/A	#N/A	#N/A	1501.6	0.790357	0.227177	3.47904	0.000503217	0.00789604	10.5523	0.79	10.5523	#N/A	0.79	#N/A	#N/A	#N/A
SLIV_10855	D6ERP3	Integral membrane protein of unknown function	Integral membrane	B	#N/A	SCO5530	#N/A	#N/A	#N/A	919.159	0.844092	0.242956	3.47425	0.000512277	0.00800364	9.84417	0.84	9.84417	#N/A	0.84	#N/A	#N/A	#N/A
SLIV_12250	D6EUR6	Epi-isozizaene 5-monooxygenase/(E)-beta-farnesene synthase (EC 1.14.13.106)	Cytoplasmic	A	#N/A	SCO5223	#N/A	#N/A	#N/A	485.588	-0.936984	0.270061	-3.46953	0.00052137	0.00812823	8.92359	-0.94	8.92359	#N/A	-0.94	#N/A	#N/A	#N/A
SLIV_10105	D6EQ90	Transcription termination/antitermination protein NusA	Nucleoid	N	#N/A	SCO5704	#N/A	#N/A	#N/A	2506.99	0.685278	0.198142	3.45852	0.000543149	0.00837787	11.2917	0.69	11.2917	#N/A	0.69	#N/A	#N/A	#N/A
SLIV_22400	D6EUV3	N5-carboxyaminoimidazole ribonucleotide mutase (N5-CAIR mutase) (EC 5.4.99.18) (5-(carboxyamino)imidazole ribonucleotide mutase)	Cytoplasmic	A	#N/A	SCO3059	#N/A	#N/A	#N/A	906.444	0.661051	0.192304	3.43752	0.000587067	0.00901701	9.82407	0.66	9.82407	#N/A	0.66	#N/A	#N/A	#N/A
SLIV_11300	D6ET30	Pep2 (Uncharacterized protein)	Cytoplasmic	A	#N/A	SCO5441	#N/A	#N/A	#N/A	809.278	-0.929827	0.271387	-3.42621	0.000612077	0.0093813	9.66049	-0.93	9.66049	#N/A	-0.93	#N/A	#N/A	#N/A
SLIV_36930	D6EHW4	DNA-binding regulator	Cytoplasmic	A	#N/A	SCO0193	#N/A	#N/A	#N/A	4983.99	0.802106	0.234208	3.42476	0.000615352	0.00941165	12.2831	0.8	12.2831	#N/A	0.8	#N/A	#N/A	#N/A
SLIV_17325	not updated/annotated yet in Uniprot	Protein of unknown function - AbaA-like regulatory protein, C-terminal region, putative pseudogene	Cytoplasmic	A	#N/A	#N/A	#N/A	#N/A	#N/A	5651.1	-0.61993	0.181445	-3.41663	0.000634018	0.00963967	12.4643	-0.62	12.4643	#N/A	-0.62	#N/A	#N/A	#N/A
SLIV_13405	D6EXN7	Uncharacterized protein	Cytoplasmic	A	#N/A	SCO4997	#N/A	#N/A	#N/A	585.613	-0.870908	0.255054	-3.4146	0.000638751	0.00968795	9.1938	-0.87	9.1938	#N/A	-0.87	#N/A	#N/A	#N/A
SLIV_12495	D6EW15	Spherulation-specific family 4 (IPR021986)	Cytoplasmic	A	#N/A	SCO5177	#N/A	#N/A	#N/A	5039.11	-0.777889	0.227955	-3.41246	0.000643789	0.00973622	12.299	-0.78	12.299	#N/A	-0.78	#N/A	#N/A	#N/A
SLIV_24600	A0A076MA87	Valine--tRNA ligase (EC 6.1.1.9) (Valyl-tRNA synthetase)	Cytoplasmic	A	#N/A	SCO2615	#N/A	#N/A	#N/A	4356.89	-0.729608	0.214445	-3.40231	0.000668187	0.0100713	12.0891	-0.73	12.0891	-0.73	#N/A	#N/A	#N/A	#N/A
SLIV_20250	D6EPL9	Integral membrane protein - Putative ligand-gated K+ channel	Integral membrane	B	#N/A	SCO3609	#N/A	#N/A	#N/A	50.1571	1.99071	0.585469	3.40019	0.00067338	0.0101286	5.64838	1.99	5.64838	1.99	#N/A	#N/A	#N/A	#N/A
SLIV_32210	D6ETT9	Integral membrane protein of unknown function	Integral membrane	B	#N/A	SCO1118	#N/A	#N/A	#N/A	57.918	1.64715	0.484766	3.39782	0.000679249	0.0101958	5.85594	1.65	5.85594	1.65	#N/A	#N/A	#N/A	#N/A
SLIV_35110	A0A076MJT8	Integral membrane protein of unknown function	Integral membrane	B	#N/A	SCO0566	#N/A	#N/A	#N/A	60.821	-2.15512	0.63517	-3.39298	0.000691376	0.0103564	5.9265	-2.16	5.9265	-2.16	#N/A	#N/A	#N/A	#N/A
SLIV_36925	D6EHW3	ECF sigma factor LitS (SCO0194 homologue)	Cytoplasmic	A	#N/A	SCO0194	#N/A	#N/A	#N/A	1669.13	0.745533	0.220015	3.38855	0.000702623	0.0104931	10.7049	0.75	10.7049	0.75	#N/A	#N/A	#N/A	#N/A
SLIV_27185	D6EJ00	Thiamine-phosphate synthase (TP synthase) (TPS) (EC 2.5.1.3) (Thiamine-phosphate pyrophosphorylase)	Cytoplasmic	A	#N/A	SCO2104	#N/A	#N/A	#N/A	100.1	1.54639	0.456398	3.38825	0.000703393	0.0104931	6.64529	1.55	6.64529	1.55	#N/A	#N/A	#N/A	#N/A
SLIV_07330	A0A076LWR0	Secreted protein (Sec) - Uncharacterized protein	Extracellular	X	#N/A	SCO6161	#N/A	#N/A	#N/A	118.938	1.42255	0.420183	3.38554	0.000710375	0.0105756	6.89407	1.42	6.89407	1.42	#N/A	#N/A	#N/A	#N/A
SLIV_27430	A0A076MBU7	Integral membrane protein - Membrane-associated oxidoreductase	Integral membrane	B	#N/A	SCO2055	#N/A	#N/A	#N/A	5439.2	0.830135	0.245356	3.38339	0.000715966	0.010637	12.4092	0.83	12.4092	0.83	#N/A	#N/A	#N/A	#N/A
SLIV_24885	D6ED43	Magnesium or manganese-dependent protein phosphatase	Cytoplasmic	A	#N/A	SCO2560	#N/A	#N/A	#N/A	2245.24	0.994165	0.29439	3.37703	0.000732728	0.0108527	11.1327	0.99	11.1327	0.99	#N/A	#N/A	#N/A	#N/A
SLIV_17135	A0A076M225	Uncharacterized protein	Cytoplasmic	A	#N/A	SCO4250	#N/A	#N/A	#N/A	19.5648	-3.99012	1.18164	-3.37675	0.000733474	0.0108527	4.29019	-3.99	4.29019	-3.99	#N/A	#N/A	#N/A	#N/A
SLIV_26965	D6EIV5	Integral membrane protein - Ubiquinol-cytochrome c reductase cytochrome b subunit	Integral membrane	B	#N/A	SCO2148	#N/A	#N/A	#N/A	20939.1	-0.761484	0.225629	-3.37494	0.000738312	0.010901	14.3539	-0.76	14.3539	-0.76	#N/A	#N/A	#N/A	#N/A
SLIV_29000	D6EMJ4	Cell division protein SepF	Peripheral plasma membrane protein facing the cytoplasm	F1	#N/A	SCO1749	#N/A	#N/A	#N/A	4584.47	-0.698922	0.207124	-3.37441	0.000739737	0.010901	12.1625	-0.7	12.1625	-0.7	#N/A	#N/A	#N/A	#N/A
SLIV_26725	D6EHK3	Glutamine synthetase (EC 6.3.1.2)	Cytoplasmic	A	#N/A	SCO2198	#N/A	#N/A	#N/A	6514.26	-0.733961	0.217644	-3.37229	0.000745453	0.010963	12.6694	-0.73	12.6694	-0.73	#N/A	#N/A	#N/A	#N/A
SLIV_22905	A0A076MCZ6	Integral membrane protein - Nitrate extrusion protein	Integral membrane	B	#N/A	SCO2959	#N/A	#N/A	#N/A	76.8169	1.4391	0.42693	3.37081	0.000749466	0.0109997	6.26335	1.44	6.26335	1.44	#N/A	#N/A	#N/A	#N/A
SLIV_26665	D6EHJ1	Glutamine synthetase (EC 6.3.1.2)	Cytoplasmic	A	#N/A	SCO2210	#N/A	#N/A	#N/A	176.199	-1.13342	0.336508	-3.36818	0.000756656	0.0110829	7.46106	-1.13	7.46106	-1.13	#N/A	#N/A	#N/A	#N/A
SLIV_19485	D6ENG0	Integral membrane protein of unknown function containing CBS domain	Integral membrane	B	#N/A	SCO3764	#N/A	#N/A	#N/A	579.446	1.00304	0.297895	3.36708	0.000759691	0.0111049	9.17853	1	9.17853	1	#N/A	#N/A	#N/A	#N/A
SLIV_28025	D6EKI0	OpcA protein (Uncharacterized protein)	Cytoplasmic	A	#N/A	SCO1938	#N/A	#N/A	#N/A	668.385	1.03256	0.307068	3.36264	0.000772018	0.0112403	9.38453	1.03	9.38453	1.03	#N/A	#N/A	#N/A	#N/A
SLIV_28480	A0A076MGE6	Cobalamin biosynthesis protein CobD	cytoplasmic	A	#N/A	SCO1847	#N/A	#N/A	#N/A	115.992	-1.48124	0.440499	-3.36263	0.000772046	0.0112403	6.85788	-1.48	6.85788	-1.48	#N/A	#N/A	#N/A	#N/A
SLIV_29780	D6ENR7	Plasmid maintenance toxin/Cell growth inhibitor protein (IPR011067)	Cytoplasmic	A	#N/A	SCO1589	#N/A	#N/A	#N/A	418.386	-0.959899	0.285723	-3.35954	0.000780726	0.0113439	8.70869	-0.96	8.70869	-0.96	#N/A	#N/A	#N/A	#N/A
SLIV_00565	D6ERF3	Cobalamin B12-binding domain-containing protein	Cytoplasmic	A	#N/A	SCO7749	#N/A	#N/A	#N/A	199.035	0.910363	0.27103	3.35891	0.000782519	0.0113473	7.63688	0.91	7.63688	0.91	#N/A	#N/A	#N/A	#N/A
SLIV_32740	A0A076MEY5	Integral membrane protein - Major facilitator, sugar transporter-like (IPR005828)	Integral membrane	B	#N/A	SCO1010	#N/A	#N/A	#N/A	138.306	-1.97285	0.587485	-3.35812	0.000784741	0.0113569	7.11172	-1.97	7.11172	-1.97	#N/A	#N/A	#N/A	#N/A
SLIV_17045	A0A076M622	Transcriptional regulator TetR-type	Nucleoid	N	#N/A	SCO4270	#N/A	#N/A	#N/A	33.0915	-2.17415	0.647843	-3.35598	0.00079085	0.0114225	5.04839	-2.17	5.04839	-2.17	#N/A	#N/A	#N/A	#N/A
SLIV_18680	D6EM80	Acyl-CoA N-acyltransferase (IPR016181)	Cytoplasmic	A	#N/A	SCO3917	#N/A	#N/A	#N/A	404.401	-1.02259	0.304765	-3.35536	0.000792627	0.0114255	8.65964	-1.02	8.65964	-1.02	#N/A	#N/A	#N/A	#N/A
SLIV_32395	D6ETX6	Citrate lyase beta subunit-like (IPR011206)	Cytoplasmic	A	#N/A	SCO1080	#N/A	#N/A	#N/A	102.813	1.46407	0.436558	3.35367	0.000797467	0.0114668	6.68387	1.46	6.68387	1.46	#N/A	#N/A	#N/A	#N/A
SLIV_16290	A0A076LZA0	FO synthase (EC 2.5.1.77)	Cytoplasmic	A	#N/A	SCO4429	#N/A	#N/A	#N/A	914.221	-0.738947	0.220367	-3.35326	0.000798654	0.0114668	9.8364	-0.74	9.8364	-0.74	#N/A	#N/A	#N/A	#N/A
SLIV_13760	D6ECF1	Maf-like protein SLIV_13760	Cytoplasmic	A	#N/A	SCO4923	#N/A	#N/A	#N/A	1069.05	-0.720965	0.215041	-3.35268	0.00080033	0.0114682	10.0621	-0.72	10.0621	-0.72	#N/A	#N/A	#N/A	#N/A
SLIV_23815	D6EXY1	Integral membrane protein - Cation efflux protein (IPR002524)	Integral membrane	B	#N/A	SCO2772	#N/A	#N/A	#N/A	99.8808	1.39407	0.416715	3.34538	0.00082171	0.0117514	6.64214	1.39	6.64214	1.39	#N/A	#N/A	#N/A	#N/A
SLIV_14515	D6EDZ1	ECF sigma factor SigD (SCO4769 homologue)	Cytoplasmic	A	#N/A	SCO4769	#N/A	#N/A	#N/A	1520.83	0.597033	0.17867	3.34154	0.000833155	0.0118917	10.5706	0.6	10.5706	0.6	#N/A	#N/A	#N/A	#N/A
SLIV_28190	D6ELB4	Protein containing von Willebrand factor, type A domain (IPR002035)	Cytoplasmic	A	#N/A	SCO1905	#N/A	#N/A	#N/A	976.312	-1.42713	0.42725	-3.34026	0.000837001	0.0119051	9.9312	-1.43	9.9312	-1.43	#N/A	#N/A	#N/A	#N/A
SLIV_21390	D6ES12	Integral membrane protein of unknown function	Integral membrane	B	#N/A	SCO3280	#N/A	#N/A	#N/A	89.2597	1.90458	0.57021	3.34014	0.00083737	0.0119051	6.47994	1.9	6.47994	1.9	#N/A	#N/A	#N/A	#N/A
SLIV_18560	D6EM56	Uncharacterized protein	Cytoplasmic	A	#N/A	SCO3952	#N/A	#N/A	#N/A	107.183	-1.32199	0.3961	-3.33751	0.000845331	0.0119948	6.74393	-1.32	6.74393	-1.32	#N/A	#N/A	#N/A	#N/A
SLIV_28505	A0A076MGF0	Uncharacterized protein	Cytoplasmic	A	#N/A	SCO1842	#N/A	#N/A	#N/A	56.5611	1.47049	0.440799	3.33597	0.000850029	0.0120379	5.82174	1.47	5.82174	1.47	#N/A	#N/A	#N/A	#N/A
SLIV_25095	A0A076MEC5	Integral membrane protein - Two component sensor histidine kinase	Integral membrane	B	#N/A	SCO2518	#N/A	#N/A	#N/A	185.134	-2.13848	0.642236	-3.32973	0.000869293	0.0122868	7.53243	-2.14	7.53243	-2.14	#N/A	#N/A	#N/A	#N/A
SLIV_20790	D6EQN9	Integral membrane protein - Putative esterase (IPR000801)	Integral membrane	B	#N/A	SCO3396	#N/A	#N/A	#N/A	1072.78	-0.949424	0.285592	-3.32441	0.000886064	0.0124995	10.0671	-0.95	10.0671	-0.95	#N/A	#N/A	#N/A	#N/A
SLIV_07950	A0A076M4E5	Uncharacterized protein	Cytoplasmic	A	#N/A	#N/A	#N/A	#N/A	#N/A	15.4246	3.4994	1.0543	3.31917	0.000902848	0.0127116	3.94716	3.5	3.94716	3.5	#N/A	#N/A	#N/A	#N/A
SLIV_29280	D6EMQ0	Short-chain dehydrogenase/reductase SDR (IPR002347)	Cytoplasmic	A	#N/A	SCO1692	#N/A	#N/A	#N/A	5.37167	5.36979	1.61918	3.31637	0.000911942	0.0128148	2.42537	5.37	2.42537	5.37	#N/A	#N/A	#N/A	#N/A
SLIV_16220	D6EH69	Uncharacterized protein	Cytoplasmic	A	#N/A	SCO4442	#N/A	#N/A	#N/A	2941.14	-0.690315	0.208487	-3.31107	0.000929404	0.013035	11.5222	-0.69	11.5222	-0.69	#N/A	#N/A	#N/A	#N/A
SLIV_20295	D6EPM8	Transcription regulator - HTH ArsR-type DNA-binding domain (IPR001845) containing protein	Cytoplasmic	A	#N/A	SCO3600	#N/A	#N/A	#N/A	739.528	1.1008	0.332874	3.30694	0.000943208	0.0132031	9.53046	1.1	9.53046	1.1	#N/A	#N/A	#N/A	#N/A
SLIV_34120	D6EYB7	Secreted protein (Sec) - Probable subtilase-type protease inhibitor	Extracellular	X	#N/A	SCO0762	#N/A	#N/A	#N/A	299.193	-1.39495	0.421904	-3.30632	0.000945307	0.013207	8.22493	-1.39	8.22493	-1.39	#N/A	#N/A	#N/A	#N/A
SLIV_06735	D6EJL7	3-oxoacyl-ACP reductase	Cytoplasmic	A	#N/A	SCO6282	#N/A	#N/A	#N/A	648.216	-0.863311	0.261994	-3.29516	0.000983672	0.0137166	9.34033	-0.86	9.34033	-0.86	#N/A	#N/A	#N/A	#N/A
SLIV_09605	D6EP71	Putative ATP-dependent helicase (EC 3.6.4.12)	Cytoplasmic	A	#N/A	SCO5802	#N/A	#N/A	#N/A	589.433	0.721066	0.218974	3.29293	0.00099149	0.0137992	9.20318	0.72	9.20318	0.72	#N/A	#N/A	#N/A	#N/A
SLIV_29300	D6EMQ4	Integral membrane protein of unknown function	Integral membrane	B	#N/A	SCO1688	#N/A	#N/A	#N/A	7.21601	5.80157	1.76244	3.29178	0.000995559	0.0138293	2.8512	5.8	2.8512	5.8	#N/A	#N/A	#N/A	#N/A
SLIV_25380	A0A076M6I4	Secreted protein (Sec) - Unknown function	Extracellular	X	#N/A	SCO2461	#N/A	#N/A	#N/A	412.932	-0.874911	0.266224	-3.28638	0.00101486	0.0140582	8.68976	-0.87	8.68976	-0.87	#N/A	#N/A	#N/A	#N/A
SLIV_19795	D6EPC7	Transcriptional regulator HTH ArsR-type	Nucleoid	N	#N/A	SCO3699	#N/A	#N/A	#N/A	130.91	1.53427	0.4669	3.28608	0.00101591	0.0140582	7.03243	1.53	7.03243	1.53	#N/A	#N/A	#N/A	#N/A
SLIV_10940	D6ERR0	Acetolactate synthase small subunit (EC 2.2.1.6)	Cytoplasmic	A	#N/A	SCO5513	#N/A	#N/A	#N/A	766.17	1.26852	0.386908	3.27861	0.00104321	0.0144087	9.58152	1.27	9.58152	1.27	#N/A	#N/A	#N/A	#N/A
SLIV_16695	D6EIL2	Integrase	Cytoplasmic	A	#N/A	SCO4340	#N/A	#N/A	#N/A	889.709	-0.833193	0.254548	-3.27323	0.00106326	0.0145861	9.79719	-0.83	9.79719	-0.83	#N/A	#N/A	#N/A	#N/A
SLIV_07025	D6EJS8	Transcriptional regulator hxlR-type	Nucleoid	N	#N/A	SCO6223	#N/A	#N/A	#N/A	7.66729	5.87679	1.79549	3.27309	0.00106378	0.0145861	2.93872	5.88	2.93872	5.88	#N/A	#N/A	#N/A	#N/A
SLIV_37364	not updated/annotated yet in Uniprot	Putative aminoglycoside nucleotidyltransferase	Cytoplasmic	A	#N/A	SCO0107	#N/A	#N/A	#N/A	54.1125	-1.75052	0.534834	-3.27301	0.00106409	0.0145861	5.75789	-1.75	5.75789	-1.75	#N/A	#N/A	#N/A	#N/A
SLIV_17110	A0A076M219	Putative metallopeptidase (Uncharacterized protein)	Cytoplasmic	A	#N/A	SCO4255	#N/A	#N/A	#N/A	42.9951	-2.58311	0.790141	-3.26918	0.00107859	0.0147353	5.4261	-2.58	5.4261	-2.58	#N/A	#N/A	#N/A	#N/A
SLIV_28750	D6ELM8	UPFUPF0098-like protein	Cytoplasmic	A	#N/A	SCO1794	#N/A	#N/A	#N/A	545.416	-0.874666	0.267558	-3.26907	0.00107903	0.0147353	9.09121	-0.87	9.09121	-0.87	#N/A	#N/A	#N/A	#N/A
SLIV_30375	D6EPU8	Guanylate kinase (EC 2.7.4.8) (GMP kinase)	Cytoplasmic	A	#N/A	SCO1479	#N/A	#N/A	#N/A	6325.49	-0.854802	0.261592	-3.26769	0.00108428	0.0147792	12.627	-0.85	12.627	-0.85	#N/A	#N/A	#N/A	#N/A
SLIV_15565	D6EFP1	Uncharacterized protein	Cytoplasmic	A	#N/A	#N/A	#N/A	#N/A	#N/A	1590.51	-0.896578	0.274487	-3.26638	0.00108931	0.0148199	10.6353	-0.9	10.6353	-0.9	#N/A	#N/A	#N/A	#N/A
SLIV_33075	D6EVF9	Integral membrane protein - Uncharacterized membrane protein	Integral membrane	B	#N/A	SCO0973	#N/A	#N/A	#N/A	12819.8	0.791393	0.24242	3.26455	0.00109637	0.0148881	13.6461	0.79	13.6461	0.79	#N/A	#N/A	#N/A	#N/A
SLIV_29500	A0A076MGS1	Ferredoxin	Cytoplasmic	A	#N/A	SCO1649	#N/A	#N/A	#N/A	391.103	-0.893602	0.273855	-3.26305	0.00110219	0.0149265	8.6114	-0.89	8.6114	-0.89	#N/A	#N/A	#N/A	#N/A
SLIV_15280	D6EFI5	Integral membrane protein - Two component system sensor kinase	Integral membrane	B	#N/A	SCO4598	#N/A	#N/A	#N/A	194.245	0.978076	0.29978	3.26265	0.00110375	0.0149265	7.60173	0.98	7.60173	0.98	#N/A	#N/A	#N/A	#N/A
SLIV_13505	D6EXQ6	Integral membrane protein - Putative pore-forming hemolysin Hly-III family protein	Integral membrane	B	#N/A	SCO4978	#N/A	#N/A	#N/A	4772.2	0.765603	0.234686	3.26224	0.00110536	0.0149265	12.2204	0.77	12.2204	0.77	#N/A	#N/A	#N/A	#N/A
SLIV_19205	A0A076MAX1	Branched-chain alpha-keto acid dehydrogenase E2	Cytoplasmic	A	#N/A	SCO3815	#N/A	#N/A	#N/A	3693.61	-0.742806	0.227897	-3.2594	0.0011165	0.0150489	11.8508	-0.74	11.8508	-0.74	#N/A	#N/A	#N/A	#N/A
SLIV_22825	A0A076M998	Nucleotide binding protein (Uncharacterized protein)	Cytoplasmic	A	#N/A	SCO2975	#N/A	#N/A	#N/A	778.44	0.977254	0.300285	3.25442	0.00113623	0.0152865	9.60444	0.98	9.60444	0.98	#N/A	#N/A	#N/A	#N/A
SLIV_28745	D6ELM7	Endonuclease (Uncharacterized protein)	Cytoplasmic	A	#N/A	SCO1795	#N/A	#N/A	#N/A	2661.36	-1.05725	0.324987	-3.2532	0.00114115	0.0153124	11.3779	-1.06	11.3779	-1.06	#N/A	#N/A	#N/A	#N/A
SLIV_01830	A0A076M115	Integral membrane protein - Transmembrane protein TauE-like protein (IPR002781)	Integral membrane	B	#N/A	SCO7496	#N/A	#N/A	#N/A	8.82549	6.06779	1.86535	3.25289	0.00114237	0.0153124	3.14168	6.07	3.14168	6.07	#N/A	#N/A	#N/A	#N/A
SLIV_19665	A0A076M3I1	Integral membrane protein - Ferritin-like superfamily protein (IPR009078)	Integral membrane	B	#N/A	SCO3728	#N/A	#N/A	#N/A	28.0647	2.13229	0.65614	3.24976	0.00115504	0.0154537	4.81068	2.13	4.81068	2.13	#N/A	#N/A	#N/A	#N/A
SLIV_08140	D6ELV9	Aconitate hydratase (Aconitase) (EC 4.2.1.3)	Cytoplasmic	A	#N/A	SCO5999	#N/A	#N/A	#N/A	5750.04	-0.731978	0.225922	-3.23997	0.00119544	0.0159648	12.4894	-0.73	12.4894	-0.73	#N/A	#N/A	#N/A	#N/A
SLIV_30680	D6EQ09	GntR family transcriptional regulator	Nucleoid	N	#N/A	SCO1417	#N/A	#N/A	#N/A	119.17	1.34616	0.415989	3.23605	0.00121198	0.016156	6.89687	1.35	6.89687	1.35	#N/A	#N/A	#N/A	#N/A
SLIV_28470	D6ELH1	Aerobic cobaltochelatase subunit CobN (EC 6.6.1.2)	Cytoplasmic	A	#N/A	SCO1849	#N/A	#N/A	#N/A	710.11	-1.18899	0.367879	-3.23203	0.00122914	0.0163335	9.4719	-1.19	9.4719	-1.19	#N/A	#N/A	#N/A	#N/A
SLIV_01610	A0A076LRH9	Protein of unknown function containing BON domain	Peripheral plasma membrane protein facing the cytoplasm	F1	#N/A	SCO7540	#N/A	#N/A	#N/A	1244.7	0.906867	0.2806	3.23188	0.00122979	0.0163335	10.2816	0.91	10.2816	0.91	#N/A	#N/A	#N/A	#N/A
SLIV_34065	D6EYA6	Ferredoxin (Uncharacterized protein)	Cytoplasmic	A	#N/A	SCO0773	#N/A	#N/A	#N/A	44.5172	-2.49152	0.771112	-3.23108	0.00123324	0.0163494	5.47629	-2.49	5.47629	-2.49	#N/A	#N/A	#N/A	#N/A
SLIV_15290	A0A076LYN4	Two-component system response regulator	Cytoplasmic	A	#N/A	SCO4596	#N/A	#N/A	#N/A	430.33	0.724764	0.224441	3.2292	0.00124137	0.0163993	8.7493	0.72	8.7493	0.72	#N/A	#N/A	#N/A	#N/A
SLIV_29770	D6ENR5	3-hydroxybutyryl-CoA dehydrogenase (EC 1.1.1.157)	Cytoplasmic	A	#N/A	SCO1591	#N/A	#N/A	#N/A	266.528	-1.01665	0.314833	-3.22917	0.00124152	0.0163993	8.05814	-1.02	8.05814	-1.02	#N/A	#N/A	#N/A	#N/A
SLIV_36305	D6EGD8	Glyoxalase/Bleomycin resistance protein/Dihydroxybiphenyl dioxygenase (IPR029068)	Cytoplasmic	A	#N/A	#N/A	#N/A	#N/A	#N/A	37.5225	-3.3992	1.0541	-3.22474	0.00126086	0.0166246	5.22968	-3.4	5.22968	-3.4	#N/A	#N/A	#N/A	#N/A
SLIV_05045	D6EFB8	Integral membrane protein - Inositolphosphotransferase Aur1/Ipt1 (IPR026841)	Integral membrane	B	#N/A	SCO6693	#N/A	#N/A	#N/A	93.611	1.4434	0.448201	3.22044	0.00127993	0.0168454	6.54861	1.44	6.54861	1.44	#N/A	#N/A	#N/A	#N/A
SLIV_29580	D6ENM6	Integral membrane protein - Sec-independent protein translocase protein TatC, component of TAT export system	Integral membrane	B	#N/A	SCO1632	#N/A	#N/A	#N/A	2205.02	-0.535144	0.166311	-3.21774	0.00129207	0.0169744	11.1066	-0.54	11.1066	-0.54	#N/A	#N/A	#N/A	#N/A
SLIV_11090	D6ESY8	Transcriptional regulator TetR-type	Nucleoid	N	#N/A	SCO5483	#N/A	#N/A	#N/A	113.917	0.996342	0.310101	3.21295	0.00131377	0.0172285	6.83184	1	6.83184	1	#N/A	#N/A	#N/A	#N/A
SLIV_08780	A0A076M179	Cell division protein SepF	Peripheral plasma membrane protein facing the cytoplasm	F1	#N/A	SCO5967	#N/A	#N/A	#N/A	203.781	-0.845611	0.263618	-3.20771	0.00133794	0.0174836	7.67087	-0.85	7.67087	-0.85	#N/A	#N/A	#N/A	#N/A
SLIV_34015	A0A076MB06	Tetracycline resistance protein TetM	Cytoplasmic	A	#N/A	SCO0783	#N/A	#N/A	#N/A	292.519	-1.26015	0.392853	-3.20769	0.00133804	0.0174836	8.19239	-1.26	8.19239	-1.26	#N/A	#N/A	#N/A	#N/A
SLIV_28650	D6ELK9	Enoyl-[acyl-carrier-protein] reductase [NADH] (EC 1.3.1.9)	Peripheral plasma membrane protein facing the cytoplasm	F1	#N/A	SCO1814	#N/A	#N/A	#N/A	1547.81	-0.655725	0.204551	-3.20568	0.00134744	0.0175747	10.596	-0.66	10.596	-0.66	#N/A	#N/A	#N/A	#N/A
SLIV_17210	D6EJX8	Putative tRNA/rRNA methyltransferase (EC 2.1.1.-)	Cytoplasmic	A	#N/A	SCO4236	#N/A	#N/A	#N/A	291.379	0.934394	0.291537	3.20506	0.00135032	0.0175808	8.18675	0.93	8.18675	0.93	#N/A	#N/A	#N/A	#N/A
SLIV_28035	D6EKI2	Transaldolase (EC 2.2.1.2)	Cytoplasmic	A	#N/A	SCO1936	#N/A	#N/A	#N/A	3836.86	0.800632	0.249984	3.20274	0.00136129	0.0176919	11.9057	0.8	11.9057	0.8	#N/A	#N/A	#N/A	#N/A
SLIV_28520	D6ELI3	Uncharacterized protein	Nucleoid	N	#N/A	SCO1839	#N/A	#N/A	#N/A	9859.28	-0.656055	0.204932	-3.20133	0.00136794	0.0177466	13.2673	-0.66	13.2673	-0.66	#N/A	#N/A	#N/A	#N/A
SLIV_17165	D6EJX0	Conserved hypothetical protein CHP02243 (IPR011749)	Cytoplasmic	A	#N/A	SCO4244	#N/A	#N/A	#N/A	402.794	-1.66214	0.519526	-3.19934	0.00137743	0.0178378	8.6539	-1.66	8.6539	-1.66	#N/A	#N/A	#N/A	#N/A
SLIV_01895	A0A076LXJ5	Integral membrane protein - Cell wall synthesis related protein - GtrA-like	Integral membrane	B	#N/A	SCO7482	#N/A	#N/A	#N/A	9.12319	6.11795	1.91274	3.19853	0.00138133	0.0178565	3.18954	6.12	3.18954	6.12	#N/A	#N/A	#N/A	#N/A
SLIV_23685	D6EXV6	Integral membrane protein - sn-glycerol-3-phosphate transport system permease protein UgpE	Integral membrane	B	#N/A	SCO2797	#N/A	#N/A	#N/A	89.2862	-1.18244	0.370278	-3.19338	0.00140617	0.0181453	6.48037	-1.18	6.48037	-1.18	#N/A	#N/A	#N/A	#N/A
SLIV_36805	D6EHT7	Integral membrane protein - Respiratory nitrate reductase, gamma subunit	Integral membrane	B	#N/A	SCO0219	#N/A	#N/A	#N/A	2546.25	0.580429	0.181847	3.19185	0.00141364	0.0182094	11.3142	0.58	11.3142	0.58	#N/A	#N/A	#N/A	#N/A
SLIV_25365	D6EEI2	Integral membrane protein - ABC transporter ATP-binding protein	Integral membrane	B	#N/A	SCO2464	#N/A	#N/A	#N/A	737.574	-0.951005	0.298053	-3.19073	0.00141914	0.0182478	9.52664	-0.95	9.52664	-0.95	#N/A	#N/A	#N/A	#N/A
SLIV_07105	D6EKK7	Hydroxypyruvate isomerase (EC 5.3.1.22)	Cytoplasmic	A	#N/A	SCO6206	#N/A	#N/A	#N/A	137.435	-1.67206	0.524212	-3.18967	0.00142437	0.0182827	7.1026	-1.67	7.1026	-1.67	#N/A	#N/A	#N/A	#N/A
SLIV_04830	A0A076M2N8	Secreted protein (Sec) - Metallopeptidase	Extracellular	X	#N/A	SCO6736	#N/A	#N/A	#N/A	474.319	-1.03795	0.325575	-3.18805	0.00143238	0.0183334	8.88971	-1.04	8.88971	-1.04	#N/A	#N/A	#N/A	#N/A
SLIV_33640	D6EWX1	Protein of unknown function containing NTF2-like domain (IPR032710)	Cytoplasmic	A	#N/A	SCO0858	#N/A	#N/A	#N/A	189.878	-1.04526	0.327888	-3.18785	0.00143336	0.0183334	7.56893	-1.05	7.56893	-1.05	#N/A	#N/A	#N/A	#N/A
SLIV_29400	D6EMS3	ATP/GTP-binding protein	Cytoplasmic	A	#N/A	SCO1669	#N/A	#N/A	#N/A	415.074	1.05269	0.330733	3.18291	0.00145801	0.0186159	8.69722	1.05	8.69722	1.05	#N/A	#N/A	#N/A	#N/A
SLIV_16255	D6EH76	Lyase	Cytoplasmic	A	#N/A	SCO4436	#N/A	#N/A	#N/A	380.423	-0.72576	0.228312	-3.17881	0.00147883	0.0187981	8.57146	-0.73	8.57146	-0.73	#N/A	#N/A	#N/A	#N/A
SLIV_30935	A0A076M7R0	Integral membrane protein - ABC transporter system	Integral membrane	B	#N/A	SCO1368	#N/A	#N/A	#N/A	19.2708	3.88454	1.2221	3.17857	0.00148002	0.0187981	4.26834	3.88	4.26834	3.88	#N/A	#N/A	#N/A	#N/A
SLIV_17850	D6EL13	Integral membrane protein - Protease PrsW (IPR026898)	Integral membrane	B	#N/A	SCO4110	#N/A	#N/A	#N/A	299.677	-0.841042	0.264598	-3.17857	0.00148004	0.0187981	8.22726	-0.84	8.22726	-0.84	#N/A	#N/A	#N/A	#N/A
SLIV_20075	D6EPI4	Secreted protein (Sec) - Protein containing Alpha/Beta hydrolase fold (IPR029058)	Extracellular	X	#N/A	SCO3643	#N/A	#N/A	#N/A	8.26994	5.2216	1.64707	3.17024	0.00152314	0.0193032	3.04788	5.22	3.04788	5.22	#N/A	#N/A	#N/A	#N/A
SLIV_00295	D6ER90	Putative short chain dehydrogenase/reductase	Cytoplasmic	A	#N/A	#N/A	#N/A	#N/A	#N/A	1125.16	2.5667	0.809719	3.16986	0.00152512	0.0193032	10.1359	2.57	10.1359	2.57	#N/A	#N/A	#N/A	#N/A
SLIV_08830	D6EN14	Integral membrane protein - Transmembrane efflux protein	Integral membrane	B	#N/A	SCO5957	#N/A	#N/A	#N/A	25.963	3.61551	1.14087	3.16908	0.00152921	0.0193203	4.69839	3.62	4.69839	3.62	#N/A	#N/A	#N/A	#N/A
SLIV_21155	A0A076M4F5	Transcriptional regulator (Uncharacterized protein)	Cytoplasmic	A	#N/A	SCO3328	#N/A	#N/A	#N/A	13946.1	-0.745749	0.235394	-3.16809	0.00153446	0.0193203	13.7676	-0.75	13.7676	-0.75	#N/A	#N/A	#N/A	#N/A
SLIV_14620	D6EE13	Uncharacterized protein	Cytoplasmic	A	#N/A	SCO4748	#N/A	#N/A	#N/A	13.77	3.65668	1.15683	3.16094	0.00157262	0.0197463	3.78346	3.66	3.78346	3.66	#N/A	#N/A	#N/A	#N/A
SLIV_22405	D6EUV4	Dipeptidase	Cytoplasmic	A	#N/A	SCO3058	#N/A	#N/A	#N/A	1039.57	0.635048	0.200918	3.16073	0.00157372	0.0197463	10.0218	0.64	10.0218	0.64	#N/A	#N/A	#N/A	#N/A
SLIV_14080	A0A076LY13	Oxo-4-hydroxy-4-carboxy-5-ureidoimidazoline decarboxylase (IPR018020)	Cytoplasmic	A	#N/A	SCO4859	#N/A	#N/A	#N/A	256.67	-1.00956	0.319688	-3.15794	0.00158886	0.0199019	8.00377	-1.01	8.00377	-1.01	#N/A	#N/A	#N/A	#N/A
SLIV_00700	D6ESM7	Conserved hypothetical protein CHP03083, actinobacterial-type (IPR017517)	Cytoplasmic	A	#N/A	SCO7721	#N/A	#N/A	#N/A	129.211	-1.37993	0.43736	-3.15513	0.00160428	0.0200605	7.01359	-1.38	7.01359	-1.38	#N/A	#N/A	#N/A	#N/A
SLIV_01770	D6EUE3	Putative glutamine amidotransferase type 2 (IPR026869)	Cytoplasmic	A	#N/A	SCO7508	#N/A	#N/A	#N/A	137.347	-0.913342	0.289869	-3.15087	0.00162783	0.0203199	7.10168	-0.91	7.10168	-0.91	#N/A	#N/A	#N/A	#N/A
SLIV_26935	D6EIU9	Integral membrane protein - Cytochrome c oxidase polypeptide 4 (EC 1.9.3.1) (Cytochrome aa3 subunit 4) (Cytochrome c oxidase polypeptide IV)	Integral membrane	B	#N/A	SCO2154	#N/A	#N/A	#N/A	3874.82	-0.736992	0.23407	-3.1486	0.00164056	0.0204295	11.9199	-0.74	11.9199	-0.74	#N/A	#N/A	#N/A	#N/A
SLIV_35915	A0A076MGG8	S-adenosyl-L-methionine dependent methyltransferase, SAV2177 type (IPR006764)	Cytoplasmic	A	#N/A	SCO0405	#N/A	#N/A	#N/A	1405.42	-0.693288	0.22021	-3.1483	0.00164223	0.0204295	10.4568	-0.69	10.4568	-0.69	#N/A	#N/A	#N/A	#N/A
SLIV_08110	D6ELV3	Secreted Lipoprotein (Sec) - Carbohydrate ABC transporter, N-acetylglucosamine/diacetylchitobiose-binding (IPR022386)	Secreted Lipoprotein	E	#N/A	SCO6005	#N/A	#N/A	#N/A	381.705	-0.942922	0.299687	-3.14635	0.0016532	0.0205307	8.57631	-0.94	8.57631	-0.94	#N/A	#N/A	#N/A	#N/A
SLIV_13770	D6ECF3	Acetyl-/propionyl-coenzyme A carboxylase alpha chain (EC 6.3.4.14)	Cytoplasmic	A	#N/A	SCO4921	#N/A	#N/A	#N/A	1258.84	-0.590155	0.187715	-3.14389	0.00166718	0.0206691	10.2979	-0.59	10.2979	-0.59	#N/A	#N/A	#N/A	#N/A
SLIV_07055	A0A076LWK4	Uncharacterized protein	Cytoplasmic	A	#N/A	SCO6217	#N/A	#N/A	#N/A	174.156	1.10059	0.350159	3.14311	0.00167162	0.0206888	7.44423	1.1	7.44423	1.1	#N/A	#N/A	#N/A	#N/A
SLIV_12680	D6EW53	Cytokinin riboside 5'-monophosphate phosphoribohydrolase (EC 3.2.2.n1)	Cytoplasmic	A	#N/A	SCO5140	#N/A	#N/A	#N/A	984.362	-0.642254	0.204377	-3.1425	0.00167512	0.0206968	9.94304	-0.64	9.94304	-0.64	#N/A	#N/A	#N/A	#N/A
SLIV_20170	D6EPK3	Uncharacterized protein	Cytoplasmic	A	#N/A	SCO3625	#N/A	#N/A	#N/A	543.323	-0.939973	0.299209	-3.14152	0.00168072	0.0207144	9.08567	-0.94	9.08567	-0.94	#N/A	#N/A	#N/A	#N/A
SLIV_16580	D6EIJ0	Integral membrane protein - Putative adhesion molecule	Integral membrane	B	#N/A	SCO4369	#N/A	#N/A	#N/A	91.9329	1.84217	0.586444	3.14126	0.00168224	0.0207144	6.52251	1.84	6.52251	1.84	#N/A	#N/A	#N/A	#N/A
SLIV_12055	D6EUM5	Dehydrogenase	Cytoplasmic	A	#N/A	SCO5262	#N/A	#N/A	#N/A	356.899	-0.779732	0.248741	-3.13471	0.00172023	0.0211463	8.47937	-0.78	8.47937	-0.78	#N/A	#N/A	#N/A	#N/A
SLIV_07150	A0A076LUE1	Secreted protein (Tat) - Uncharacterized protein	Extracellular	X	#N/A	SCO6197	#N/A	#N/A	#N/A	176.004	-1.20407	0.384682	-3.13003	0.00174786	0.0214497	7.45947	-1.2	7.45947	-1.2	#N/A	#N/A	#N/A	#N/A
SLIV_16485	D6EIH1	Acetyltransferase	Cytoplasmic	A	#N/A	SCO4389	#N/A	#N/A	#N/A	118.616	1.03689	0.331436	3.12848	0.00175713	0.0215271	6.89015	1.04	6.89015	1.04	#N/A	#N/A	#N/A	#N/A
SLIV_33130	A0A076M929	Glucose-1-phosphate adenylyltransferase (EC 2.7.7.27) (ADP-glucose pyrophosphorylase) (ADP-glucose synthase)	Cytoplasmic	A	#N/A	SCO0961	#N/A	#N/A	#N/A	1063.62	-1.05536	0.337458	-3.12738	0.00176373	0.0215715	10.0548	-1.06	10.0548	-1.06	#N/A	#N/A	#N/A	#N/A
SLIV_28825	D6EMF7	16S/23S rRNA (Cytidine-2'-O)-methyltransferase TlyA (EC 2.1.1.226)	Cytoplasmic	A	#N/A	SCO1782	#N/A	#N/A	#N/A	165.538	1.07013	0.342276	3.12651	0.00176893	0.0215987	7.37102	1.07	7.37102	1.07	#N/A	#N/A	#N/A	#N/A
SLIV_27220	A0A076M5N8	Integral membrane protein of unknown function	Integral membrane	B	#N/A	SCO2097	#N/A	#N/A	#N/A	11398.2	-0.774918	0.24811	-3.12329	0.00178842	0.0217738	13.4765	-0.77	13.4765	-0.77	#N/A	#N/A	#N/A	#N/A
SLIV_33735	D6EWZ0	Integral membrane protein - Membrane transport protein	Integral membrane	B	#N/A	SCO0839	#N/A	#N/A	#N/A	49.0988	1.69587	0.542998	3.12315	0.00178926	0.0217738	5.61762	1.7	5.61762	1.7	#N/A	#N/A	#N/A	#N/A
SLIV_36867	not updated/annotated yet in Uniprot	putative pyruvate formate-lyase-activating protein, N-terminal fragment, putative pseudogene	Cytoplasmic	A	#N/A	#N/A	#N/A	#N/A	#N/A	7956.65	-0.727872	0.233546	-3.1166	0.00182947	0.022226	12.9579	-0.73	12.9579	-0.73	#N/A	#N/A	#N/A	#N/A
SLIV_17960	A0A076MA78	ATP-dependent helicase	Cytoplasmic	A	#N/A	SCO4092	#N/A	#N/A	#N/A	1808.58	-0.677082	0.217501	-3.11301	0.00185192	0.0224611	10.8206	-0.68	10.8206	-0.68	#N/A	#N/A	#N/A	#N/A
SLIV_13895	A0A076M4D2	Integral membrane protein - Sugar transporter	Integral membrane	B	#N/A	SCO4896	#N/A	#N/A	#N/A	100.217	1.3951	0.448967	3.10735	0.00188771	0.022857	6.64698	1.4	6.64698	1.4	#N/A	#N/A	#N/A	#N/A
SLIV_27230	D6EJ08	Integral membrane protein of unknown function	Integral membrane	B	#N/A	SCO2095	#N/A	#N/A	#N/A	595.01	0.852267	0.274502	3.10478	0.00190423	0.0229244	9.21677	0.85	9.21677	0.85	#N/A	#N/A	#N/A	#N/A
SLIV_31170	D6ER27	3-ketoacyl-CoA thiolase (EC 2.3.1.16)	Cytoplasmic	A	#N/A	SCO1324	#N/A	#N/A	#N/A	5.15706	5.30073	1.70751	3.10435	0.00190695	0.0229244	2.36655	5.3	2.36655	5.3	#N/A	#N/A	#N/A	#N/A
SLIV_25310	D6EEH1	LysR family transcriptional regulator	Nucleoid	N	#N/A	SCO2475	#N/A	#N/A	#N/A	49.9915	2.18194	0.703011	3.1037	0.00191118	0.0229244	5.64361	2.18	5.64361	2.18	#N/A	#N/A	#N/A	#N/A
SLIV_33380	D6EWR8	Glutamate--cysteine ligase EgtA (EC 6.3.2.2) (Gamma-glutamylcysteine synthase)	Cytoplasmic	A	#N/A	SCO0910	#N/A	#N/A	#N/A	246.856	-1.14525	0.369016	-3.10352	0.00191235	0.0229244	7.94753	-1.15	7.94753	-1.15	#N/A	#N/A	#N/A	#N/A
SLIV_25060	A0A076MAH3	Methyltransferase, NNMT/PNMT/TEMT (IPR000940)	Cytoplasmic	A	#N/A	SCO2525	#N/A	#N/A	#N/A	1251.13	-0.725249	0.233691	-3.10346	0.00191274	0.0229244	10.289	-0.73	10.289	-0.73	#N/A	#N/A	#N/A	#N/A
SLIV_29540	D6ENL8	Pup--protein ligase (EC 6.3.1.19) (Proteasome accessory factor A) (Pup-conjugating enzyme)	Cytoplasmic	A	#N/A	SCO1640	#N/A	#N/A	#N/A	23929.6	-0.610507	0.196744	-3.10305	0.00191537	0.0229244	14.5465	-0.61	14.5465	-0.61	#N/A	#N/A	#N/A	#N/A
SLIV_28415	A0A076M843	Integral membrane protein - Protein with LPXTG cell wall anchor domain (IPR019931)	Integral membrane	B	#N/A	SCO1860	#N/A	#N/A	#N/A	9610.61	-0.974024	0.313947	-3.10251	0.00191884	0.0229283	13.2304	-0.97	13.2304	-0.97	#N/A	#N/A	#N/A	#N/A
SLIV_05850	D6EI23	Protease	Cytoplasmic	A	#N/A	SCO6515	#N/A	#N/A	#N/A	82.1346	-1.43263	0.462623	-3.09675	0.00195654	0.0233403	6.35992	-1.43	6.35992	-1.43	#N/A	#N/A	#N/A	#N/A
SLIV_06775	A0A076LU55	Type I polyketide synthase	Cytoplasmic	A	#N/A	SCO6274	#N/A	#N/A	#N/A	136.45	1.29856	0.419598	3.09478	0.00196958	0.0234282	7.09222	1.3	7.09222	1.3	#N/A	#N/A	#N/A	#N/A
SLIV_17200	D6EJX6	Guanyltransferase	Cytoplasmic	A	#N/A	SCO4238	#N/A	#N/A	#N/A	834.788	-0.91747	0.296468	-3.09467	0.00197035	0.0234282	9.70527	-0.92	9.70527	-0.92	#N/A	#N/A	#N/A	#N/A
SLIV_17815	A0A076M066	Integral membrane protein - Protein with RNA polymerase sigma factor, region 2 (IPR013325), Winged helix-turn-helix DNA-binding domain (IPR011991) and Galactose-binding domain-like (IPR008979)	Integral membrane	B	#N/A	SCO4117	#N/A	#N/A	#N/A	155.898	-0.856301	0.276843	-3.09309	0.00198085	0.0235145	7.28446	-0.86	7.28446	-0.86	#N/A	#N/A	#N/A	#N/A
SLIV_28485	D6ELH5	Integral membrane protein of unknown function	Integral membrane	B	#N/A	SCO1846	#N/A	#N/A	#N/A	15.0035	3.07526	0.995064	3.09052	0.00199808	0.0236803	3.90723	3.08	3.90723	3.08	#N/A	#N/A	#N/A	#N/A
SLIV_17205	A0A076M9Q3	Integral membrane protein of unknown function	Integral membrane	B	#N/A	SCO4237	#N/A	#N/A	#N/A	17171.1	0.720131	0.233051	3.09001	0.00200147	0.0236819	14.0677	0.72	14.0677	0.72	#N/A	#N/A	#N/A	#N/A
SLIV_07500	A0A076LUL5	Carboxylic ester hydrolase (EC 3.1.1.-)	Cytoplasmic	A	#N/A	SCO6127	#N/A	#N/A	#N/A	480.866	0.965069	0.312515	3.08807	0.00201458	0.0237983	8.90949	0.97	8.90949	0.97	#N/A	#N/A	#N/A	#N/A
SLIV_02625	D6EX50	Trehalose synthase (EC 5.4.99.16)	Peripheral plasma membrane protein facing the cytoplasm	F1	#N/A	SCO7334	#N/A	#N/A	#N/A	422.763	-0.923788	0.299274	-3.08676	0.00202352	0.0238651	8.72371	-0.92	8.72371	-0.92	#N/A	#N/A	#N/A	#N/A
SLIV_27095	A0A076M5K5	1-acylglycerol-3-phosphate O-acyltransferase	Cytoplasmic	A	#N/A	SCO2122	#N/A	#N/A	#N/A	343.251	0.792051	0.256785	3.08449	0.00203903	0.024009	8.42312	0.79	8.42312	0.79	#N/A	#N/A	#N/A	#N/A
SLIV_29390	A0A076MCV5	P-loop containing nucleoside triphosphate hydrolase (IPR027417)	Cytoplasmic	A	#N/A	SCO1671	#N/A	#N/A	#N/A	165.981	1.19803	0.388991	3.07984	0.00207115	0.0243478	7.37487	1.2	7.37487	1.2	#N/A	#N/A	#N/A	#N/A
SLIV_21000	D6EQT1	ECF sigma factor SigE (SCO3356 homologue)	Cytoplasmic	A	#N/A	SCO3356	#N/A	#N/A	#N/A	3269.2	-0.918772	0.298453	-3.07845	0.00208083	0.024422	11.6747	-0.92	11.6747	-0.92	#N/A	#N/A	#N/A	#N/A
SLIV_08810	A0A076M1H8	Integral membrane protein - Cobalt transport protein CbiM	Integral membrane	B	#N/A	SCO5961	#N/A	#N/A	#N/A	663.931	-0.872342	0.283705	-3.07481	0.00210633	0.0246815	9.37489	-0.87	9.37489	-0.87	#N/A	#N/A	#N/A	#N/A
SLIV_06690	A0A076M069	Integral membrane protein - Opine oxidase, subunit A/hydrogen cyanide synthase-like protein	Integral membrane	B	#N/A	SCO6291	#N/A	#N/A	#N/A	194.374	1.07873	0.351071	3.07269	0.0021214	0.0247856	7.60269	1.08	7.60269	1.08	#N/A	#N/A	#N/A	#N/A
SLIV_31710	D6ESD9	Integral membrane protein - Histidine kinase-like protein	Integral membrane	B	#N/A	SCO1217	#N/A	#N/A	#N/A	15.6348	-3.45727	1.12519	-3.0726	0.00212205	0.0247856	3.96669	-3.46	3.96669	-3.46	#N/A	#N/A	#N/A	#N/A
SLIV_14415	D6EDW9	Integral membrane protein - Protein of unknown function	Integral membrane	B	#N/A	#N/A	#N/A	#N/A	#N/A	1255.55	0.728017	0.237934	3.05974	0.00221526	0.0258328	10.2941	0.73	10.2941	0.73	#N/A	#N/A	#N/A	#N/A
SLIV_02150	D6EVR4	Secreted protein (Sec) - Extracellular small neutral protease (EC 3.4.24.77)	Extracellular	X	#N/A	SCO7432	#N/A	#N/A	#N/A	22.5945	-2.90969	0.951647	-3.05753	0.0022317	0.0259829	4.4979	-2.91	4.4979	-2.91	#N/A	#N/A	#N/A	#N/A
SLIV_15200	D6EFG9	UPF0234 protein SLIV_15200	Nucleoid	N	#N/A	SCO4614	#N/A	#N/A	#N/A	515.008	-0.801602	0.262711	-3.05127	0.00227877	0.0264884	9.00845	-0.8	9.00845	-0.8	#N/A	#N/A	#N/A	#N/A
SLIV_09500	D6EP51	Uncharacterized protein	Cytoplasmic	A	#N/A	#N/A	#N/A	#N/A	#N/A	25881.2	-0.765171	0.250892	-3.0498	0.00228992	0.0265362	14.6596	-0.77	14.6596	-0.77	#N/A	#N/A	#N/A	#N/A
SLIV_17195	D6EJX5	Secreted protein (Sec) - Small protein of unknown function	Extracellular	X	#N/A	SCO4239	#N/A	#N/A	#N/A	819.476	-0.809353	0.265382	-3.04977	0.00229019	0.0265362	9.67856	-0.81	9.67856	-0.81	#N/A	#N/A	#N/A	#N/A
SLIV_29835	D6ENS8	Acetylglutamate kinase (EC 2.7.2.8) (N-acetyl-L-glutamate 5-phosphotransferase) (NAG kinase)	Peripheral plasma membrane protein facing the cytoplasm	F1	#N/A	SCO1578	#N/A	#N/A	#N/A	140.317	1.43292	0.47031	3.04676	0.00231323	0.0267605	7.13255	1.43	7.13255	1.43	#N/A	#N/A	#N/A	#N/A
SLIV_27960	D6EKG7	Nucleotide-binding protein SLIV_27960	Cytoplasmic	A	#N/A	SCO1952	#N/A	#N/A	#N/A	614.646	0.756437	0.248365	3.04567	0.00232165	0.0268152	9.26361	0.76	9.26361	0.76	#N/A	#N/A	#N/A	#N/A
SLIV_37565	D6EJF1	Putative transposase	Cytoplasmic	A	#N/A	#N/A	#N/A	#N/A	#N/A	2218.99	-0.716765	0.23541	-3.04476	0.00232869	0.0268539	11.1157	-0.72	11.1157	-0.72	#N/A	#N/A	#N/A	#N/A
SLIV_06695	D6EJK9	Iron binding protein (Uncharacterized protein)	Cytoplasmic	A	#N/A	SCO6290	#N/A	#N/A	#N/A	10.8893	3.37859	1.11084	3.04148	0.00235419	0.0271049	3.44484	3.38	3.44484	3.38	#N/A	#N/A	#N/A	#N/A
SLIV_20065	D6EPI2	Kynureninase (EC 3.7.1.3) (L-kynurenine hydrolase)	Cytoplasmic	A	#N/A	SCO3645	#N/A	#N/A	#N/A	354.191	0.798773	0.262983	3.03735	0.00238666	0.0274352	8.46839	0.8	8.46839	0.8	#N/A	#N/A	#N/A	#N/A
SLIV_17700	D6EK73	Metal-sensitive transcriptional repressor (IPR003735)	Cytoplasmic	A	#N/A	SCO4136	#N/A	#N/A	#N/A	366.211	0.857792	0.282717	3.0341	0.00241255	0.0276891	8.51653	0.86	8.51653	0.86	#N/A	#N/A	#N/A	#N/A
SLIV_05675	D6EGU1	Putative oxidoreductase (EC 1.-.-.-)	Cytoplasmic	A	#N/A	SCO6551	#N/A	#N/A	#N/A	3905.39	0.939417	0.309775	3.03258	0.00242475	0.027751	11.9313	0.94	11.9313	0.94	#N/A	#N/A	#N/A	#N/A
SLIV_10710	D6ERL8	3-isopropylmalate dehydratase small subunit (EC 4.2.1.33) (Alpha-IPM isomerase) (Isopropylmalate isomerase)	Cytoplasmic	A	#N/A	SCO5554	#N/A	#N/A	#N/A	745.364	1.40488	0.463295	3.03237	0.00242643	0.027751	9.5418	1.4	9.5418	1.4	#N/A	#N/A	#N/A	#N/A
SLIV_20785	D6EQN8	Integral membrane protein - Lysyl-tRNA synthetase	Integral membrane	B	#N/A	SCO3397	#N/A	#N/A	#N/A	595.132	-0.753625	0.248615	-3.03129	0.00243513	0.027751	9.21707	-0.75	9.21707	-0.75	#N/A	#N/A	#N/A	#N/A
SLIV_06950	D6EJR3	Conserved hypothetical protein CHP03083, actinobacterial-type (IPR017517) - Putative metal dependent hydrolase	Cytoplasmic	A	#N/A	SCO6238	#N/A	#N/A	#N/A	634.825	-1.20689	0.398152	-3.03122	0.0024357	0.027751	9.31022	-1.21	9.31022	-1.21	#N/A	#N/A	#N/A	#N/A
SLIV_15730	A0A076M5F1	Secreted protein (T7SS) - ESAT-6-like protein (EsxA) (IPR010310)	Extracellular	X	#N/A	SCO4509	#N/A	#N/A	#N/A	4298.8	-0.806505	0.266081	-3.03105	0.00243704	0.027751	12.0697	-0.81	12.0697	-0.81	#N/A	#N/A	#N/A	#N/A
SLIV_13535	D6EXR2	Dehydrogenase	Cytoplasmic	A	#N/A	SCO4972	#N/A	#N/A	#N/A	375.576	-0.807332	0.266669	-3.02747	0.00246607	0.0280186	8.55296	-0.81	8.55296	-0.81	#N/A	#N/A	#N/A	#N/A
SLIV_33165	D6EVH8	Acetyltransferase	Cytoplasmic	A	#N/A	SCO0954	#N/A	#N/A	#N/A	1458.66	-0.7046	0.232813	-3.02647	0.00247429	0.0280399	10.5104	-0.7	10.5104	-0.7	#N/A	#N/A	#N/A	#N/A
SLIV_23655	D6EWQ4	S-adenosyl-L-methionine-dependent methyltransferase	Cytoplasmic	A	#N/A	SCO2803	#N/A	#N/A	#N/A	738.346	0.946376	0.312745	3.02603	0.00247786	0.0280399	9.52815	0.95	9.52815	0.95	#N/A	#N/A	#N/A	#N/A
SLIV_15420	D6EFL3	Integral membrane protein - NADH-quinone oxidoreductase subunit H (EC 1.6.5.11) (NADH dehydrogenase I subunit H) (NDH-1 subunit H)	Integral membrane	B	#N/A	SCO4569	#N/A	#N/A	#N/A	8400.5	-0.696369	0.230418	-3.0222	0.00250944	0.0283147	13.0363	-0.7	13.0363	-0.7	#N/A	#N/A	#N/A	#N/A
SLIV_28045	A0A076MC74	Integral membrane protein - Protoheme IX farnesyltransferase (EC 2.5.1.-)	Integral membrane	B	#N/A	SCO1934	#N/A	#N/A	#N/A	4504.39	-0.608677	0.201406	-3.02214	0.00250993	0.0283147	12.1371	-0.61	12.1371	-0.61	#N/A	#N/A	#N/A	#N/A
SLIV_14375	D6ECS5	DNA helicase (EC 3.6.4.12)	Cytoplasmic	A	#N/A	SCO4797	#N/A	#N/A	#N/A	6061.15	0.513211	0.169853	3.0215	0.00251523	0.0283304	12.5654	0.51	12.5654	0.51	#N/A	#N/A	#N/A	#N/A
SLIV_01940	D6EVM0	Phenylacetate-CoA oxygenase, PaaJ subunit	Cytoplasmic	A	#N/A	SCO7474	#N/A	#N/A	#N/A	713.601	1.01032	0.334773	3.01793	0.00254512	0.0286227	9.47897	1.01	9.47897	1.01	#N/A	#N/A	#N/A	#N/A
SLIV_28425	D6ELG1	Metal binding protein	Cytoplasmic	A	#N/A	SCO1858	#N/A	#N/A	#N/A	131.714	-1.54684	0.512676	-3.01718	0.00255134	0.0286484	7.04126	-1.55	7.04126	-1.55	#N/A	#N/A	#N/A	#N/A
SLIV_22525	D6EUX8	Transcriptional regulator WhiB	Nucleoid	N	#N/A	SCO3034	#N/A	#N/A	#N/A	323.955	-0.814094	0.269968	-3.01552	0.0025654	0.028748	8.33965	-0.81	8.33965	-0.81	#N/A	#N/A	#N/A	#N/A
SLIV_19300	D6ENC3	Acyl-CoA dehydrogenase	Cytoplasmic	A	#N/A	SCO3800	#N/A	#N/A	#N/A	30549.4	1.13734	0.377201	3.0152	0.00256813	0.028748	14.8989	1.14	14.8989	1.14	#N/A	#N/A	#N/A	#N/A
SLIV_25830	D6EFX1	Pyruvate dehydrogenase E1 component (EC 1.2.4.1)	Peripheral plasma membrane protein facing the cytoplasm	F1	#N/A	SCO2371	#N/A	#N/A	#N/A	5522.36	-0.653613	0.216953	-3.01269	0.00258944	0.0289163	12.4311	-0.65	12.4311	-0.65	#N/A	#N/A	#N/A	#N/A
SLIV_05255	A0A076LZI9	Glycosyl transferase	Cytoplasmic	A	#N/A	SCO6651	#N/A	#N/A	#N/A	50.2468	1.58193	0.525124	3.01249	0.00259113	0.0289163	5.65096	1.58	5.65096	1.58	#N/A	#N/A	#N/A	#N/A
SLIV_14360	D6ECS2	Isobutyryl-CoA mutase, small subunit	Cytoplasmic	A	#N/A	SCO4800	#N/A	#N/A	#N/A	1827.88	-0.609588	0.202578	-3.00915	0.00261976	0.0291911	10.836	-0.61	10.836	-0.61	#N/A	#N/A	#N/A	#N/A
SLIV_11620	D6ET96	ATP synthase epsilon chain (ATP synthase F1 sector epsilon subunit) (F-ATPase epsilon subunit)	Peripheral plasma membrane protein facing the cytoplasm	F1	#N/A	SCO5374	#N/A	#N/A	#N/A	2212.73	-0.564676	0.18772	-3.00808	0.00262904	0.0292496	11.1116	-0.56	11.1116	-0.56	#N/A	#N/A	#N/A	#N/A
SLIV_26545	D6EHG4	Antitoxin	Cytoplasmic	A	#N/A	SCO2235	#N/A	#N/A	#N/A	154.396	-1.34384	0.446847	-3.00738	0.00263514	0.0292727	7.2705	-1.34	7.2705	-1.34	#N/A	#N/A	#N/A	#N/A
SLIV_24705	D6ED07	Exopolysaccharide phosphotransferase (EC 2.7.-.-)	Cytoplasmic	A	#N/A	SCO2594	#N/A	#N/A	#N/A	4251.63	-0.534174	0.177851	-3.0035	0.00266897	0.0296032	12.0538	-0.53	12.0538	-0.53	#N/A	#N/A	#N/A	#N/A
SLIV_11905	D6EUJ5	Uncharacterized protein	Cytoplasmic	A	#N/A	SCO5291	#N/A	#N/A	#N/A	757.588	-0.770825	0.256698	-3.00285	0.00267462	0.0296206	9.56527	-0.77	9.56527	-0.77	#N/A	#N/A	#N/A	#N/A
SLIV_14105	D6ECL8	Restriction endonuclease type II-like protein	cytoplasmic	A	#N/A	SCO4854	#N/A	#N/A	#N/A	3461.21	-1.28547	0.428378	-3.00079	0.0026928	0.0297766	11.7571	-1.29	11.7571	-1.29	#N/A	#N/A	#N/A	#N/A
SLIV_36975	A0A076MCM3	Deoxyribodipyrimidine photolyase-related protein (IPR007357)	Cytoplasmic	A	#N/A	SCO0184	#N/A	#N/A	#N/A	87.8045	-1.1081	0.369778	-2.99666	0.00272959	0.0301375	6.45622	-1.11	6.45622	-1.11	#N/A	#N/A	#N/A	#N/A
SLIV_00185	A0A076M0A9	Integral membrane protein - ABC transporter permease protein	Integral membrane	B	#N/A	#N/A	#N/A	#N/A	#N/A	9.10164	4.49741	1.50309	2.9921	0.00277064	0.0304807	3.18613	4.5	3.18613	4.5	#N/A	#N/A	#N/A	#N/A
SLIV_18335	A0A076M6S6	Uncharacterized protein	Cytoplasmic	A	#N/A	SCO4015	#N/A	#N/A	#N/A	111.901	1.25987	0.421088	2.99195	0.00277202	0.0304807	6.80608	1.26	6.80608	1.26	#N/A	#N/A	#N/A	#N/A
SLIV_33760	D6EWZ5	Uncharacterized protein	Cytoplasmic	A	#N/A	SCO0834	#N/A	#N/A	#N/A	146.059	-1.08372	0.362229	-2.99181	0.00277326	0.0304807	7.19041	-1.08	7.19041	-1.08	#N/A	#N/A	#N/A	#N/A
SLIV_30225	D6EPR8	Secreted protein (Tat) - Metallo-hydrolase/oxidoreductase superfamily	Extracellular	X	#N/A	SCO1509	#N/A	#N/A	#N/A	872.683	-0.788635	0.263815	-2.98934	0.00279576	0.0306741	9.76931	-0.79	9.76931	-0.79	#N/A	#N/A	#N/A	#N/A
SLIV_06955	D6EJR4	Regulatory protein	Cytoplasmic	A	#N/A	SCO6237	#N/A	#N/A	#N/A	414.175	-0.640158	0.214174	-2.98896	0.00279931	0.0306741	8.6941	-0.64	8.6941	-0.64	#N/A	#N/A	#N/A	#N/A
SLIV_14485	A0A076M0P7	Integral membrane protein - Ser/Thr protein kinase	Integral membrane	B	#N/A	SCO4775	#N/A	#N/A	#N/A	1258.72	0.516635	0.173024	2.98592	0.00282729	0.0309342	10.2977	0.52	10.2977	0.52	#N/A	#N/A	#N/A	#N/A
SLIV_15090	D6EFE9	50S ribosomal protein L1	Ribosomal	r	#N/A	SCO4649	#N/A	#N/A	#N/A	9574.35	-0.646258	0.216873	-2.97989	0.00288355	0.0315023	13.225	-0.65	13.225	-0.65	#N/A	#N/A	#N/A	#N/A
SLIV_19480	A0A076MB19	Integral membrane protein - CO dehydrogenase flavoprotein-like protein	Integral membrane	B	#N/A	SCO3765	#N/A	#N/A	#N/A	1705.51	0.775589	0.260649	2.97561	0.00292407	0.031897	10.736	0.78	10.736	0.78	#N/A	#N/A	#N/A	#N/A
SLIV_23870	D6EXZ2	Secreted protein (Sec) - Prolyl tri/tetrapeptidyl aminopeptidase (EC 3.4.11.-) (Tripeptidyl aminopeptidase)	Extracellular	X	#N/A	SCO2761	#N/A	#N/A	#N/A	1837.3	-0.839355	0.282304	-2.97324	0.00294678	0.0320965	10.8434	-0.84	10.8434	-0.84	#N/A	#N/A	#N/A	#N/A
SLIV_31720	D6ESE1	Integral membrane protein - Cytochrome c oxidase caa3-type, assembly factor CtaG-related (IPR019108)	Integral membrane	B	#N/A	SCO1215	#N/A	#N/A	#N/A	1645.86	-0.538439	0.181167	-2.97206	0.00295807	0.0321712	10.6846	-0.54	10.6846	-0.54	#N/A	#N/A	#N/A	#N/A
SLIV_20995	D6EQT0	Secreted Lipoprotein (Sec) - Lipoprotein CseA	Secreted Lipoprotein	E	#N/A	SCO3357	#N/A	#N/A	#N/A	2125.95	-0.72777	0.245006	-2.97042	0.00297397	0.0322958	11.0539	-0.73	11.0539	-0.73	#N/A	#N/A	#N/A	#N/A
SLIV_18675	D6EM79	Hydrolase (Uncharacterized protein)	Cytoplasmic	A	#N/A	SCO3918	#N/A	#N/A	#N/A	239.383	-1.34309	0.452499	-2.96816	0.00299589	0.0324853	7.90318	-1.34	7.90318	-1.34	#N/A	#N/A	#N/A	#N/A
SLIV_00060	not updated/annotated yet in Uniprot	Putative transposase IS4/IS5 family (IPR025161)	Cytoplasmic	A	#N/A	#N/A	#N/A	#N/A	#N/A	2172.07	-0.721048	0.242966	-2.96769	0.00300046	0.0324863	11.0849	-0.72	11.0849	-0.72	#N/A	#N/A	#N/A	#N/A
SLIV_22815	D6EV39	Integral membrane protein of unknown function	Integral membrane	B	#N/A	SCO2977	#N/A	#N/A	#N/A	513.854	-0.796348	0.268451	-2.96645	0.00301255	0.0325687	9.00521	-0.8	9.00521	-0.8	#N/A	#N/A	#N/A	#N/A
SLIV_12615	D6EW40	Integral membrane protein of unknwon function DUF1003	Integral membrane	B	#N/A	SCO5153	#N/A	#N/A	#N/A	285.759	-1.16772	0.394261	-2.96178	0.00305865	0.0330179	8.15865	-1.17	8.15865	-1.17	#N/A	#N/A	#N/A	#N/A
SLIV_21915	D6ETG8	Integral membrane protein - Penicillin-binding protein	Integral membrane	B	#N/A	SCO3156	#N/A	#N/A	#N/A	1018.71	0.775728	0.26248	2.95538	0.00312285	0.033661	9.99253	0.78	9.99253	0.78	#N/A	#N/A	#N/A	#N/A
SLIV_27805	D6EKD7	Uncharacterized protein	Cytoplasmic	A	#N/A	SCO1982	#N/A	#N/A	#N/A	176.176	1.09976	0.372295	2.954	0.00313685	0.0337618	7.46087	1.1	7.46087	1.1	#N/A	#N/A	#N/A	#N/A
SLIV_25570	D6EEM2	Regulatory protein	Cytoplasmic	A	#N/A	SCO2426	#N/A	#N/A	#N/A	110.683	-1.28636	0.435669	-2.95262	0.00315092	0.0338631	6.79029	-1.29	6.79029	-1.29	#N/A	#N/A	#N/A	#N/A
SLIV_04825	A0A076LZ58	Secreted protein (Sec) - Carboxypeptidase	Extracellular	X	#N/A	SCO6738	#N/A	#N/A	#N/A	124.513	-0.921177	0.312445	-2.94828	0.00319546	0.034291	6.96015	-0.92	6.96015	-0.92	#N/A	#N/A	#N/A	#N/A
SLIV_36960	D6EHX1	Phytoene synthase	Cytoplasmic	A	#N/A	SCO0187	#N/A	#N/A	#N/A	314.364	-0.895922	0.304602	-2.94129	0.00326849	0.0350229	8.29629	-0.9	8.29629	-0.9	#N/A	#N/A	#N/A	#N/A
SLIV_24580	A0A076MA95	ATP-dependent Clp protease proteolytic subunit 1	Cytoplasmic	A	#N/A	SCO2619	#N/A	#N/A	#N/A	1870.69	0.901114	0.306442	2.94057	0.00327611	0.0350529	10.8694	0.9	10.8694	0.9	#N/A	#N/A	#N/A	#N/A
SLIV_06020	D6EI57	Aldolase (Uncharacterized protein)	Cytoplasmic	A	#N/A	SCO6481	#N/A	#N/A	#N/A	53.166	-1.29391	0.440315	-2.93861	0.00329687	0.0352232	5.73243	-1.29	5.73243	-1.29	#N/A	#N/A	#N/A	#N/A
SLIV_26870	A0A076M5E4	PspA/IM30 (IPR007157) transcription repressor	Cytoplasmic	A	#N/A	SCO2168	#N/A	#N/A	#N/A	20442.3	0.748469	0.25484	2.93702	0.00331388	0.0353529	14.3193	0.75	14.3193	0.75	#N/A	#N/A	#N/A	#N/A
SLIV_22510	D6EUX5	Coenzyme F420:L-glutamate ligase (EC 6.3.2.31) (EC 6.3.2.34) (Coenzyme F420-0:L-glutamate ligase) (Coenzyme F420-1:gamma-L-glutamate ligase)	Cytoplasmic	A	#N/A	SCO3037	#N/A	#N/A	#N/A	345.491	1.09824	0.374161	2.93521	0.0033332	0.0355068	8.4325	1.1	8.4325	1.1	#N/A	#N/A	#N/A	#N/A
SLIV_02840	A0A076LS73	Integral membrane protein - Ser/Thr protein kinase	Integral membrane	B	#N/A	SCO7291	#N/A	#N/A	#N/A	92.9119	1.11712	0.380769	2.93384	0.00334799	0.0356122	6.53779	1.12	6.53779	1.12	#N/A	#N/A	#N/A	#N/A
SLIV_34725	D6ED78	Secreted protein (Sec) - Cellulose binding protein	Extracellular	X	#N/A	SCO0643	#N/A	#N/A	#N/A	53.6849	-2.16534	0.738246	-2.93309	0.00335606	0.0356458	5.74644	-2.17	5.74644	-2.17	#N/A	#N/A	#N/A	#N/A
SLIV_14335	A0A076M0M2	Uncharacterised protein family CoxE-like (IPR008912) containing von Willebrand factor, type A domain (IPR002035)	Cytoplasmic	A	#N/A	SCO4805	#N/A	#N/A	#N/A	139.27	1.1758	0.401051	2.93179	0.00337018	0.0357436	7.12174	1.18	7.12174	1.18	#N/A	#N/A	#N/A	#N/A
SLIV_33555	D6EWV4	Transcription regulator ArsR	Nucleoid	N	#N/A	SCO0875	#N/A	#N/A	#N/A	47.9787	2.46668	0.84152	2.93122	0.00337638	0.0357571	5.58432	2.47	5.58432	2.47	#N/A	#N/A	#N/A	#N/A
SLIV_14920	D6EE73	Glutamate dehydrogenase	Cytoplasmic	A	#N/A	SCO4683	#N/A	#N/A	#N/A	483.17	-0.633316	0.21619	-2.92944	0.00339576	0.035861	8.91639	-0.63	8.91639	-0.63	#N/A	#N/A	#N/A	#N/A
SLIV_10310	A0A076M240	Integral membrane protein of unknown function	Integral membrane	B	#N/A	SCO5663	#N/A	#N/A	#N/A	237.968	0.743843	0.253922	2.92941	0.00339605	0.035861	7.89462	0.74	7.89462	0.74	#N/A	#N/A	#N/A	#N/A
SLIV_24115	A0A076MDR6	Glycosyl transferase	Cytoplasmic	A	#N/A	SCO2711	#N/A	#N/A	#N/A	6.61311	4.92756	1.6828	2.9282	0.00340934	0.035949	2.72533	4.93	2.72533	4.93	#N/A	#N/A	#N/A	#N/A
SLIV_31645	D6ESC6	Secreted protein (Sec) - Tripeptidyl aminopeptidase	Extracellular; Extracellular vesicle	X,V	#N/A	SCO1230	#N/A	#N/A	#N/A	1114.39	-0.655885	0.224361	-2.92335	0.00346284	0.0364602	10.122	-0.66	10.122	-0.66	#N/A	#N/A	#N/A	#N/A
SLIV_29375	D6EMR8	Secreted protein (Sec) - Unknown function	Extracellular	X	#N/A	SCO1674	#N/A	#N/A	#N/A	1588.02	-1.04327	0.357181	-2.92085	0.00349075	0.0366682	10.633	-1.04	10.633	-1.04	#N/A	#N/A	#N/A	#N/A
SLIV_28135	D6EKK3	2,3,4,5-tetrahydropyridine-2,6-dicarboxylate N-succinyltransferase (EC 2.3.1.117) (Tetrahydrodipicolinate N-succinyltransferase) (Tetrahydropicolinate succinylase)	Cytoplasmic	A	#N/A	SCO1916	#N/A	#N/A	#N/A	193.361	1.09364	0.374448	2.92068	0.00349269	0.0366682	7.59516	1.09	7.59516	1.09	#N/A	#N/A	#N/A	#N/A
SLIV_04320	D6EDT4	Phytanoyl-CoA dioxygenase (IPR008775)	Cytoplasmic	A	#N/A	SCO6985	#N/A	#N/A	#N/A	97.2599	1.30186	0.445938	2.91939	0.00350722	0.0367676	6.60377	1.3	6.60377	1.3	#N/A	#N/A	#N/A	#N/A
SLIV_26657	not updated/annotated yet in Uniprot	protein of unknown function	Cytoplasmic	A	#N/A	#N/A	#N/A	#N/A	#N/A	369.127	1.00213	0.343473	2.91764	0.00352686	0.0369202	8.52797	1	8.52797	1	#N/A	#N/A	#N/A	#N/A
SLIV_35435	D6EER4	Secreted protein (Sec) - CocE/Serine esterase (IPR005674)	Extracellular	X	#N/A	SCO0501	#N/A	#N/A	#N/A	121.033	-1.5139	0.51935	-2.91498	0.00355708	0.037183	6.91926	-1.51	6.91926	-1.51	#N/A	#N/A	#N/A	#N/A
SLIV_18895	A0A076M337	DNA gyrase subunit A (EC 5.99.1.3)	Cytoplasmic	A	#N/A	SCO3873	#N/A	#N/A	#N/A	15845.2	0.661208	0.226924	2.91379	0.00357069	0.0372716	13.9518	0.66	13.9518	0.66	#N/A	#N/A	#N/A	#N/A
SLIV_28510	A0A076M6G2	Glyoxalase/Bleomycin resistance protein/Dihydroxybiphenyl dioxygenase (IPR029068)	Cytoplasmic	A	#N/A	SCO1841	#N/A	#N/A	#N/A	1425.92	0.583918	0.200848	2.90727	0.003646	0.0380031	10.4777	0.58	10.4777	0.58	#N/A	#N/A	#N/A	#N/A
SLIV_07625	D6EKV4	Sulfite reductase [ferredoxin] (EC 1.8.7.1)	Cytoplasmic	A	#N/A	SCO6102	#N/A	#N/A	#N/A	1050.16	-0.634876	0.218448	-2.90631	0.00365723	0.0380333	10.0364	-0.63	10.0364	-0.63	#N/A	#N/A	#N/A	#N/A
SLIV_20550	D6EQJ0	Integral membrane protein - K(+)-insensitive pyrophosphate-energized proton pump (EC 3.6.1.1)	Integral membrane	B	#N/A	SCO3547	#N/A	#N/A	#N/A	1869.59	-0.574006	0.197516	-2.90612	0.00365937	0.0380333	10.8685	-0.57	10.8685	-0.57	#N/A	#N/A	#N/A	#N/A
SLIV_26145	A0A076M518	Integral membrane protein of unknown function	Integral membrane	B	#N/A	SCO2315	#N/A	#N/A	#N/A	177.389	-1.29543	0.445977	-2.9047	0.00367601	0.0381518	7.47077	-1.3	7.47077	-1.3	#N/A	#N/A	#N/A	#N/A
SLIV_17145	D6EJW6	Phage tail protein (Uncharacterized protein)	Cytoplasmic	A	#N/A	SCO4248	#N/A	#N/A	#N/A	187.989	-3.01071	1.03723	-2.90263	0.0037004	0.0383501	7.5545	-3.01	7.5545	-3.01	#N/A	#N/A	#N/A	#N/A
SLIV_15080	D6EFE7	Secreted Lipoprotein (Sec) - Putative lipoprotein localisation LolA/LolB/LppX-like protein (IPR029046)	Secreted Lipoprotein	E	#N/A	SCO4651	#N/A	#N/A	#N/A	252.667	1.19293	0.411256	2.90071	0.00372316	0.038531	7.9811	1.19	7.9811	1.19	#N/A	#N/A	#N/A	#N/A
SLIV_12850	not updated/annotated yet in Uniprot	Fumarate reductase/succinate dehydrogenase flavoprotein-like (succinate dehydrogenase flavoprotein subunit, C-terminus, putative pseudogene)	Cytoplasmic	A	#N/A	#N/A	#N/A	#N/A	#N/A	128.118	-1.33492	0.460374	-2.89965	0.00373582	0.038607	7.00133	-1.33	7.00133	-1.33	#N/A	#N/A	#N/A	#N/A
SLIV_12130	D6EUP0	Deaminase	Cytoplasmic	A	#N/A	SCO5247	#N/A	#N/A	#N/A	148.458	-1.18552	0.409025	-2.8984	0.00375073	0.0386982	7.21391	-1.19	7.21391	-1.19	#N/A	#N/A	#N/A	#N/A
SLIV_03425	D6EC59	Lyase	Cytoplasmic	A	#N/A	SCO7171	#N/A	#N/A	#N/A	83.7938	-1.39216	0.480427	-2.89776	0.00375832	0.0386982	6.38877	-1.39	6.38877	-1.39	#N/A	#N/A	#N/A	#N/A
SLIV_10947	not updated/annotated yet in Uniprot	conserved hypothetical protein, putative leader peptide	Cytoplasmic	A	#N/A	#N/A	#N/A	#N/A	#N/A	314.501	-1.07696	0.371678	-2.89757	0.00376062	0.0386982	8.29692	-1.08	8.29692	-1.08	#N/A	#N/A	#N/A	#N/A
SLIV_08065	D6ELU3	Integral membrane protein - Cationic amino acid transporter	Integral membrane	B	#N/A	SCO6014	#N/A	#N/A	#N/A	910.714	-0.807308	0.278738	-2.8963	0.00377597	0.0388011	9.83085	-0.81	9.83085	-0.81	#N/A	#N/A	#N/A	#N/A
SLIV_32630	A0A076MEX4	ABC transporter ATP-binding protein	Cytoplasmic	A	#N/A	SCO1032	#N/A	#N/A	#N/A	9.37103	5.41827	1.87119	2.89563	0.003784	0.0388288	3.22821	5.42	3.22821	5.42	#N/A	#N/A	#N/A	#N/A
SLIV_09455	D6EP42	Thioredoxin-like ferredoxin, bacterial protein (IPR010350)	Cytoplasmic	A	#N/A	SCO5830	#N/A	#N/A	#N/A	259.338	1.37386	0.474617	2.89468	0.00379543	0.0388911	8.01869	1.37	8.01869	1.37	#N/A	#N/A	#N/A	#N/A
SLIV_24880	A0A076M689	Long-chain fatty-acid CoA ligase	Peripheral plasma membrane protein facing the cytoplasm	F1	#N/A	SCO2561	#N/A	#N/A	#N/A	231.683	0.773403	0.267617	2.88996	0.00385293	0.0394247	7.85601	0.77	7.85601	0.77	#N/A	#N/A	#N/A	#N/A
SLIV_29410	D6EMS5	Integral membrane protein - Magnesium transport protein CorA	Integral membrane	B	#N/A	SCO1667	#N/A	#N/A	#N/A	174.476	-0.841598	0.291313	-2.88898	0.00386488	0.0394913	7.44689	-0.84	7.44689	-0.84	#N/A	#N/A	#N/A	#N/A
SLIV_20090	D6EPI7	Two-component system regulator	Cytoplasmic	A	#N/A	SCO3640	#N/A	#N/A	#N/A	21.8484	-2.34743	0.813137	-2.88688	0.00389087	0.0396491	4.44945	-2.35	4.44945	-2.35	#N/A	#N/A	#N/A	#N/A
SLIV_17600	A0A076M016	Integral membrane protein - CssS Two component sensor histidine kinase	Integral membrane	B	#N/A	SCO4155	#N/A	#N/A	#N/A	68.0769	1.26416	0.437904	2.88685	0.00389123	0.0396491	6.08909	1.26	6.08909	1.26	#N/A	#N/A	#N/A	#N/A
SLIV_36310	D6EGD9	Secreted protein (Sec) - Unknown function	Extracellular	X	#N/A	#N/A	#N/A	#N/A	#N/A	27.6861	-2.60526	0.903036	-2.885	0.00391418	0.0398271	4.79109	-2.61	4.79109	-2.61	#N/A	#N/A	#N/A	#N/A
SLIV_23650	A0A076M9Q9	Uncharacterized protein	Cytoplasmic	A	#N/A	SCO2804	#N/A	#N/A	#N/A	16093.6	0.697905	0.241992	2.884	0.00392657	0.0398517	13.9742	0.7	13.9742	0.7	#N/A	#N/A	#N/A	#N/A
SLIV_10160	D6EQA1	Putative acyl-CoA dehydrogenase FadE10 (EC 1.3.-.-)	Cytoplasmic	A	#N/A	SCO5693	#N/A	#N/A	#N/A	524.195	-0.645696	0.223919	-2.88361	0.00393145	0.0398517	9.03396	-0.65	9.03396	-0.65	#N/A	#N/A	#N/A	#N/A
SLIV_33510	A0A076MAS8	Putative thioredoxin-2	Cytoplasmic	A	#N/A	SCO0885	#N/A	#N/A	#N/A	1810.74	0.806496	0.279695	2.88348	0.00393306	0.0398517	10.8224	0.81	10.8224	0.81	#N/A	#N/A	#N/A	#N/A
SLIV_16790	D6EIN1	Helicase XPB/Ssl2-like protein	Cytoplasmic	A	#N/A	SCO4321	#N/A	#N/A	#N/A	142.555	1.25033	0.4345	2.87763	0.00400672	0.0404679	7.15538	1.25	7.15538	1.25	#N/A	#N/A	#N/A	#N/A
SLIV_23715	A0A076MDI5	AraC family transcription regulator	Nucleoid	N	#N/A	SCO2792	#N/A	#N/A	#N/A	2079.57	0.532756	0.185138	2.87761	0.00400699	0.0404679	11.0221	0.53	11.0221	0.53	#N/A	#N/A	#N/A	#N/A
SLIV_34555	C9E0E7	Secreted protein (Tat) - Chitosanase (EC 3.2.1.132) (CsnA) (EC 3.2.1.123)	Extracellular	X	#N/A	SCO0677	#N/A	#N/A	#N/A	110.385	-1.39247	0.483944	-2.87733	0.00401059	0.0404679	6.7864	-1.39	6.7864	-1.39	#N/A	#N/A	#N/A	#N/A
SLIV_21655	D6ETB8	TetR family transcriptional regulator	Nucleoid	N	#N/A	SCO3207	#N/A	#N/A	#N/A	542.733	1.31255	0.456578	2.87476	0.00404336	0.040742	9.0841	1.31	9.0841	1.31	#N/A	#N/A	#N/A	#N/A
SLIV_05220	D6EGJ9	6-phosphogluconate dehydrogenase	Peripheral plasma membrane protein facing the cytoplasm	F1	#N/A	SCO6658	#N/A	#N/A	#N/A	1198.77	-0.644848	0.224493	-2.87246	0.00407288	0.0409781	10.2273	-0.64	10.2273	-0.64	#N/A	#N/A	#N/A	#N/A
SLIV_33370	A0A076MFA7	Gamma-glutamyl-hercynylcysteine sulfoxide hydrolase (EC 3.5.1.118) (Gamma-glutamyl hercynylcysteine S-oxide hydrolase)	Cytoplasmic	A	#N/A	SCO0912	#N/A	#N/A	#N/A	103.16	-1.05265	0.366512	-2.87206	0.00407807	0.0409781	6.68874	-1.05	6.68874	-1.05	#N/A	#N/A	#N/A	#N/A
SLIV_10335	A0A076M266	Secreted protein (Tat) - Polyamine-binding protein	Extracellular	X	#N/A	SCO5658	#N/A	#N/A	#N/A	128.068	-0.969831	0.338057	-2.86884	0.00411982	0.0413404	7.00077	-0.97	7.00077	-0.97	#N/A	#N/A	#N/A	#N/A
SLIV_15560	D6EFP0	Integral membrane protein of unknown function	Integral membrane	B	#N/A	SCO4541	#N/A	#N/A	#N/A	174.766	-0.947542	0.330386	-2.86798	0.00413099	0.0413954	7.44928	-0.95	7.44928	-0.95	#N/A	#N/A	#N/A	#N/A
SLIV_26495	D6EHF4	Uncharacterized protein	Cytoplasmic	A	#N/A	SCO2245	#N/A	#N/A	#N/A	554.578	-0.635339	0.221995	-2.86195	0.00421044	0.0421334	9.11525	-0.64	9.11525	-0.64	#N/A	#N/A	#N/A	#N/A
SLIV_21240	D6ERY2	Delta-aminolevulinic acid dehydratase (EC 4.2.1.24)	Cytoplasmic	A	#N/A	SCO3311	#N/A	#N/A	#N/A	1609.91	-0.817989	0.2863	-2.85711	0.00427518	0.0427224	10.6528	-0.82	10.6528	-0.82	#N/A	#N/A	#N/A	#N/A
SLIV_17875	D6EL17	Bifunctional enzyme deaminase/reductase	Cytoplasmic	A	#N/A	SCO4106	#N/A	#N/A	#N/A	5.39169	5.38525	1.88556	2.85605	0.00428949	0.0428065	2.43074	5.39	2.43074	5.39	#N/A	#N/A	#N/A	#N/A
SLIV_08135	A0A076LX78	Uncharacterized protein	Cytoplasmic	A	#N/A	SCO6000	#N/A	#N/A	#N/A	151.598	1.52053	0.532607	2.85488	0.00430535	0.0429058	7.2441	1.52	7.2441	1.52	#N/A	#N/A	#N/A	#N/A
SLIV_07915	A0A076M0U3	UPFUPF0276-like protein	Cytoplasmic	A	#N/A	SCO6045	#N/A	#N/A	#N/A	4585.07	0.768027	0.269105	2.854	0.00431719	0.0429649	12.1627	0.77	12.1627	0.77	#N/A	#N/A	#N/A	#N/A
SLIV_35215	A0A076MA50	Secreted protein (Sec) - Protein containing Galactose-binding domain-like (IPR008979) and pectin lyase fold (IPR011050)	Extracellular	X	#N/A	SCO0545	#N/A	#N/A	#N/A	153.426	-1.14617	0.402289	-2.84912	0.00438397	0.0435699	7.2614	-1.15	7.2614	-1.15	#N/A	#N/A	#N/A	#N/A
SLIV_14730	not updated/annotated yet in Uniprot	50S ribosomal protein L36	Cytoplasmic	A	#N/A	rpmJ1 rpmJ SCO4726 SC6G4.04	#N/A	#N/A	#N/A	2454.32	-0.847652	0.297645	-2.84787	0.00440135	0.0436658	11.2611	-0.85	11.2611	-0.85	#N/A	#N/A	#N/A	#N/A
SLIV_10945	D6ERR1	Acetolactate synthase (EC 2.2.1.6)	Cytoplasmic	A	#N/A	SCO5512	#N/A	#N/A	#N/A	1813.04	0.817315	0.287023	2.84756	0.00440565	0.0436658	10.8242	0.82	10.8242	0.82	#N/A	#N/A	#N/A	#N/A
SLIV_33540	A0A076MFG7	P-loop containing nucleoside triphosphate hydrolase (IPR027417)	Cytoplasmic	A	#N/A	#N/A	#N/A	#N/A	#N/A	49.7296	-2.23921	0.787354	-2.84397	0.00445551	0.044087	5.63603	-2.24	5.63603	-2.24	#N/A	#N/A	#N/A	#N/A
SLIV_11040	D6ERT2	Cobalamin-independent methionine synthase MetE	Cytoplasmic	A	#N/A	SCO5493	#N/A	#N/A	#N/A	313.393	1.14735	0.403482	2.84363	0.00446028	0.044087	8.29183	1.15	8.29183	1.15	#N/A	#N/A	#N/A	#N/A
SLIV_16780	A0A076M5S7	Hydrolase	Cytoplasmic	A	#N/A	SCO4323	#N/A	#N/A	#N/A	53.7807	1.41951	0.499571	2.84146	0.00449068	0.0442912	5.74902	1.42	5.74902	1.42	#N/A	#N/A	#N/A	#N/A
SLIV_24535	D6ECX2	Endonuclease 8 1 (EC 3.2.2.-)	Cytoplasmic	A	#N/A	SCO2626	#N/A	#N/A	#N/A	359.964	0.785895	0.276598	2.84129	0.00449313	0.0442912	8.49171	0.79	8.49171	0.79	#N/A	#N/A	#N/A	#N/A
SLIV_21815	A0A076M8T3	Integral membrane protein - Unknown function	Integral membrane	B	#N/A	SCO3176	#N/A	#N/A	#N/A	29.5319	-1.63016	0.573966	-2.84017	0.00450891	0.0443504	4.8842	-1.63	4.8842	-1.63	#N/A	#N/A	#N/A	#N/A
SLIV_04665	D6EF43	DNA-binding protein, Cupin superfamily	Cytoplasmic	A	#N/A	SCO6770	#N/A	#N/A	#N/A	708.538	-0.885823	0.311909	-2.84	0.00451134	0.0443504	9.4687	-0.89	9.4687	-0.89	#N/A	#N/A	#N/A	#N/A
SLIV_12755	D6EW68	DNA-binding protein (Uncharacterized protein)	Cytoplasmic	A	#N/A	SCO5125	#N/A	#N/A	#N/A	349.975	1.08123	0.380783	2.8395	0.00451838	0.0443595	8.45111	1.08	8.45111	1.08	#N/A	#N/A	#N/A	#N/A
SLIV_10010	D6EQ70	AG2 protein	Cytoplasmic	A	#N/A	#N/A	#N/A	#N/A	#N/A	353.54	-1.0382	0.365834	-2.8379	0.00454113	0.0445227	8.46573	-1.04	8.46573	-1.04	#N/A	#N/A	#N/A	#N/A
SLIV_06035	D6EI60	Endoribonuclease L-PSP	Cytoplasmic	A	#N/A	SCO6478	#N/A	#N/A	#N/A	158.434	1.02557	0.36164	2.83589	0.00456978	0.0447432	7.30774	1.03	7.30774	1.03	#N/A	#N/A	#N/A	#N/A
SLIV_23590	A0A076M3I5	Luciferase family oxidoreductase, group 1 (IPR019949)	Cytoplasmic	A	#N/A	SCO2816	#N/A	#N/A	#N/A	29.0106	2.37997	0.83937	2.83543	0.00457641	0.0447478	4.85851	2.38	4.85851	2.38	#N/A	#N/A	#N/A	#N/A
SLIV_03010	A0A076M1T8	Secreted protein (Sec) - LPXTG cell wall anchor protein	Extracellular (peptidoglycan associated)	P	#N/A	SCO7257	#N/A	#N/A	#N/A	256.91	-1.235	0.435665	-2.83475	0.0045862	0.0447832	8.00512	-1.23	8.00512	-1.23	#N/A	#N/A	#N/A	#N/A
SLIV_05830	D6EI19	Lyase	Cytoplasmic	A	#N/A	SCO6519	#N/A	#N/A	#N/A	90.07	1.66495	0.587503	2.83394	0.00459783	0.0448365	6.49297	1.66	6.49297	1.66	#N/A	#N/A	#N/A	#N/A
SLIV_19195	D6ENA0	Branched-chain alpha-keto acid dehydrogenase E1 subunit alpha	Cytoplasmic	A	#N/A	SCO3817	#N/A	#N/A	#N/A	876.544	-0.604313	0.213343	-2.83259	0.00461731	0.0449162	9.77568	-0.6	9.77568	-0.6	#N/A	#N/A	#N/A	#N/A
SLIV_30905	A0A076MHK5	Secreted protein (Sec) - Unknown function	Extracellular	X	#N/A	SCO1374	#N/A	#N/A	#N/A	688.392	0.772474	0.272717	2.83251	0.00461836	0.0449162	9.42709	0.77	9.42709	0.77	#N/A	#N/A	#N/A	#N/A
SLIV_20965	A0A076M4C1	Acetyltransferase	Cytoplasmic	A	#N/A	SCO3363	#N/A	#N/A	#N/A	53.7375	-2.03368	0.719495	-2.82653	0.00470551	0.0457025	5.74786	-2.03	5.74786	-2.03	#N/A	#N/A	#N/A	#N/A
SLIV_27210	D6EJ05	Uncharacterized protein	Cytoplasmic	A	#N/A	#N/A	#N/A	#N/A	#N/A	233.646	1.13766	0.402579	2.82592	0.00471444	0.0457282	7.86818	1.14	7.86818	1.14	#N/A	#N/A	#N/A	#N/A
SLIV_20980	A0A076MC16	Putative protein kinase (Uncharacterized protein)	Cytoplasmic	A	#N/A	SCO3360	#N/A	#N/A	#N/A	97.3795	-1.32915	0.470481	-2.82509	0.00472666	0.0457856	6.60555	-1.33	6.60555	-1.33	#N/A	#N/A	#N/A	#N/A
SLIV_28730	D6ELM4	ABC transporter ATP-binding protein (ABC transporter ATP-binding subunit)	Peripheral plasma membrane protein facing the cytoplasm	F1	#N/A	SCO1798	#N/A	#N/A	#N/A	1449.85	-0.55847	0.197862	-2.82252	0.00476484	0.0459955	10.5017	-0.56	10.5017	-0.56	#N/A	#N/A	#N/A	#N/A
SLIV_11985	D6EUL1	ATP/GTP binding protein	Cytoplasmic	A	#N/A	SCO5275	#N/A	#N/A	#N/A	1102.82	-0.627542	0.222334	-2.82251	0.00476486	0.0459955	10.107	-0.63	10.107	-0.63	#N/A	#N/A	#N/A	#N/A
SLIV_11685	D6ETA9	Release factor glutamine methyltransferase (RF MTase) (EC 2.1.1.297) (N5-glutamine methyltransferase PrmC) (Protein-(glutamine-N5) MTase PrmC) (Protein-glutamine N-methyltransferase PrmC)	Cytoplasmic	A	#N/A	SCO5361	#N/A	#N/A	#N/A	214.282	1.07926	0.382399	2.82235	0.00476732	0.0459955	7.74337	1.08	7.74337	1.08	#N/A	#N/A	#N/A	#N/A
SLIV_35950	D6EG65	Glycosyl transferase	Cytoplasmic	A	#N/A	SCO0398	#N/A	#N/A	#N/A	186.39	0.987809	0.350155	2.82106	0.00478648	0.046119	7.54218	0.99	7.54218	0.99	#N/A	#N/A	#N/A	#N/A
SLIV_05380	A0A076LZF0	Secreted protein (Sec) - Putative esterase (IPR000801)	Extracellular	X	#N/A	SCO6609	#N/A	#N/A	#N/A	344.074	-0.737677	0.261588	-2.81999	0.00480245	0.0462117	8.42657	-0.74	8.42657	-0.74	#N/A	#N/A	#N/A	#N/A
SLIV_17075	D6EJV0	Hydroxyurea phosphotransferase (EC 2.7.-.-)	Cytoplasmic	A	#N/A	SCO4264	#N/A	#N/A	#N/A	80.2979	-1.80033	0.638677	-2.81885	0.00481965	0.0463158	6.32729	-1.8	6.32729	-1.8	#N/A	#N/A	#N/A	#N/A
SLIV_04850	A0A076LZ63	Fatty acid oxidative multifunctional enzyme	Peripheral plasma membrane protein facing the cytoplasm	F1	#N/A	SCO6732	#N/A	#N/A	#N/A	914.589	0.719735	0.255634	2.81549	0.00487024	0.0467402	9.83698	0.72	9.83698	0.72	#N/A	#N/A	#N/A	#N/A
SLIV_02290	D6EVU1	S-adenosyl-L-methionine dependent methyltransferase, SAV2177 type (IPR006764)	Cytoplasmic	A	#N/A	SCO7404	#N/A	#N/A	#N/A	914.495	-0.538015	0.191134	-2.81486	0.00487987	0.0467707	9.83683	-0.54	9.83683	-0.54	#N/A	#N/A	#N/A	#N/A
SLIV_17965	not updated/annotated yet in Uniprot	Uncharacterized protein	Cytoplasmic	A	#N/A	#N/A	#N/A	#N/A	#N/A	131.432	-1.00776	0.358085	-2.8143	0.0048884	0.0467908	7.03818	-1.01	7.03818	-1.01	#N/A	#N/A	#N/A	#N/A
SLIV_14245	D6ECP8	Integral membrane protein of unknown function (DUF3017 family)	Integral membrane	B	#N/A	SCO4825	#N/A	#N/A	#N/A	73.2858	1.40876	0.501128	2.81119	0.00493592	0.0471682	6.19546	1.41	6.19546	1.41	#N/A	#N/A	#N/A	#N/A
SLIV_17225	D6EJY1	2-C-methyl-D-erythritol 4-phosphate cytidylyltransferase (EC 2.7.7.60) (4-diphosphocytidyl-2C-methyl-D-erythritol synthase) (MEP cytidylyltransferase)	Cytoplasmic	A	#N/A	SCO4233	#N/A	#N/A	#N/A	133.01	1.05122	0.373986	2.81087	0.00494081	0.0471682	7.0554	1.05	7.0554	1.05	#N/A	#N/A	#N/A	#N/A
SLIV_33395	D6EWS1	Secreted protein (Sec) - Dehydrogenase	Extracellular	X	#N/A	SCO0907	#N/A	#N/A	#N/A	22.7548	2.41963	0.862397	2.8057	0.00502077	0.0478686	4.5081	2.42	4.5081	2.42	#N/A	#N/A	#N/A	#N/A
SLIV_25370	D6EEI3	Integral membrane protein - ABC transporter ATP-binding protein	Integral membrane	B	#N/A	SCO2463	#N/A	#N/A	#N/A	633.36	-0.868478	0.309822	-2.80315	0.00506061	0.0481426	9.30688	-0.87	9.30688	-0.87	#N/A	#N/A	#N/A	#N/A
SLIV_26480	D6EHF0	Elongation factor binding protein	Cytoplasmic	A	#N/A	SCO2248	#N/A	#N/A	#N/A	53.4192	-1.82212	0.650058	-2.80301	0.00506276	0.0481426	5.73929	-1.82	5.73929	-1.82	#N/A	#N/A	#N/A	#N/A
SLIV_24680	A0A076MAB0	Ribonuclease E/G (IPR004659)	Peripheral plasma membrane protein facing the cytoplasm	F1	#N/A	SCO2599	#N/A	#N/A	#N/A	2305.44	0.687418	0.245332	2.802	0.00507876	0.0482316	11.1708	0.69	11.1708	0.69	#N/A	#N/A	#N/A	#N/A
SLIV_23680	D6EXV5	Beta-glucosidase (EC 3.2.1.21)	Cytoplasmic	A	#N/A	SCO2798	#N/A	#N/A	#N/A	31.8855	-1.88752	0.674435	-2.79866	0.00513146	0.0486685	4.99483	-1.89	4.99483	-1.89	#N/A	#N/A	#N/A	#N/A
SLIV_37050	D6EHY9	Universal stress protein A (IPR006015)	Cytoplasmic	A	#N/A	SCO0178	#N/A	#N/A	#N/A	3854.22	-0.479547	0.171422	-2.79746	0.00515057	0.048786	11.9122	-0.48	11.9122	-0.48	#N/A	#N/A	#N/A	#N/A
SLIV_24385	D6ECU2	Secreted protein (Sec) - Sugar-binding protein	Extracellular	X	#N/A	SCO2658	#N/A	#N/A	#N/A	39.2265	-1.77487	0.63481	-2.79591	0.00517544	0.0489027	5.29376	-1.77	5.29376	-1.77	#N/A	#N/A	#N/A	#N/A
SLIV_36910	A0A076MGZ3	Pyridoxamine 5'-phosphate oxidase-related (IPR024747)	Cytoplasmic	A	#N/A	SCO0197	#N/A	#N/A	#N/A	10411.6	0.560592	0.200509	2.79585	0.00517635	0.0489027	13.3459	0.56	13.3459	0.56	#N/A	#N/A	#N/A	#N/A
SLIV_18375	A0A076MAI0	Two-component system sensor kinase/response regulator	Cytoplasmic	A	#N/A	SCO4009	#N/A	#N/A	#N/A	1562.91	-0.682567	0.244375	-2.79311	0.00522036	0.0492544	10.61	-0.68	10.61	-0.68	#N/A	#N/A	#N/A	#N/A
SLIV_32220	D6ETU1	Uncharacterized protein	Cytoplasmic	A	#N/A	SCO1116	#N/A	#N/A	#N/A	315.74	0.693619	0.248478	2.79147	0.0052469	0.0494406	8.30259	0.69	8.30259	0.69	#N/A	#N/A	#N/A	#N/A
SLIV_20725	D6EQM6	Inorganic pyrophosphatase (EC 3.6.1.1) (Pyrophosphate phospho-hydrolase)	Cytoplasmic	A	#N/A	SCO3409	#N/A	#N/A	#N/A	1730.51	-0.456283	0.16368	-2.78765	0.00530912	0.0499621	10.757	-0.46	10.757	-0.46	#N/A	#N/A	#N/A	#N/A
SLIV_17490	D6EK33	Uncharacterized protein	Cytoplasmic	A	#N/A	SCO4177	#N/A	#N/A	#N/A	467.262	-0.701555	0.251826	-2.78587	0.00533841	0.0501728	8.86809	-0.7	8.86809	-0.7	#N/A	#N/A	#N/A	#N/A
SLIV_18615	A0A076M2Y2	Integral membrane protein - unknown function	Integral membrane	B	#N/A	SCO3940	#N/A	#N/A	#N/A	2222.28	-0.484676	0.174171	-2.78276	0.0053899	0.0505912	11.1178	-0.48	11.1178	-0.48	#N/A	#N/A	#N/A	#N/A
SLIV_22355	D6EUU4	RNA polymerase sigma factor, sigB-like (SCO3068 homologue)	Cytoplasmic	A	#N/A	SCO3068	#N/A	#N/A	#N/A	303.018	-0.778271	0.27977	-2.78183	0.00540537	0.050671	8.24326	-0.78	8.24326	-0.78	#N/A	#N/A	#N/A	#N/A
SLIV_25635	D6EFT2	Secreted Lipoprotein (Sec) - Unknown function	Secreted Lipoprotein	E	#N/A	SCO2413	#N/A	#N/A	#N/A	4.36534	5.04895	1.8155	2.78102	0.0054189	0.0507324	2.1261	5.05	2.1261	5.05	#N/A	#N/A	#N/A	#N/A
SLIV_37070	A0A076MKY9	DNA-binding protein	Cytoplasmic	A	#N/A	SCO0174	#N/A	#N/A	#N/A	43085.9	-0.47223	0.17004	-2.77718	0.00548332	0.0512694	15.3949	-0.47	15.3949	-0.47	#N/A	#N/A	#N/A	#N/A
SLIV_10180	A0A076LYF1	Beta-galactosidase (Beta-gal) (EC 3.2.1.23)	Cytoplasmic	A	#N/A	SCO5689	#N/A	#N/A	#N/A	26.1138	-2.03193	0.731806	-2.77659	0.00549326	0.0512963	4.70674	-2.03	4.70674	-2.03	#N/A	#N/A	#N/A	#N/A
SLIV_12355	D6EUT8	Integral membrane protein of unknown function (UPF0182 family)	Integral membrane	B	#N/A	SCO5204	#N/A	#N/A	#N/A	24836.5	-0.636744	0.229555	-2.77382	0.00554017	0.051668	14.6002	-0.64	14.6002	-0.64	#N/A	#N/A	#N/A	#N/A
SLIV_21095	A0A076M863	Pyrroline-5-carboxylate reductase (P5C reductase)	Cytoplasmic	A	#N/A	SCO3337	#N/A	#N/A	#N/A	102.731	0.973713	0.351147	2.77295	0.00555505	0.0517403	6.68273	0.97	6.68273	0.97	#N/A	#N/A	#N/A	#N/A
SLIV_04315	D6EDT3	DNA-binding protein	Cytoplasmic	A	#N/A	SCO6986	#N/A	#N/A	#N/A	73.2516	1.59783	0.577858	2.76509	0.00569068	0.0529357	6.19479	1.6	6.19479	1.6	#N/A	#N/A	#N/A	#N/A
SLIV_18510	D6EM46	Prephenate dehydratase (EC 4.2.1.51)	Cytoplasmic	A	#N/A	SCO3962	#N/A	#N/A	#N/A	661.232	-0.680361	0.246266	-2.76271	0.00573234	0.053255	9.36901	-0.68	9.36901	-0.68	#N/A	#N/A	#N/A	#N/A
SLIV_30715	D6EQ17	GntR family transcriptional regulator	Nucleoid	N	#N/A	SCO1410	#N/A	#N/A	#N/A	129.66	-1.15418	0.41785	-2.76219	0.00574157	0.0532726	7.01859	-1.15	7.01859	-1.15	#N/A	#N/A	#N/A	#N/A
SLIV_33940	A0A076MAZ3	Secreted protein (Tat) - Lactonase, 7-bladed beta propeller (IPR019405)	Extracellular	X	#N/A	SCO0798	#N/A	#N/A	#N/A	312.347	0.715872	0.259299	2.76079	0.00576611	0.0534321	8.28701	0.72	8.28701	0.72	#N/A	#N/A	#N/A	#N/A
SLIV_08170	D6ELW7	S-adenosyl-L-methionine-dependent methyltransferase (IPR029063)	Cytoplasmic	A	#N/A	#N/A	#N/A	#N/A	#N/A	2748.11	-0.572512	0.208098	-2.75117	0.00593832	0.0549579	11.4242	-0.57	11.4242	-0.57	#N/A	#N/A	#N/A	#N/A
SLIV_13570	D6EXR9	Integral membrane protein - Transport permease protein	Integral membrane	B	#N/A	SCO4964	#N/A	#N/A	#N/A	1873.57	-0.641122	0.233218	-2.74902	0.00597728	0.055248	10.8716	-0.64	10.8716	-0.64	#N/A	#N/A	#N/A	#N/A
SLIV_16860	D6EIP4	N-acetylmuramic acid 6-phosphate etherase (MurNAc-6-P etherase) (EC 4.2.1.126) (N-acetylmuramic acid 6-phosphate hydrolase) (N-acetylmuramic acid 6-phosphate lyase)	Cytoplasmic	A	#N/A	SCO4307	#N/A	#N/A	#N/A	47.8902	1.6061	0.584772	2.74654	0.00602279	0.0555979	5.58166	1.61	5.58166	1.61	#N/A	#N/A	#N/A	#N/A
SLIV_23910	D6EY01	Oxidoreductase	Cytoplasmic	A	#N/A	SCO2752	#N/A	#N/A	#N/A	33.6346	-1.75387	0.638972	-2.74483	0.00605424	0.0558173	5.07187	-1.75	5.07187	-1.75	#N/A	#N/A	#N/A	#N/A
SLIV_07115	D6EKK9	Catalase (EC 1.11.1.6)	Cytoplasmic	A	#N/A	SCO6204	#N/A	#N/A	#N/A	77.6168	-1.13387	0.413534	-2.7419	0.00610841	0.0561699	6.2783	-1.13	6.2783	-1.13	#N/A	#N/A	#N/A	#N/A
SLIV_20690	A0A076M470	Glutamate decarboxylase (EC 4.1.1.15)	Peripheral plasma membrane protein facing the cytoplasm	F1	#N/A	SCO3416	#N/A	#N/A	#N/A	25.3512	-2.24808	0.819984	-2.74161	0.00611381	0.0561699	4.66398	-2.25	4.66398	-2.25	#N/A	#N/A	#N/A	#N/A
SLIV_04900	D6EF90	Regulator	Cytoplasmic	A	#N/A	SCO6722	#N/A	#N/A	#N/A	2088.85	-0.498091	0.181785	-2.73999	0.00614404	0.0563591	11.0285	-0.5	11.0285	-0.5	#N/A	#N/A	#N/A	#N/A
SLIV_20850	D6EQQ1	Putative oxidoreductase/dehydrogenase	Cytoplasmic	A	#N/A	SCO3384	#N/A	#N/A	#N/A	168.666	0.960525	0.350823	2.73792	0.00618294	0.0566444	7.39803	0.96	7.39803	0.96	#N/A	#N/A	#N/A	#N/A
SLIV_19910	D6EPF0	Deoxycytidine triphosphate deaminase (dCTP deaminase) (EC 3.5.4.13)	Cytoplasmic	A	#N/A	SCO3678	#N/A	#N/A	#N/A	490.334	-0.630806	0.230519	-2.73646	0.00621038	0.0567261	8.93762	-0.63	8.93762	-0.63	#N/A	#N/A	#N/A	#N/A
SLIV_30185	D6EPR0	Holliday junction ATP-dependent DNA helicase RuvB (EC 3.6.4.12)	Cytoplasmic	A	#N/A	SCO1518	#N/A	#N/A	#N/A	356.634	0.722317	0.263975	2.73631	0.00621324	0.0567261	8.4783	0.72	8.4783	0.72	#N/A	#N/A	#N/A	#N/A
SLIV_23780	D6EXX4	Putative acyl-CoA dehydrogenase (EC 1.3.99.-)	Cytoplasmic	A	#N/A	SCO2779	#N/A	#N/A	#N/A	4592.83	0.730342	0.266918	2.7362	0.00621527	0.0567261	12.1652	0.73	12.1652	0.73	#N/A	#N/A	#N/A	#N/A
SLIV_31885	A0A076M896	Uncharacterized protein	Cytoplasmic	A	#N/A	SCO1182	#N/A	#N/A	#N/A	306.736	0.795372	0.29086	2.73456	0.00624643	0.056939	8.26085	0.8	8.26085	0.8	#N/A	#N/A	#N/A	#N/A
SLIV_15345	D6EFJ8	ABC transporter ATP-binding protein	Peripheral plasma membrane protein facing the cytoplasm	F1	#N/A	SCO4585	#N/A	#N/A	#N/A	6411.79	0.780077	0.285505	2.73227	0.00628991	0.0572634	12.6465	0.78	12.6465	0.78	#N/A	#N/A	#N/A	#N/A
SLIV_11895	D6EUJ3	Oxygenase subunit	Cytoplasmic	A	#N/A	SCO5293	#N/A	#N/A	#N/A	1008.9	-0.766447	0.280564	-2.73181	0.00629881	0.0572727	9.97857	-0.77	9.97857	-0.77	#N/A	#N/A	#N/A	#N/A
SLIV_34380	A0A076MJE3	PucR-like transcriptional regulator	Cytoplasmic	A	#N/A	SCO0711	#N/A	#N/A	#N/A	11.9939	3.0095	1.10445	2.72489	0.00643227	0.058413	3.58423	3.01	3.58423	3.01	#N/A	#N/A	#N/A	#N/A
SLIV_32710	A0A076MEX6	Integral membrane protein of unknown function	Integral membrane	B	#N/A	SCO1017	#N/A	#N/A	#N/A	388.009	0.848817	0.311775	2.72253	0.00647837	0.0587583	8.59995	0.85	8.59995	0.85	#N/A	#N/A	#N/A	#N/A
SLIV_15675	D6EFR3	Integral membrane protein of unknown function	Integral membrane	B	#N/A	SCO4515	#N/A	#N/A	#N/A	245.999	-0.847833	0.311539	-2.72143	0.00649999	0.0588809	7.94251	-0.85	7.94251	-0.85	#N/A	#N/A	#N/A	#N/A
SLIV_16460	D6EIG5	Iron-dependent repressor IdeR	Cytoplasmic	A	#N/A	SCO4394	#N/A	#N/A	#N/A	1531.52	0.61729	0.226974	2.71965	0.0065351	0.0591252	10.5807	0.62	10.5807	0.62	#N/A	#N/A	#N/A	#N/A
SLIV_02975	A0A076LY51	Oxidoreductase	Cytoplasmic	A	#N/A	SCO7264	#N/A	#N/A	#N/A	24.737	-1.90755	0.701953	-2.71749	0.00657798	0.0594391	4.6286	-1.91	4.6286	-1.91	#N/A	#N/A	#N/A	#N/A
SLIV_02490	D6EVY2	Short-chain dehydrogenase/reductase SDR (IPR002347)	Cytoplasmic	A	#N/A	SCO7363	#N/A	#N/A	#N/A	113.47	1.06296	0.391281	2.71662	0.00659515	0.0595202	6.82617	1.06	6.82617	1.06	#N/A	#N/A	#N/A	#N/A
SLIV_04580	D6EF26	Putative acyltransferase (EC 2.3.1.-)	Cytoplasmic	A	#N/A	SCO6788	#N/A	#N/A	#N/A	67.2814	1.43462	0.528533	2.71435	0.00664056	0.0597876	6.07214	1.43	6.07214	1.43	#N/A	#N/A	#N/A	#N/A
SLIV_09995	A0A076M5K7	Uncharacterized protein	Cytoplasmic	A	#N/A	#N/A	#N/A	#N/A	#N/A	186.07	-0.961259	0.354144	-2.71432	0.00664123	0.0597876	7.5397	-0.96	7.5397	-0.96	#N/A	#N/A	#N/A	#N/A
SLIV_14585	D6EE05	Integral membrane protein - Protein of unknown function containing cell envelope-related transcriptional attenuator domain (IPR004474)	Integral membrane	B	#N/A	SCO4755	#N/A	#N/A	#N/A	4.67836	5.17617	1.90799	2.71289	0.00666989	0.0599712	2.226	5.18	2.226	5.18	#N/A	#N/A	#N/A	#N/A
SLIV_22530	A0A076M8Z6	Integral membrane protein - Nucleotide-diphospho-sugar transferases (IPR029044)	Integral membrane	B	#N/A	SCO3033	#N/A	#N/A	#N/A	354.851	0.65732	0.242332	2.71247	0.00667833	0.0599729	8.47107	0.66	8.47107	0.66	#N/A	#N/A	#N/A	#N/A
SLIV_16420	D6EIF7	Uncharacterized protein	Cytoplasmic	A	#N/A	SCO4402	#N/A	#N/A	#N/A	227.16	-0.735925	0.271451	-2.71108	0.0067064	0.0601222	7.82756	-0.74	7.82756	-0.74	#N/A	#N/A	#N/A	#N/A
SLIV_27895	A0A076MG38	Export associated protein	Cytoplasmic	A	#N/A	SCO1964	#N/A	#N/A	#N/A	576.451	0.746468	0.275365	2.71083	0.00671151	0.0601222	9.17105	0.75	9.17105	0.75	#N/A	#N/A	#N/A	#N/A
SLIV_00550	D6ERF0	Integral membrane protein - Membrane transporter	Integral membrane	B	#N/A	SCO7752	#N/A	#N/A	#N/A	180.052	-1.05826	0.39046	-2.71029	0.00672248	0.0601464	7.49227	-1.06	7.49227	-1.06	#N/A	#N/A	#N/A	#N/A
SLIV_21920	A0A076MCF4	Uncharacterized protein	Cytoplasmic	A	#N/A	SCO3155	#N/A	#N/A	#N/A	417.797	-0.810742	0.299266	-2.7091	0.00674662	0.0602881	8.70666	-0.81	8.70666	-0.81	#N/A	#N/A	#N/A	#N/A
SLIV_02970	D6EXC2	Uncharacterized protein	Cytoplasmic	A	#N/A	SCO7265	#N/A	#N/A	#N/A	144.561	-1.16901	0.431729	-2.70775	0.00677413	0.0604128	7.17554	-1.17	7.17554	-1.17	#N/A	#N/A	#N/A	#N/A
SLIV_07080	D6EJU0	Uricase (EC 1.7.3.3) (Urate oxidase)	Cytoplasmic	A	#N/A	SCO6211	#N/A	#N/A	#N/A	973.378	-0.804295	0.297051	-2.7076	0.00677721	0.0604128	9.92686	-0.8	9.92686	-0.8	#N/A	#N/A	#N/A	#N/A
SLIV_32075	D6ETR2	MarR family regulatory protein	Cytoplasmic	A	#N/A	SCO1145	#N/A	#N/A	#N/A	547.361	0.733669	0.271096	2.7063	0.00680369	0.0605745	9.09635	0.73	9.09635	0.73	#N/A	#N/A	#N/A	#N/A
SLIV_08175	A0A076M0Y5	Cysteine desulfurase (EC 2.8.1.7)	Peripheral plasma membrane protein facing the cytoplasm	F1	#N/A	#N/A	#N/A	#N/A	#N/A	227.254	-0.71251	0.263398	-2.70507	0.00682903	0.0606847	7.82816	-0.71	7.82816	-0.71	#N/A	#N/A	#N/A	#N/A
SLIV_20390	D6EQF8	Integral membrane protein - Transpeptidase	Integral membrane	B	#N/A	SCO3580	#N/A	#N/A	#N/A	2736.45	-0.606149	0.224094	-2.70489	0.00683278	0.0606847	11.4181	-0.61	11.4181	-0.61	#N/A	#N/A	#N/A	#N/A
SLIV_20115	A0A076MBH7	Integral membrane protein - Protein of unknown function	Integral membrane	B	#N/A	#N/A	#N/A	#N/A	#N/A	40.7359	1.4576	0.539628	2.70111	0.00691082	0.0612282	5.34823	1.46	5.34823	1.46	#N/A	#N/A	#N/A	#N/A
SLIV_06350	D6EIC3	Oxidoreductase	Cytoplasmic	A	#N/A	SCO6416	#N/A	#N/A	#N/A	378.907	-0.737881	0.273365	-2.69925	0.0069495	0.0614959	8.5657	-0.74	8.5657	-0.74	#N/A	#N/A	#N/A	#N/A
SLIV_05305	not updated/annotated yet in Uniprot	Integral membrane protein of unknown function	Integral membrane	B	#N/A	SCO6624	#N/A	#N/A	#N/A	91175.9	-0.787334	0.291752	-2.69864	0.00696236	0.0615348	16.4764	-0.79	16.4764	-0.79	#N/A	#N/A	#N/A	#N/A
SLIV_27115	D6EIY5	2-hydroxyacid dehydrogenase (EC 1.1.1.-)	Cytoplasmic	A	#N/A	SCO2118	#N/A	#N/A	#N/A	335.412	-0.744088	0.275783	-2.69809	0.00697382	0.0615612	8.38979	-0.74	8.38979	-0.74	#N/A	#N/A	#N/A	#N/A
SLIV_15330	A0A076M578	Uncharacterized protein	Cytoplasmic	A	#N/A	SCO4588	#N/A	#N/A	#N/A	358.028	1.0583	0.392407	2.69694	0.0069979	0.0616713	8.48393	1.06	8.48393	1.06	#N/A	#N/A	#N/A	#N/A
SLIV_02620	A0A076LU16	Alpha-1,4-glucan:maltose-1-phosphate maltosyltransferase (GMPMT) (EC 2.4.99.16) ((1->4)-alpha-D-glucan:maltose-1-phosphate alpha-D-maltosyltransferase)	Cytoplasmic	A	#N/A	SCO7335	#N/A	#N/A	#N/A	435.626	-0.703715	0.260992	-2.69631	0.00701121	0.0616713	8.76695	-0.7	8.76695	-0.7	#N/A	#N/A	#N/A	#N/A
SLIV_16515	D6EIH7	Putative 4-coumarate-CoA ligase (EC 6.2.1.12)	Peripheral plasma membrane protein facing the cytoplasm	F1	#N/A	SCO4383	#N/A	#N/A	#N/A	68.1892	-1.37618	0.510398	-2.69628	0.00701177	0.0616713	6.09147	-1.38	6.09147	-1.38	#N/A	#N/A	#N/A	#N/A
SLIV_25470	D6EEK1	Secreted protein (Sec) - Peptidase	Extracellular	X	#N/A	SCO2446	#N/A	#N/A	#N/A	102.649	-1.22599	0.455174	-2.69345	0.00707159	0.0621222	6.68158	-1.23	6.68158	-1.23	#N/A	#N/A	#N/A	#N/A
SLIV_28530	A0A076MGF2	Uncharacterized protein	Cytoplasmic	A	#N/A	SCO1837	#N/A	#N/A	#N/A	23.5153	2.40232	0.892292	2.69231	0.00709595	0.0622609	4.55553	2.4	4.55553	2.4	#N/A	#N/A	#N/A	#N/A
SLIV_32675	D6EV76	Integral membrane protein of unknown function	Integral membrane	B	#N/A	SCO1023	#N/A	#N/A	#N/A	12624.2	0.53063	0.197143	2.6916	0.00711107	0.0622866	13.6239	0.53	13.6239	0.53	#N/A	#N/A	#N/A	#N/A
SLIV_35150	A0A076MG96	Uncharacterized protein	Cytoplasmic	A	#N/A	SCO0558	#N/A	#N/A	#N/A	155.246	1.31665	0.489241	2.6912	0.00711955	0.0622866	7.27841	1.32	7.27841	1.32	#N/A	#N/A	#N/A	#N/A
SLIV_15135	A0A076M4T2	Integral membrane protein - Drug resistance transporter EmrB/QacA subfamily (IPR004638)	Integral membrane	B	#N/A	SCO4641	#N/A	#N/A	#N/A	46.953	1.62715	0.604672	2.69096	0.00712459	0.0622866	5.55315	1.63	5.55315	1.63	#N/A	#N/A	#N/A	#N/A
SLIV_36620	D6EHP7	Alcohol dehydrogenase superfamily, zinc-type (IPR002085)	Cytoplasmic	A	#N/A	SCO0259	#N/A	#N/A	#N/A	255.29	0.940426	0.34975	2.68885	0.00716979	0.0626064	7.99599	0.94	7.99599	0.94	#N/A	#N/A	#N/A	#N/A
SLIV_12780	A0A076M3I4	Oligopeptide transport ATP-binding protein AppD	Peripheral plasma membrane protein facing the cytoplasm	F1	#N/A	SCO5120	#N/A	#N/A	#N/A	5.60775	4.67027	1.73833	2.68664	0.00721748	0.0628727	2.48742	4.67	2.48742	4.67	#N/A	#N/A	#N/A	#N/A
SLIV_36865	D6EHV0	Formate acetyltransferase (Uncharacterized protein)	Cytoplasmic	A	#N/A	#N/A	#N/A	#N/A	#N/A	4825.02	-0.592122	0.220396	-2.68663	0.0072176	0.0628727	12.2363	-0.59	12.2363	-0.59	#N/A	#N/A	#N/A	#N/A
SLIV_24455	D6ECV6	LysR family transcriptional regulator	Nucleoid	N	#N/A	SCO2644	#N/A	#N/A	#N/A	4.6318	4.4116	1.6436	2.6841	0.00727249	0.0632037	2.21157	4.41	2.21157	4.41	#N/A	#N/A	#N/A	#N/A
SLIV_33645	D6EWX2	TetR family transcriptional regulator	Nucleoid	N	#N/A	SCO0857	#N/A	#N/A	#N/A	214.714	0.85521	0.318623	2.68408	0.007273	0.0632037	7.74628	0.86	7.74628	0.86	#N/A	#N/A	#N/A	#N/A
SLIV_05465	D6EGP9	Secreted protein (Sec) - Unknown function	Extracellular	X	#N/A	SCO6591	#N/A	#N/A	#N/A	11.1333	4.00674	1.49324	2.68325	0.00729113	0.0632857	3.47681	4.01	3.47681	4.01	#N/A	#N/A	#N/A	#N/A
SLIV_14680	D6EE25	Phosphoglucosamine mutase (EC 5.4.2.10)	Cytoplasmic	A	#N/A	SCO4736	#N/A	#N/A	#N/A	134.516	0.953097	0.355329	2.68229	0.00731198	0.0633908	7.07163	0.95	7.07163	0.95	#N/A	#N/A	#N/A	#N/A
SLIV_04910	D6EF92	ABC transport system ATP-binding protein	Peripheral plasma membrane protein facing the cytoplasm	F1	#N/A	SCO6720	#N/A	#N/A	#N/A	72.957	-1.30548	0.486808	-2.68172	0.00732455	0.0634242	6.18897	-1.31	6.18897	-1.31	#N/A	#N/A	#N/A	#N/A
SLIV_12510	D6EW18	Transferase	Cytoplasmic	A	#N/A	SCO5174	#N/A	#N/A	#N/A	3459.14	-0.653641	0.243783	-2.68124	0.00733505	0.0634394	11.7562	-0.65	11.7562	-0.65	#N/A	#N/A	#N/A	#N/A
SLIV_00540	D6ERE8	Anti-sigma factor antagonist	Cytoplasmic	A	#N/A	SCO7754	#N/A	#N/A	#N/A	113.928	-1.51964	0.566983	-2.68022	0.00735732	0.0634883	6.83198	-1.52	6.83198	-1.52	#N/A	#N/A	#N/A	#N/A
SLIV_14470	A0A076M4Q2	Integral membrane protein - Ser/Thr protein kinase	Integral membrane	B	#N/A	SCO4778	#N/A	#N/A	#N/A	86.5563	1.35356	0.505027	2.68018	0.00735818	0.0634883	6.43557	1.35	6.43557	1.35	#N/A	#N/A	#N/A	#N/A
SLIV_03365	A0A076M1Z1	Integral membrane protein - Branched amino acid transport system permease	Integral membrane	B	#N/A	SCO7184	#N/A	#N/A	#N/A	5.66651	4.70384	1.75613	2.67852	0.0073948	0.0637287	2.50246	4.7	2.50246	4.7	#N/A	#N/A	#N/A	#N/A
SLIV_12490	D6EW14	Putative adenylyltransferase/sulfurtransferase MoeZ (EC 2.7.7.-)	Cytoplasmic	A	#N/A	SCO5178	#N/A	#N/A	#N/A	23370.3	0.945775	0.353262	2.67726	0.00742265	0.0638928	14.5124	0.95	14.5124	0.95	#N/A	#N/A	#N/A	#N/A
SLIV_33415	A0A076MFD8	Uncharacterized protein	Cytoplasmic	A	#N/A	SCO0901	#N/A	#N/A	#N/A	343.317	0.784154	0.292956	2.6767	0.00743518	0.0638973	8.4234	0.78	8.4234	0.78	#N/A	#N/A	#N/A	#N/A
SLIV_27280	D6EJ18	Integral membrane protein - Cell division protein FtsW	Integral membrane	B	#N/A	SCO2085	#N/A	#N/A	#N/A	653.061	-0.583501	0.218013	-2.67645	0.00744076	0.0638973	9.35107	-0.58	9.35107	-0.58	#N/A	#N/A	#N/A	#N/A
SLIV_36665	D6EHQ8	FAD-dependent monooxygenase	Cytoplasmic	A	#N/A	SCO0249	#N/A	#N/A	#N/A	57.3323	1.42569	0.533957	2.67005	0.00758402	0.0650507	5.84128	1.43	5.84128	1.43	#N/A	#N/A	#N/A	#N/A
SLIV_11160	D6ET02	L-serine dehydratase (EC 4.3.1.17)	Peripheral plasma membrane protein facing the cytoplasm	F1	#N/A	SCO5469	#N/A	#N/A	#N/A	256.708	0.655141	0.245482	2.6688	0.00761238	0.0652169	8.00399	0.66	8.00399	0.66	#N/A	#N/A	#N/A	#N/A
SLIV_29265	D6EMP7	Uncharacterized protein	Cytoplasmic	A	#N/A	SCO1695	#N/A	#N/A	#N/A	4521.79	0.549605	0.206079	2.66697	0.00765387	0.0654269	12.1427	0.55	12.1427	0.55	#N/A	#N/A	#N/A	#N/A
SLIV_21700	D6ETC7	DeoR family transcriptional regulator	Nucleoid	N	#N/A	SCO3198	#N/A	#N/A	#N/A	202.952	-0.677477	0.254029	-2.66692	0.0076549	0.0654269	7.66499	-0.68	7.66499	-0.68	#N/A	#N/A	#N/A	#N/A
SLIV_17985	D6EL35	Uncharacterized protein	Cytoplasmic	A	#N/A	SCO4088	#N/A	#N/A	#N/A	2934	-0.609145	0.228463	-2.66627	0.00766988	0.0654779	11.5187	-0.61	11.5187	-0.61	#N/A	#N/A	#N/A	#N/A
SLIV_07135	A0A076M083	Uncharacterized protein	Cytoplasmic	A	#N/A	SCO6200	#N/A	#N/A	#N/A	144.844	1.20308	0.451391	2.66527	0.00769271	0.0655357	7.17835	1.2	7.17835	1.2	#N/A	#N/A	#N/A	#N/A
SLIV_19890	D6EPE5	Integral membrane protein - Delta fatty acid desaturase	Integral membrane	B	#N/A	SCO3682	#N/A	#N/A	#N/A	456.749	0.785882	0.29487	2.66518	0.0076947	0.0655357	8.83526	0.79	8.83526	0.79	#N/A	#N/A	#N/A	#N/A
SLIV_06620	D6EJJ4	Oxidoreductase (Uncharacterized protein)	Cytoplasmic	A	#N/A	SCO6306	#N/A	#N/A	#N/A	12.6489	2.86831	1.07684	2.66364	0.00773003	0.0657595	3.66094	2.87	3.66094	2.87	#N/A	#N/A	#N/A	#N/A
SLIV_03645	D6ECA4	Cupin domain-containing protein (Uncharacterized protein)	Cytoplasmic	A	#N/A	SCO7126	#N/A	#N/A	#N/A	67.8163	-1.4482	0.543789	-2.66316	0.00774117	0.0657773	6.08356	-1.45	6.08356	-1.45	#N/A	#N/A	#N/A	#N/A
SLIV_32120	D6ETS1	Transcriptional regulatory protein CheY-like superfamily	Nucleoid	N	#N/A	SCO1136	#N/A	#N/A	#N/A	8.62502	3.81416	1.43309	2.66149	0.00777953	0.066026	3.10853	3.81	3.10853	3.81	#N/A	#N/A	#N/A	#N/A
SLIV_16445	A0A076M1Q6	ABC transport system ATP-binding protein	Cytoplasmic	A	#N/A	SCO4397	#N/A	#N/A	#N/A	222.178	0.791879	0.297656	2.66038	0.00780526	0.0661441	7.79557	0.79	7.79557	0.79	#N/A	#N/A	#N/A	#N/A
SLIV_17860	D6EL15	Secreted protein (Sec) - Cell wall peptidase	Extracellular	X	#N/A	SCO4108	#N/A	#N/A	#N/A	1555.68	-0.788325	0.296351	-2.6601	0.00781165	0.0661441	10.6033	-0.79	10.6033	-0.79	#N/A	#N/A	#N/A	#N/A
SLIV_25195	D6EEE6	Integral membrane protein - Efflux protein	Integral membrane	B	#N/A	SCO2498	#N/A	#N/A	#N/A	114.527	-1.16764	0.439488	-2.65683	0.00788799	0.0667127	6.83955	-1.17	6.83955	-1.17	#N/A	#N/A	#N/A	#N/A
SLIV_19235	D6ENA9	Integral membrane protein - Membrane transporter	Integral membrane	B	#N/A	SCO3809	#N/A	#N/A	#N/A	729.495	0.665124	0.250676	2.65332	0.00797047	0.0672923	9.51075	0.67	9.51075	0.67	#N/A	#N/A	#N/A	#N/A
SLIV_15920	A0A076M1H4	Secreted Lipoprotein (Sec) - Glycoside hydrolase/deacetylase	Secreted Lipoprotein	E	#N/A	SCO4471	#N/A	#N/A	#N/A	4019.3	-0.719352	0.271134	-2.65312	0.00797505	0.0672923	11.9727	-0.72	11.9727	-0.72	#N/A	#N/A	#N/A	#N/A
SLIV_11500	D6ET70	Putative acetyl-CoA acetyltransferase (EC 2.3.1.9)	Cytoplasmic	A	#N/A	SCO5399	#N/A	#N/A	#N/A	1329.24	-0.633141	0.239095	-2.64808	0.00809508	0.0681468	10.3764	-0.63	10.3764	-0.63	#N/A	#N/A	#N/A	#N/A
SLIV_02600	A0A076LXW7	Hydroxylase	Cytoplasmic	A	#N/A	SCO7339	#N/A	#N/A	#N/A	82.4408	1.15095	0.434761	2.64731	0.00811339	0.068222	6.36529	1.15	6.36529	1.15	#N/A	#N/A	#N/A	#N/A
SLIV_22845	A0A076M969	Integral membrane protein of unknown function	Integral membrane	B	#N/A	SCO2971	#N/A	#N/A	#N/A	1130.8	-0.622232	0.235099	-2.64668	0.0081286	0.0682315	10.1431	-0.62	10.1431	-0.62	#N/A	#N/A	#N/A	#N/A
SLIV_17120	D6EJW1	Phage tail sheath protein (Uncharacterized protein)	Cytoplasmic	A	#N/A	SCO4253	#N/A	#N/A	#N/A	509.126	-2.90031	1.09591	-2.64649	0.00813331	0.0682315	8.99188	-2.9	8.99188	-2.9	#N/A	#N/A	#N/A	#N/A
SLIV_14100	D6ECL7	Succinate dehydrogenase iron-sulfur subunit (EC 1.3.5.1)	Peripheral plasma membrane protein facing the cytoplasm	F1	#N/A	SCO4855	#N/A	#N/A	#N/A	1506.54	-0.639051	0.241552	-2.64561	0.00815448	0.0683295	10.557	-0.64	10.557	-0.64	#N/A	#N/A	#N/A	#N/A
SLIV_34720	D6ED77	Integral membrane protein of unknown function DUF1996	Integral membrane	B	#N/A	SCO0644	#N/A	#N/A	#N/A	713.373	1.09751	0.414905	2.64522	0.0081638	0.0683295	9.47851	1.1	9.47851	1.1	#N/A	#N/A	#N/A	#N/A
SLIV_36965	D6EHX2	Phytoene dehydrogenase	Cytoplasmic	A	#N/A	SCO0186	#N/A	#N/A	#N/A	543.788	-0.84493	0.320277	-2.63812	0.00833667	0.0696961	9.0869	-0.84	9.0869	-0.84	#N/A	#N/A	#N/A	#N/A
SLIV_02910	D6EXA9	Regulator protein	Cytoplasmic	A	#N/A	SCO7277	#N/A	#N/A	#N/A	541.096	-0.647058	0.245526	-2.63539	0.00840405	0.0701136	9.07974	-0.65	9.07974	-0.65	#N/A	#N/A	#N/A	#N/A
SLIV_01335	A0A076LTE0	Anhydro-N-acetylmuramic acid kinase (EC 2.7.1.170) (AnhMurNAc kinase)	Cytoplasmic	A	#N/A	SCO7595	#N/A	#N/A	#N/A	34.714	2.00722	0.761662	2.63532	0.00840592	0.0701136	5.11744	2.01	5.11744	2.01	#N/A	#N/A	#N/A	#N/A
SLIV_06790	D6EJM8	Acetyl-/propionyl-coenzyme A carboxylase alpha chain (EC 6.3.4.14)	Cytoplasmic	A	#N/A	#N/A	#N/A	#N/A	#N/A	830.707	-0.569345	0.216212	-2.63327	0.00845676	0.0704568	9.6982	-0.57	9.6982	-0.57	#N/A	#N/A	#N/A	#N/A
SLIV_25765	D6EFV8	Malonyl CoA-acyl carrier protein transacylase (EC 2.3.1.39)	Cytoplasmic	A	#N/A	SCO2387	#N/A	#N/A	#N/A	1307.08	-0.818827	0.311004	-2.63285	0.00846721	0.0704631	10.3521	-0.82	10.3521	-0.82	#N/A	#N/A	#N/A	#N/A
SLIV_09660	D6EP83	tRNA dimethylallyltransferase (EC 2.5.1.75) (Dimethylallyl diphosphate:tRNA dimethylallyltransferase) (Isopentenyl-diphosphate:tRNA isopentenyltransferase)	Cytoplasmic	A	#N/A	SCO5791	#N/A	#N/A	#N/A	543.618	-0.560675	0.213194	-2.62988	0.00854152	0.0710001	9.08645	-0.56	9.08645	-0.56	#N/A	#N/A	#N/A	#N/A
SLIV_10340	D6EQD6	Gamma-aminobutyraldehyde dehydrogenase (EC 1.2.1.19)	Cytoplasmic	A	#N/A	SCO5657	#N/A	#N/A	#N/A	839.521	-0.725756	0.276116	-2.62844	0.00857763	0.0712188	9.71342	-0.73	9.71342	-0.73	#N/A	#N/A	#N/A	#N/A
SLIV_36150	D6EGA6	GntR family transcription regulator	Cytoplasmic	A	#N/A	SCO0357	#N/A	#N/A	#N/A	281.473	1.00757	0.383454	2.62763	0.00859827	0.0713087	8.13685	1.01	8.13685	1.01	#N/A	#N/A	#N/A	#N/A
SLIV_29980	A0A076M738	Aminoglycoside phosphotransferase (IPR002575)	Cytoplasmic	A	#N/A	SCO1549	#N/A	#N/A	#N/A	343.459	0.851987	0.324617	2.62459	0.00867529	0.0718654	8.42399	0.85	8.42399	0.85	#N/A	#N/A	#N/A	#N/A
SLIV_01980	D6EVM8	ATP/GTP-binding protein	Cytoplasmic	A	#N/A	SCO7466	#N/A	#N/A	#N/A	132.025	-1.287	0.490757	-2.62248	0.00872924	0.0721568	7.04467	-1.29	7.04467	-1.29	#N/A	#N/A	#N/A	#N/A
SLIV_04305	D6EDT1	Oxidoreductase	Cytoplasmic	A	#N/A	SCO6988	#N/A	#N/A	#N/A	79.3761	1.69932	0.647992	2.62244	0.00873036	0.0721568	6.31063	1.7	6.31063	1.7	#N/A	#N/A	#N/A	#N/A
SLIV_28030	D6EKI1	Glucose-6-phosphate 1-dehydrogenase (G6PD) (EC 1.1.1.49)	Cytoplasmic	A	#N/A	SCO1937	#N/A	#N/A	#N/A	3644.01	0.716823	0.273383	2.62205	0.00874026	0.0721568	11.8313	0.72	11.8313	0.72	#N/A	#N/A	#N/A	#N/A
SLIV_21910	D6ETG7	Secreted protein (Sec) - Penicillin binding protein	Extracellular (peptidoglycan associated)	P	#N/A	SCO3157	#N/A	#N/A	#N/A	750.214	0.754633	0.28785	2.62161	0.00875144	0.0721671	9.55116	0.75	9.55116	0.75	#N/A	#N/A	#N/A	#N/A
SLIV_03390	D6EC51	Secreted protein (Tat) - Amidase	Extracellular (peptidoglycan associated)	P	#N/A	SCO7179	#N/A	#N/A	#N/A	57.1361	-1.70259	0.649749	-2.62038	0.00878322	0.0723064	5.83633	-1.7	5.83633	-1.7	#N/A	#N/A	#N/A	#N/A
SLIV_08100	D6ELV1	Integral membrane protein - Transmembrane transport protein	Integral membrane	B	#N/A	SCO6007	#N/A	#N/A	#N/A	138.536	-1.15638	0.441335	-2.62018	0.00878824	0.0723064	7.11412	-1.16	7.11412	-1.16	#N/A	#N/A	#N/A	#N/A
SLIV_07875	D6ELQ4	Secreted protein (Sec) - Stomatin family protein	Extracellular	X	#N/A	SCO6053	#N/A	#N/A	#N/A	1198.09	-0.500149	0.190962	-2.61911	0.00881604	0.0724531	10.2265	-0.5	10.2265	-0.5	#N/A	#N/A	#N/A	#N/A
SLIV_27890	D6EKF4	Export associated protein	Peripheral plasma membrane protein facing the cytoplasm	F1	#N/A	SCO1965	#N/A	#N/A	#N/A	3035.87	0.570469	0.218047	2.61627	0.00888956	0.0729747	11.5679	0.57	11.5679	0.57	#N/A	#N/A	#N/A	#N/A
SLIV_12000	D6EUL4	Uncharacterized protein	Cytoplasmic	A	#N/A	SCO5272	#N/A	#N/A	#N/A	242.818	-1.07362	0.410476	-2.61554	0.00890867	0.0730415	7.92373	-1.07	7.92373	-1.07	#N/A	#N/A	#N/A	#N/A
SLIV_11835	D6EUI1	Uncharacterized protein	Cytoplasmic	A	#N/A	SCO5307	#N/A	#N/A	#N/A	166.29	0.867208	0.331604	2.61519	0.00891779	0.0730415	7.37756	0.87	7.37756	0.87	#N/A	#N/A	#N/A	#N/A
SLIV_15390	D6EFK7	Integral membrane protein - NADH-quinone oxidoreductase subunit N (EC 1.6.5.11) (NADH dehydrogenase I subunit N) (NDH-1 subunit N)	Integral membrane	B	#N/A	SCO4575	#N/A	#N/A	#N/A	4202.66	-0.564589	0.216029	-2.61348	0.00896252	0.0732824	12.0371	-0.56	12.0371	-0.56	#N/A	#N/A	#N/A	#N/A
SLIV_15120	D6EFF4	Putative adenosine/adenine deaminase 2 (EC 3.5.4.-)	Peripheral plasma membrane protein facing the cytoplasm	F1	#N/A	SCO4644	#N/A	#N/A	#N/A	328.316	-0.956199	0.365898	-2.61329	0.00896739	0.0732824	8.35894	-0.96	8.35894	-0.96	#N/A	#N/A	#N/A	#N/A
SLIV_23955	A0A076M9W7	Alkyl hydroperoxide reductase AhpD (EC 1.11.1.15)	Cytoplasmic	A	#N/A	SCO2743	#N/A	#N/A	#N/A	331.717	-0.874303	0.334675	-2.61239	0.00899118	0.0733331	8.37381	-0.87	8.37381	-0.87	#N/A	#N/A	#N/A	#N/A
SLIV_07385	A0A076M0E0	ADA-like regulatory protein	Cytoplasmic	A	#N/A	SCO6150	#N/A	#N/A	#N/A	77.1921	1.22257	0.468007	2.61229	0.00899377	0.0733331	6.27038	1.22	6.27038	1.22	#N/A	#N/A	#N/A	#N/A
SLIV_22635	D6EV02	Integral membrane protein - Glycerophosphoryl diester phosphodiesterase	Integral membrane	B	#N/A	SCO3015	#N/A	#N/A	#N/A	485.929	0.588841	0.225534	2.61087	0.00903115	0.0735553	8.9246	0.59	8.9246	0.59	#N/A	#N/A	#N/A	#N/A
SLIV_08180	A0A076M182	DNA sulfur modification protein DndB	Cytoplasmic	A	#N/A	#N/A	#N/A	#N/A	#N/A	2059.91	-0.615974	0.236012	-2.60993	0.00905619	0.0736766	11.0084	-0.62	11.0084	-0.62	#N/A	#N/A	#N/A	#N/A
SLIV_15385	A0A076M8Q7	Restriction endonuclease type II-like protein (IPR011335)	Cytoplasmic	A	#N/A	SCO4576	#N/A	#N/A	#N/A	379.52	-0.765162	0.29337	-2.60818	0.00910254	0.0739709	8.56803	-0.77	8.56803	-0.77	#N/A	#N/A	#N/A	#N/A
SLIV_25820	D6EFW9	Integral membrane protein - Tetracenomycin C resistance and export protein	Integral membrane	B	#N/A	SCO2373	#N/A	#N/A	#N/A	432.934	-0.770282	0.29541	-2.6075	0.00912064	0.0739814	8.758	-0.77	8.758	-0.77	#N/A	#N/A	#N/A	#N/A
SLIV_25035	D6EEB5	Metalloprotease (Uncharacterized protein)	Cytoplasmic	A	#N/A	SCO2530	#N/A	#N/A	#N/A	176.641	-0.926232	0.355237	-2.60736	0.00912421	0.0739814	7.46468	-0.93	7.46468	-0.93	#N/A	#N/A	#N/A	#N/A
SLIV_17935	A0A076M6D4	Zinicin-like metallopeptidase (IPR010428)	Cytoplasmic	A	#N/A	SCO4094	#N/A	#N/A	#N/A	710.815	-0.615983	0.236561	-2.6039	0.00921687	0.0746446	9.47333	-0.62	9.47333	-0.62	#N/A	#N/A	#N/A	#N/A
SLIV_00200	A0A076LWT3	Uncharacterized protein	Cytoplasmic	A	#N/A	#N/A	#N/A	#N/A	#N/A	128.109	1.26322	0.485193	2.60354	0.00922654	0.0746446	7.00122	1.26	7.00122	1.26	#N/A	#N/A	#N/A	#N/A
SLIV_15215	D6EFH2	Putative cell wall assembly regulator or cell proliferation protein	Cytoplasmic	A	#N/A	SCO4611	#N/A	#N/A	#N/A	2459.37	0.7023	0.269812	2.60293	0.00924319	0.0746961	11.2641	0.7	11.2641	0.7	#N/A	#N/A	#N/A	#N/A
SLIV_22310	D6ETP2	Putative cystathionine beta-synthase (EC 4.2.1.22)	Cytoplasmic	A	#N/A	SCO3077	#N/A	#N/A	#N/A	465.179	0.705939	0.271378	2.60131	0.00928674	0.0749647	8.86164	0.71	8.86164	0.71	#N/A	#N/A	#N/A	#N/A
SLIV_18160	D6EL65	Penicillin amidase	Cytoplasmic	A	#N/A	SCO4049	#N/A	#N/A	#N/A	9.04555	4.06556	1.56315	2.60088	0.00929851	0.0749763	3.17721	4.07	3.17721	4.07	#N/A	#N/A	#N/A	#N/A
SLIV_30070	A0A076MD77	Integral membrane protein - Transmembrane transport protein	Integral membrane	B	#N/A	SCO1538	#N/A	#N/A	#N/A	4.30892	5.0337	1.93614	2.59986	0.00932607	0.0750431	2.10733	5.03	2.10733	5.03	#N/A	#N/A	#N/A	#N/A
SLIV_22175	A0A076M8T0	Protein kinase	Cytoplasmic	A	#N/A	SCO3102	#N/A	#N/A	#N/A	81.8922	1.17221	0.450881	2.59981	0.00932745	0.0750431	6.35565	1.17	6.35565	1.17	#N/A	#N/A	#N/A	#N/A
SLIV_22260	D6ETN2	Secreted Lipoprotein (Sec) - Unknown function	Secreted Lipoprotein	E	#N/A	SCO3086	#N/A	#N/A	#N/A	1751.47	0.977851	0.377278	2.59186	0.00954585	0.0766651	10.7743	0.98	10.7743	0.98	#N/A	#N/A	#N/A	#N/A
SLIV_16615	D6EIJ7	Integral membrane protein of unknown function	Integral membrane	B	#N/A	SCO4361	#N/A	#N/A	#N/A	52.598	1.62126	0.625577	2.59162	0.00955245	0.0766651	5.71693	1.62	5.71693	1.62	#N/A	#N/A	#N/A	#N/A
SLIV_03760	A0A076LUN3	Uncharacterized protein	Cytoplasmic	A	#N/A	SCO7103	#N/A	#N/A	#N/A	5.56511	4.65309	1.79564	2.59132	0.00956072	0.0766651	2.47641	4.65	2.47641	4.65	#N/A	#N/A	#N/A	#N/A
SLIV_37120	D6EI03	Integral membrane protein - Cation-transporting ATPase	Integral membrane	B	#N/A	SCO0164	#N/A	#N/A	#N/A	469.472	0.800197	0.309084	2.58893	0.00962755	0.0771159	8.87489	0.8	8.87489	0.8	#N/A	#N/A	#N/A	#N/A
SLIV_32620	A0A076MA86	TetR family transcriptional regulator	Nucleoid	N	#N/A	SCO1034	#N/A	#N/A	#N/A	80.2282	-1.29392	0.500302	-2.58627	0.00970203	0.0776269	6.32604	-1.29	6.32604	-1.29	#N/A	#N/A	#N/A	#N/A
SLIV_19155	D6EN92	ABC-transporter ATP-binding component (Daunorubicin/doxorubicin resistance ATP-binding protein DrrA) (EC 3.6.3.-)	Peripheral plasma membrane protein facing the cytoplasm	F1	#N/A	SCO3824	#N/A	#N/A	#N/A	184.408	-0.972967	0.376315	-2.58551	0.00972342	0.0777125	7.52676	-0.97	7.52676	-0.97	#N/A	#N/A	#N/A	#N/A
SLIV_08690	D6EMY5	YjgF/YER057c/UK114 family (IPR006175)	Cytoplasmic	A	#N/A	SCO5985	#N/A	#N/A	#N/A	596.263	0.644355	0.249504	2.58255	0.00980742	0.0782008	9.21981	0.64	9.21981	0.64	#N/A	#N/A	#N/A	#N/A
SLIV_33880	D6EX20	Integral membrane protein - ABC transporter permease	Integral membrane	B	#N/A	SCO0810	#N/A	#N/A	#N/A	4.5747	4.34466	1.68247	2.58231	0.00981409	0.0782008	2.19368	4.34	2.19368	4.34	#N/A	#N/A	#N/A	#N/A
SLIV_07940	A0A076M0U6	Integral membrane protein of unknown function	Integral membrane	B	#N/A	SCO6040	#N/A	#N/A	#N/A	43.5615	2.55822	0.990709	2.58222	0.00981681	0.0782008	5.44498	2.56	5.44498	2.56	#N/A	#N/A	#N/A	#N/A
SLIV_26250	D6EHA5	AraC family transcription regulator	Nucleoid	N	#N/A	SCO2294	#N/A	#N/A	#N/A	206.116	-0.787449	0.305102	-2.58093	0.00985332	0.0784057	7.68731	-0.79	7.68731	-0.79	#N/A	#N/A	#N/A	#N/A
SLIV_34295	A0A076MFU4	Uncharacterized protein	Cytoplasmic	A	#N/A	SCO0727	#N/A	#N/A	#N/A	24.8628	2.51225	0.974165	2.57888	0.00991216	0.0787876	4.63592	2.51	4.63592	2.51	#N/A	#N/A	#N/A	#N/A
SLIV_32425	D6ETY2	Peptidase M20 (IPR002933)	Cytoplasmic	A	#N/A	SCO1074	#N/A	#N/A	#N/A	219.828	0.973591	0.377865	2.57656	0.00997887	0.0792311	7.78023	0.97	7.78023	0.97	#N/A	#N/A	#N/A	#N/A
SLIV_01150	A0A076M0P0	Secreted protein (Tat) - Endo-beta-N-acetylglucosaminidase H (EC 3.2.1.96)	Extracellular	X	#N/A	SCO7633	#N/A	#N/A	#N/A	174.406	-1.08621	0.421872	-2.57474	0.0100315	0.0795622	7.44631	-1.09	7.44631	-1.09	#N/A	#N/A	#N/A	#N/A
SLIV_34290	A0A076MB39	Regulatory protein	Cytoplasmic	A	#N/A	SCO0728	#N/A	#N/A	#N/A	30.6443	-1.89681	0.736944	-2.57389	0.0100561	0.0796483	4.93755	-1.9	4.93755	-1.9	#N/A	#N/A	#N/A	#N/A
SLIV_19440	A0A076M3E0	LysR family transcriptional regulator	Nucleoid	N	#N/A	SCO3773	#N/A	#N/A	#N/A	78.9725	1.11735	0.434157	2.57361	0.0100643	0.0796483	6.30328	1.12	6.30328	1.12	#N/A	#N/A	#N/A	#N/A
SLIV_30210	D6EPR5	GTP pyrophosphokinase (EC 2.7.6.5)	Cytoplasmic	A	#N/A	SCO1513	#N/A	#N/A	#N/A	3711.47	0.672732	0.261546	2.57214	0.0101072	0.0799008	11.8578	0.67	11.8578	0.67	#N/A	#N/A	#N/A	#N/A
SLIV_09105	not updated/annotated yet in Uniprot	Integral membrane protein of unknown function	Integral membrane	B	#N/A	#N/A	#N/A	#N/A	#N/A	4.43747	5.08569	1.97938	2.56934	0.0101893	0.0804622	2.14974	5.09	2.14974	5.09	#N/A	#N/A	#N/A	#N/A
SLIV_06565	A0A076M046	Uncharacterized protein	Cytoplasmic	A	#N/A	#N/A	#N/A	#N/A	#N/A	107.888	-1.11599	0.434762	-2.56691	0.010261	0.0808489	6.75339	-1.12	6.75339	-1.12	#N/A	#N/A	#N/A	#N/A
SLIV_19935	A0A076M7S8	Integral membrane protein - Iron-sulfur-binding reductase	Integral membrane	B	#N/A	SCO3673	#N/A	#N/A	#N/A	7189.1	0.948297	0.369552	2.56608	0.0102856	0.0808489	12.8116	0.95	12.8116	0.95	#N/A	#N/A	#N/A	#N/A
SLIV_34310	A0A076M9P8	Transcriptional regulator RpiR	Nucleoid	N	#N/A	SCO0724	#N/A	#N/A	#N/A	285.86	-0.877326	0.341946	-2.56569	0.0102972	0.0808489	8.15916	-0.88	8.15916	-0.88	#N/A	#N/A	#N/A	#N/A
SLIV_28980	D6EMI9	Integral membrane protein - Phosphatidic acid phosphatase type 2/haloperoxidase (IPR000326)	Integral membrane	B	#N/A	SCO1753	#N/A	#N/A	#N/A	3097.54	-0.642867	0.250628	-2.56502	0.010317	0.0808489	11.5969	-0.64	11.5969	-0.64	#N/A	#N/A	#N/A	#N/A
SLIV_30370	D6EPU7	Ribosomal protein S13 (IPR001892)	Ribosomal	r	#N/A	SCO1480	#N/A	#N/A	#N/A	23242.7	-0.587361	0.229009	-2.5648	0.0103236	0.0808489	14.5045	-0.59	14.5045	-0.59	#N/A	#N/A	#N/A	#N/A
SLIV_09720	A0A076M1Y5	Integral membrane protein - Two component system histidine kinase	Integral membrane	B	#N/A	SCO5779	#N/A	#N/A	#N/A	58.7393	1.33688	0.52126	2.56471	0.0103261	0.0808489	5.87625	1.34	5.87625	1.34	#N/A	#N/A	#N/A	#N/A
SLIV_09245	D6EP00	Transcriptional regulatory protein KdpE	Nucleoid	N	#N/A	SCO5872	#N/A	#N/A	#N/A	156.136	1.011	0.394203	2.56467	0.0103273	0.0808489	7.28666	1.01	7.28666	1.01	#N/A	#N/A	#N/A	#N/A
SLIV_19520	A0A076M7A7	Integral membrane protein - Two component sensor histidine kinase	Integral membrane	B	#N/A	SCO3757	#N/A	#N/A	#N/A	20.1805	2.13796	0.835058	2.56026	0.0104595	0.0816688	4.33489	2.14	4.33489	2.14	#N/A	#N/A	#N/A	#N/A
SLIV_24675	D6ED00	Uncharacterized protein	Cytoplasmic	A	#N/A	SCO2600	#N/A	#N/A	#N/A	3250.75	0.434187	0.169591	2.56021	0.0104609	0.0816688	11.6666	0.43	11.6666	0.43	#N/A	#N/A	#N/A	#N/A
SLIV_25215	D6EEF2	Pyruvate phosphate dikinase (EC 2.7.9.1)	Cytoplasmic	A	#N/A	SCO2494	#N/A	#N/A	#N/A	317.654	-0.688123	0.268793	-2.56005	0.0104658	0.0816688	8.31131	-0.69	8.31131	-0.69	#N/A	#N/A	#N/A	#N/A
SLIV_06705	A0A076LWD1	Regulatory protein	Cytoplasmic	A	#N/A	SCO6288	#N/A	#N/A	#N/A	168.569	0.753534	0.294454	2.55909	0.0104948	0.0818074	7.3972	0.75	7.3972	0.75	#N/A	#N/A	#N/A	#N/A
SLIV_34960	D6EDC3	PRC-barrel-like protein (IPR011033)	Cytoplasmic	A	#N/A	SCO0597	#N/A	#N/A	#N/A	619.547	-0.745112	0.291458	-2.5565	0.0105732	0.0823302	9.27507	-0.75	9.27507	-0.75	#N/A	#N/A	#N/A	#N/A
SLIV_00505	D6ERD6	Nucleoside-diphosphate-sugar pyrophosphorylase	Cytoplasmic	A	#N/A	#N/A	#N/A	#N/A	#N/A	5.42875	5.36384	2.09844	2.55611	0.0105849	0.0823332	2.44062	5.36	2.44062	5.36	#N/A	#N/A	#N/A	#N/A
SLIV_16995	A0A076M612	Reductase containing FMN-binding split barrel (IPR012349) domain	Cytoplasmic	A	#N/A	SCO4280	#N/A	#N/A	#N/A	78.8254	-1.41799	0.556052	-2.5501	0.0107691	0.0835869	6.30059	-1.42	6.30059	-1.42	#N/A	#N/A	#N/A	#N/A
SLIV_29365	D6EMR6	M20/M25/M40 family peptidase (Uncharacterized protein)	Cytoplasmic	A	#N/A	SCO1676	#N/A	#N/A	#N/A	1212.33	-0.529171	0.207583	-2.5492	0.0107969	0.0837135	10.2436	-0.53	10.2436	-0.53	#N/A	#N/A	#N/A	#N/A
SLIV_07350	A0A076LUI1	Integral membrane protein of unknown function DUF2637	Integral membrane	B	#N/A	SCO6157	#N/A	#N/A	#N/A	1076.71	-0.878463	0.344695	-2.54852	0.010818	0.0837879	10.0724	-0.88	10.0724	-0.88	#N/A	#N/A	#N/A	#N/A
SLIV_19990	D6EPG7	Chaperone protein ClpB	Peripheral plasma membrane protein facing the cytoplasm	F1	#N/A	SCO3661	#N/A	#N/A	#N/A	15240.8	0.518718	0.20362	2.54748	0.0108503	0.0839481	13.8956	0.52	13.8956	0.52	#N/A	#N/A	#N/A	#N/A
SLIV_13755	not updated/annotated yet in Uniprot	Integral membrane protein of unknown function	Integral membrane	B	#N/A	SCO4924	#N/A	#N/A	#N/A	396.73	-0.749725	0.294352	-2.54704	0.0108642	0.0839664	8.63201	-0.75	8.63201	-0.75	#N/A	#N/A	#N/A	#N/A
SLIV_08105	D6ELV2	Integral membrane protein - Transmembrane transport protein	Integral membrane	B	#N/A	SCO6006	#N/A	#N/A	#N/A	222.421	-0.715016	0.280962	-2.54489	0.0109313	0.0843954	7.79715	-0.72	7.79715	-0.72	#N/A	#N/A	#N/A	#N/A
SLIV_14520	D6EDZ2	Two-component regulator	Cytoplasmic	A	#N/A	SCO4768	#N/A	#N/A	#N/A	1451.15	0.643872	0.253288	2.54205	0.0110205	0.0849934	10.503	0.64	10.503	0.64	#N/A	#N/A	#N/A	#N/A
SLIV_02800	A0A076LY25	Stress-inducible protein	Cytoplasmic	A	#N/A	SCO7299	#N/A	#N/A	#N/A	76.978	1.25506	0.493839	2.54144	0.0110398	0.0850038	6.26637	1.26	6.26637	1.26	#N/A	#N/A	#N/A	#N/A
SLIV_36425	A0A076MAS2	LysR family transcriptional regulator	Nucleoid	N	#N/A	SCO0298	#N/A	#N/A	#N/A	1876.02	0.46737	0.183913	2.54126	0.0110452	0.0850038	10.8735	0.47	10.8735	0.47	#N/A	#N/A	#N/A	#N/A
SLIV_19445	D6ENF2	Secreted Lipoprotein (Sec) - Esterase, PHB depolymerase (IPR010126)	Secreted Lipoprotein	E	#N/A	SCO3772	#N/A	#N/A	#N/A	59.6087	1.52849	0.601804	2.53984	0.0110903	0.0852604	5.89745	1.53	5.89745	1.53	#N/A	#N/A	#N/A	#N/A
SLIV_34270	A0A076MFT9	Integral membrane protein - Protease	Integral membrane	B	#N/A	SCO0732	#N/A	#N/A	#N/A	122.49	1.15373	0.454575	2.53803	0.0111477	0.0856111	6.93652	1.15	6.93652	1.15	#N/A	#N/A	#N/A	#N/A
SLIV_18430	D6EM30	Oxidoreductase	Cytoplasmic	A	#N/A	SCO3978	#N/A	#N/A	#N/A	13.3159	2.9766	1.17522	2.5328	0.0113157	0.0868091	3.73508	2.98	3.73508	2.98	#N/A	#N/A	#N/A	#N/A
SLIV_32660	D6EU29	Transcriptional regulator deoR-type	Nucleoid	N	#N/A	SCO1026	#N/A	#N/A	#N/A	293.632	0.639297	0.252614	2.53073	0.0113826	0.0872309	8.19786	0.64	8.19786	0.64	#N/A	#N/A	#N/A	#N/A
SLIV_24495	A0A076MA82	Uncharacterized protein	Cytoplasmic	A	#N/A	SCO2636	#N/A	#N/A	#N/A	292.464	0.694608	0.274599	2.52953	0.0114214	0.0874356	8.19212	0.69	8.19212	0.69	#N/A	#N/A	#N/A	#N/A
SLIV_34135	D6EYC0	PqqC-like protein (IPR028201)	Cytoplasmic	A	#N/A	SCO0759	#N/A	#N/A	#N/A	11.8247	2.55244	1.00977	2.52774	0.0114801	0.0877483	3.56373	2.55	3.56373	2.55	#N/A	#N/A	#N/A	#N/A
SLIV_35755	D6EEX8	Pyrrolidone-carboxylate peptidase (EC 3.4.19.3) (5-oxoprolyl-peptidase) (Pyroglutamyl-peptidase I)	Cytoplasmic	A	#N/A	SCO0438	#N/A	#N/A	#N/A	5.87767	5.48689	2.1711	2.52723	0.0114965	0.0877483	2.55524	5.49	2.55524	5.49	#N/A	#N/A	#N/A	#N/A
SLIV_11205	A0A076LWJ9	AbaA-like regulatory protein	Cytoplasmic	A	#N/A	SCO5460	#N/A	#N/A	#N/A	1022.89	0.631843	0.25002	2.52717	0.0114985	0.0877483	9.99844	0.63	9.99844	0.63	#N/A	#N/A	#N/A	#N/A
SLIV_27140	D6EIZ1	Bacterioferritin (EC 1.16.3.1)	Cytoplasmic	A	#N/A	SCO2113	#N/A	#N/A	#N/A	3589.06	-0.807028	0.319559	-2.52544	0.0115552	0.088001	11.8094	-0.81	11.8094	-0.81	#N/A	#N/A	#N/A	#N/A
SLIV_23770	A0A076M3L4	Siderophore-interacting protein	Cytoplasmic	A	#N/A	SCO2781	#N/A	#N/A	#N/A	68.306	1.682	0.666025	2.52543	0.0115558	0.088001	6.09394	1.68	6.09394	1.68	#N/A	#N/A	#N/A	#N/A
SLIV_22170	D6ETL6	Integral membrane protein of unknown function	Integral membrane	B	#N/A	SCO3103	#N/A	#N/A	#N/A	100.117	0.869755	0.344525	2.52451	0.0115861	0.0881393	6.64555	0.87	6.64555	0.87	#N/A	#N/A	#N/A	#N/A
SLIV_11055	D6ERT5	Uncharacterized protein	Cytoplasmic	A	#N/A	SCO5490	#N/A	#N/A	#N/A	731.332	0.986095	0.391105	2.5213	0.0116921	0.0888524	9.51438	0.99	9.51438	0.99	#N/A	#N/A	#N/A	#N/A
SLIV_33860	D6EX16	Rhamnose kinase	Cytoplasmic	A	#N/A	SCO0814	#N/A	#N/A	#N/A	4.14366	4.23033	1.6782	2.52076	0.0117103	0.0888979	2.05091	4.23	2.05091	4.23	#N/A	#N/A	#N/A	#N/A
SLIV_06685	A0A076LZZ5	Dihydropicolinate synthase	Cytoplasmic	A	#N/A	SCO6292	#N/A	#N/A	#N/A	521.05	0.636891	0.252699	2.52035	0.0117238	0.088902	9.02528	0.64	9.02528	0.64	#N/A	#N/A	#N/A	#N/A
SLIV_37105	A0A076MCP9	Universal stress protein A (IPR006015)	Cytoplasmic	A	#N/A	SCO0167	#N/A	#N/A	#N/A	60862.1	-0.497514	0.197426	-2.52001	0.0117353	0.088902	15.8933	-0.5	15.8933	-0.5	#N/A	#N/A	#N/A	#N/A
SLIV_27690	D6EKB2	Putative thioesterase/thiol ester dehydratase-isomerase (Uncharacterized protein)	Cytoplasmic	A	#N/A	SCO2005	#N/A	#N/A	#N/A	193.437	0.654373	0.259874	2.51804	0.011801	0.0891619	7.59572	0.65	7.59572	0.65	#N/A	#N/A	#N/A	#N/A
SLIV_20840	A0A076M496	Uncharacterized protein	Cytoplasmic	A	#N/A	#N/A	#N/A	#N/A	#N/A	13.8909	2.10227	0.834887	2.51803	0.0118014	0.0891619	3.79607	2.1	3.79607	2.1	#N/A	#N/A	#N/A	#N/A
SLIV_26475	D6EHE9	Uncharacterized protein	Cytoplasmic	A	#N/A	SCO2249	#N/A	#N/A	#N/A	96.8989	1.39383	0.553647	2.51754	0.0118177	0.0891619	6.59841	1.39	6.59841	1.39	#N/A	#N/A	#N/A	#N/A
SLIV_01910	A0A076LRN7	Integral membrane protein - Major facilitator superfamily protein	Integral membrane	B	#N/A	SCO7479	#N/A	#N/A	#N/A	32.4847	1.74502	0.693151	2.51751	0.0118187	0.0891619	5.02169	1.75	5.02169	1.75	#N/A	#N/A	#N/A	#N/A
SLIV_19610	A0A076M161	Epimerase	Cytoplasmic	A	#N/A	SCO3739	#N/A	#N/A	#N/A	4.10839	4.2077	1.67317	2.5148	0.0119098	0.0896939	2.03857	4.21	2.03857	4.21	#N/A	#N/A	#N/A	#N/A
SLIV_23745	A0A076M3L0	Secreted protein (Tat) - Beta-N-acetylhexosaminidase	Extracellular	X	#N/A	SCO2786	#N/A	#N/A	#N/A	1882.58	-0.598694	0.238089	-2.51458	0.0119174	0.0896939	10.8785	-0.6	10.8785	-0.6	#N/A	#N/A	#N/A	#N/A
SLIV_06355	D6EIC4	D-hydantoinase (EC 3.5.2.-)	Cytoplasmic	A	#N/A	SCO6415	#N/A	#N/A	#N/A	226.446	-0.974928	0.38775	-2.51432	0.0119263	0.0896939	7.82303	-0.97	7.82303	-0.97	#N/A	#N/A	#N/A	#N/A
SLIV_22765	D6EV29	Regulatory protein	Cytoplasmic	A	#N/A	SCO2987	#N/A	#N/A	#N/A	72.7907	1.44545	0.5753	2.51252	0.0119874	0.0900602	6.18568	1.45	6.18568	1.45	#N/A	#N/A	#N/A	#N/A
SLIV_00495	D6ERD4	Transcriptional regulator of the MarR/SlyA family	Nucleoid	N	#N/A	SCO7765	#N/A	#N/A	#N/A	1579.95	-0.4799	0.191169	-2.51035	0.0120612	0.0905213	10.6257	-0.48	10.6257	-0.48	#N/A	#N/A	#N/A	#N/A
SLIV_23510	D6EWM6	Putative amino-acid ABC transporter ATP-binding protein	Peripheral plasma membrane protein facing the cytoplasm	F1	#N/A	SCO2831	#N/A	#N/A	#N/A	118.933	-1.00499	0.400657	-2.50834	0.0121298	0.0909425	6.894	-1	6.894	-1	#N/A	#N/A	#N/A	#N/A
SLIV_36250	D6EGC7	Glycosyl hydrolase	Cytoplasmic	A	#N/A	#N/A	#N/A	#N/A	#N/A	50.9811	1.10923	0.442365	2.50751	0.0121585	0.0909885	5.67189	1.11	5.67189	1.11	#N/A	#N/A	#N/A	#N/A
SLIV_04545	D6EF19	Roadblock/LC7 family protein (Uncharacterized protein)	Cytoplasmic	A	#N/A	SCO6795	#N/A	#N/A	#N/A	1251.32	0.448539	0.178884	2.50744	0.012161	0.0909885	10.2892	0.45	10.2892	0.45	#N/A	#N/A	#N/A	#N/A
SLIV_13145	D6EXI6	Integral membrane protein of unknown function (DUF4245 family)	Integral membrane	B	#N/A	SCO5048	#N/A	#N/A	#N/A	2370.69	-0.42104	0.168045	-2.50551	0.0122273	0.0913905	11.2111	-0.42	11.2111	-0.42	#N/A	#N/A	#N/A	#N/A
SLIV_09985	D6EQ65	Integral membrane protein - Peptidase S8, subtilisin-related protein (IPR015500)	Integral membrane	B	#N/A	#N/A	#N/A	#N/A	#N/A	799.794	-0.674313	0.269671	-2.5005	0.0124017	0.0925982	9.64348	-0.67	9.64348	-0.67	#N/A	#N/A	#N/A	#N/A
SLIV_27075	D6EIX7	Glucokinase (EC 2.7.1.2)	Cytoplasmic	A	#N/A	SCO2126	#N/A	#N/A	#N/A	2014.44	0.486179	0.194481	2.49988	0.0124235	0.0926658	10.9762	0.49	10.9762	0.49	#N/A	#N/A	#N/A	#N/A
SLIV_18740	D6EM92	Integral membrane protein of unknown function	Integral membrane	B	#N/A	SCO3905	#N/A	#N/A	#N/A	3253.48	-0.603096	0.241401	-2.49832	0.0124784	0.0929799	11.6678	-0.6	11.6678	-0.6	#N/A	#N/A	#N/A	#N/A
SLIV_00695	D6ESM6	DinB/YfiT-like putative metal-dependent hydrolase (IPR027369)	Cytoplasmic	A	#N/A	SCO7722	#N/A	#N/A	#N/A	78.9035	-1.42636	0.571558	-2.49557	0.0125756	0.0935769	6.30202	-1.43	6.30202	-1.43	#N/A	#N/A	#N/A	#N/A
SLIV_20470	D6EQH5	Acetyl-coenzyme A synthetase (AcCoA synthetase) (Acs) (EC 6.2.1.1) (Acetate--CoA ligase) (Acyl-activating enzyme)	Peripheral plasma membrane protein facing the cytoplasm	F1	#N/A	SCO3563	#N/A	#N/A	#N/A	1317.69	-0.503448	0.201757	-2.49532	0.0125843	0.0935769	10.3638	-0.5	10.3638	-0.5	#N/A	#N/A	#N/A	#N/A
SLIV_30855	A0A076MHI2	Forkhead-associated (FHA) domain (IPR000253) containing protein	Cytoplasmic	A	#N/A	SCO1384	#N/A	#N/A	#N/A	2086.17	-0.408797	0.163885	-2.49442	0.0126164	0.0937198	11.0266	-0.41	11.0266	-0.41	#N/A	#N/A	#N/A	#N/A
SLIV_23070	D6EWE2	Oxidoreductase subunit	Cytoplasmic	A	#N/A	SCO2925	#N/A	#N/A	#N/A	350.963	-0.686559	0.275453	-2.49247	0.0126859	0.0941398	8.45517	-0.69	8.45517	-0.69	#N/A	#N/A	#N/A	#N/A
SLIV_28720	D6ELM2	Secreted protein (Sec) - Unknown function containing DUF320 domain	Extracellular	X	#N/A	SCO1800	#N/A	#N/A	#N/A	10929.4	-0.791383	0.317691	-2.49104	0.0127368	0.0944216	13.4159	-0.79	13.4159	-0.79	#N/A	#N/A	#N/A	#N/A
SLIV_36015	D6EG78	Integral membrane protein - Lipopolysaccharide biosynthesis protein	Integral membrane	B	#N/A	SCO0385	#N/A	#N/A	#N/A	507.527	0.659177	0.26478	2.48952	0.0127915	0.0946469	8.98734	0.66	8.98734	0.66	#N/A	#N/A	#N/A	#N/A
SLIV_31940	D6ESI4	Secreted protein (Tat) - Amidase	Extracellular (peptidoglycan associated)	P	#N/A	SCO1172	#N/A	#N/A	#N/A	162.483	-1.26029	0.50625	-2.48946	0.0127938	0.0946469	7.34415	-1.26	7.34415	-1.26	#N/A	#N/A	#N/A	#N/A
SLIV_24715	D6ED09	Exopolysaccharide phosphotransferase (EC 2.7.-.-)	Cytoplasmic	A	#N/A	SCO2592	#N/A	#N/A	#N/A	6018.55	-0.425312	0.170869	-2.48911	0.0128063	0.0946469	12.5552	-0.43	12.5552	-0.43	#N/A	#N/A	#N/A	#N/A
SLIV_03890	A0A076LUQ2	Dihydroxyacetone kinase subunit DhaK	Cytoplasmic	A	#N/A	SCO7073	#N/A	#N/A	#N/A	412.282	0.563869	0.226688	2.48742	0.0128673	0.0950012	8.68749	0.56	8.68749	0.56	#N/A	#N/A	#N/A	#N/A
SLIV_26225	A0A076M713	Bifunctional RNase H/acid phosphatase	Cytoplasmic	A	#N/A	SCO2299	#N/A	#N/A	#N/A	188.085	0.880414	0.354057	2.48664	0.0128955	0.0951122	7.55524	0.88	7.55524	0.88	#N/A	#N/A	#N/A	#N/A
SLIV_20970	D6EQS5	Integral membrane protein - Amino acid efflux protein	Integral membrane	B	#N/A	SCO3362	#N/A	#N/A	#N/A	100.432	-1.83337	0.737631	-2.48549	0.0129375	0.0952637	6.65008	-1.83	6.65008	-1.83	#N/A	#N/A	#N/A	#N/A
SLIV_18770	D6EM98	Inositol 1-phosphate synthase (Uncharacterized protein)	Cytoplasmic	A	#N/A	SCO3899	#N/A	#N/A	#N/A	5600.94	-0.774764	0.311732	-2.48536	0.0129422	0.0952637	12.4515	-0.77	12.4515	-0.77	#N/A	#N/A	#N/A	#N/A
SLIV_09990	D6EQ66	Uncharacterized protein	Cytoplasmic	A	#N/A	#N/A	#N/A	#N/A	#N/A	1427.72	-0.594448	0.239332	-2.48378	0.0129997	0.0955897	10.4795	-0.59	10.4795	-0.59	#N/A	#N/A	#N/A	#N/A
SLIV_23805	D6EXX9	Long-chain specific acyl-CoA dehydrogenase (EC 1.3.8.8)	Cytoplasmic	A	#N/A	SCO2774	#N/A	#N/A	#N/A	8116.18	1.43651	0.578976	2.48113	0.0130968	0.0962068	12.9866	1.44	12.9866	1.44	#N/A	#N/A	#N/A	#N/A
SLIV_16385	D6EIF0	ECF sigma factor (SCO4409 homologue)	Cytoplasmic	A	#N/A	SCO4409	#N/A	#N/A	#N/A	3322.09	0.742853	0.299521	2.48014	0.013133	0.0963753	11.6979	0.74	11.6979	0.74	#N/A	#N/A	#N/A	#N/A
SLIV_04425	A0A076LV13	Transcriptional regulator WhiB	Cytoplasmic	A	#N/A	#N/A	#N/A	#N/A	#N/A	23.7689	2.49061	1.0045	2.47946	0.0131581	0.0964306	4.571	2.49	4.571	2.49	#N/A	#N/A	#N/A	#N/A
SLIV_16735	D6EIM0	Integral membrane protein - Putative cation-transporting ATPase E (EC 3.6.3.-)	Integral membrane	B	#N/A	SCO4332	#N/A	#N/A	#N/A	6281.8	0.818128	0.330061	2.47872	0.0131856	0.0964306	12.617	0.82	12.617	0.82	#N/A	#N/A	#N/A	#N/A
SLIV_02505	A0A076LXU7	YrdC-like protein (Uncharacterized protein)	Cytoplasmic	A	#N/A	SCO7360	#N/A	#N/A	#N/A	294.752	-0.667423	0.269285	-2.4785	0.0131937	0.0964306	8.20336	-0.67	8.20336	-0.67	#N/A	#N/A	#N/A	#N/A
SLIV_04550	A0A076LT02	Integral membrane protein - Histidine kinase-like protein	Integral membrane	B	#N/A	SCO6794	#N/A	#N/A	#N/A	3894.46	0.570377	0.230186	2.47789	0.013216	0.096497	11.9272	0.57	11.9272	0.57	#N/A	#N/A	#N/A	#N/A
SLIV_15405	D6EFL0	Integral membrane protein - NADH-quinone oxidoreductase subunit K (EC 1.6.5.11) (NADH dehydrogenase I subunit K) (NDH-1 subunit K)	Integral membrane	B	#N/A	SCO4572	#N/A	#N/A	#N/A	2433.21	-0.531998	0.214775	-2.477	0.0132493	0.0966428	11.2486	-0.53	11.2486	-0.53	#N/A	#N/A	#N/A	#N/A
SLIV_37220	A0A076ML16	Calcium-binding protein	Cytoplasmic	A	#N/A	SCO0141	#N/A	#N/A	#N/A	351.537	-0.916696	0.370139	-2.47663	0.013263	0.0966455	8.45753	-0.92	8.45753	-0.92	#N/A	#N/A	#N/A	#N/A
SLIV_02145	D6EVR3	Small neutral protease regulatory protein (Transcription factor)	Nucleoid	N	#N/A	SCO7433	#N/A	#N/A	#N/A	77.0878	-1.09307	0.441525	-2.47567	0.0132985	0.0968072	6.26843	-1.09	6.26843	-1.09	#N/A	#N/A	#N/A	#N/A
SLIV_24530	A0A076M401	Ribose-5-phosphate isomerase B (EC 5.3.1.6)	Cytoplasmic	A	#N/A	SCO2627	#N/A	#N/A	#N/A	1435.48	0.539181	0.217918	2.47424	0.0133522	0.0971007	10.4873	0.54	10.4873	0.54	#N/A	#N/A	#N/A	#N/A
SLIV_17925	D6EL27	ATP-dependent RNA helicase	Peripheral plasma membrane protein facing the cytoplasm	F1	#N/A	SCO4096	#N/A	#N/A	#N/A	1263.25	0.47577	0.192318	2.47387	0.0133658	0.0971025	10.3029	0.48	10.3029	0.48	#N/A	#N/A	#N/A	#N/A
SLIV_37560	D6EJF0	Transposition function protein	Cytoplasmic	A	#N/A	#N/A	#N/A	#N/A	#N/A	7424.84	-0.635077	0.256785	-2.47319	0.0133914	0.0971913	12.8581	-0.64	12.8581	-0.64	#N/A	#N/A	#N/A	#N/A
SLIV_20855	D6EQQ2	Pantothenate synthetase (PS) (EC 6.3.2.1) (Pantoate--beta-alanine ligase) (Pantoate-activating enzyme)	Cytoplasmic	A	#N/A	SCO3383	#N/A	#N/A	#N/A	260.611	0.695086	0.281112	2.47263	0.0134123	0.0972459	8.02575	0.7	8.02575	0.7	#N/A	#N/A	#N/A	#N/A
SLIV_27505	D6EK75	Integral membrane protein of unknown function	Integral membrane	B	#N/A	SCO2041	#N/A	#N/A	#N/A	2588.78	0.56087	0.22699	2.4709	0.0134773	0.0976198	11.3381	0.56	11.3381	0.56	#N/A	#N/A	#N/A	#N/A
SLIV_28645	D6ELK8	3-oxoacyl-[acyl-carrier-protein] reductase FabG (EC 1.1.1.100)	Peripheral plasma membrane protein facing the cytoplasm	F1	#N/A	SCO1815	#N/A	#N/A	#N/A	1258.73	-0.537332	0.217589	-2.46948	0.0135308	0.0979049	10.2978	-0.54	10.2978	-0.54	#N/A	#N/A	#N/A	#N/A
SLIV_35115	D6EDF6	Polyprenyl synthetase	Cytoplasmic	A	#N/A	SCO0565	#N/A	#N/A	#N/A	200.681	-2.30526	0.933627	-2.46915	0.0135436	0.0979049	7.64876	-2.31	7.64876	-2.31	#N/A	#N/A	#N/A	#N/A
SLIV_30625	D6EPZ8	Acyl-CoA dehydrogenase (EC 1.3.99.-)	Cytoplasmic	A	#N/A	SCO1428	#N/A	#N/A	#N/A	2745.05	0.614432	0.248911	2.46849	0.0135686	0.0979878	11.4226	0.61	11.4226	0.61	#N/A	#N/A	#N/A	#N/A
SLIV_31045	D6ER01	3-oxoacyl-(ACP) reductase	Peripheral plasma membrane protein facing the cytoplasm	F1	#N/A	SCO1346	#N/A	#N/A	#N/A	81.786	1.31315	0.532087	2.46792	0.0135902	0.0980463	6.35378	1.31	6.35378	1.31	#N/A	#N/A	#N/A	#N/A
SLIV_32015	D6ETQ0	ATP/GTP binding protein	Cytoplasmic	A	#N/A	SCO1157	#N/A	#N/A	#N/A	1602.8	0.587758	0.238225	2.46723	0.0136161	0.0980706	10.6464	0.59	10.6464	0.59	#N/A	#N/A	#N/A	#N/A
SLIV_00335	A0A076M0C7	DNA-binding protein	Cytoplasmic	A	#N/A	SCO7806	#N/A	#N/A	#N/A	645.659	-0.668242	0.270859	-2.46712	0.0136205	0.0980706	9.33463	-0.67	9.33463	-0.67	#N/A	#N/A	#N/A	#N/A
SLIV_18870	D6EMC0	DNA polymerase III subunit beta (EC 2.7.7.7)	Cytoplasmic	A	#N/A	SCO3878	#N/A	#N/A	#N/A	2614.85	0.444997	0.180463	2.46586	0.0136684	0.0983178	11.3525	0.44	11.3525	0.44	#N/A	#N/A	#N/A	#N/A
SLIV_16660	D6EIK6	Putative oxidoreductase (EC 1.-.-.-)	Cytoplasmic	A	#N/A	SCO4352	#N/A	#N/A	#N/A	300.481	-0.708877	0.287628	-2.46456	0.0137183	0.0985237	8.23113	-0.71	8.23113	-0.71	#N/A	#N/A	#N/A	#N/A
SLIV_26040	D6EG15	D-alanyl-D-alanine dipeptidase (D-Ala-D-Ala dipeptidase) (EC 3.4.13.22)	Undefined	U	#N/A	SCO2328	#N/A	#N/A	#N/A	22.8959	-3.04181	1.23444	-2.46412	0.0137349	0.0985237	4.51702	-3.04	4.51702	-3.04	#N/A	#N/A	#N/A	#N/A
SLIV_20015	A0A076MBF6	Integral membrane protein - Putative spermidine synthase 2 (EC 2.5.1.16)	Integral membrane	B	#N/A	SCO3655	#N/A	#N/A	#N/A	144.851	-1.00325	0.407155	-2.46405	0.0137377	0.0985237	7.17842	-1	7.17842	-1	#N/A	#N/A	#N/A	#N/A
SLIV_15640	A0A076LYY4	Secreted Lipoprotein (Sec) - Unknown function	Secreted Lipoprotein	E	#N/A	SCO4522	#N/A	#N/A	#N/A	141.465	-0.823195	0.334446	-2.46137	0.0138409	0.0990681	7.1443	-0.82	7.1443	-0.82	#N/A	#N/A	#N/A	#N/A
SLIV_32085	A0A076MI17	Aminodeoxychorismate lyase	Cytoplasmic	A	#N/A	SCO1143	#N/A	#N/A	#N/A	128.083	1.26651	0.514904	2.4597	0.0139053	0.0994308	7.00093	1.27	7.00093	1.27	#N/A	#N/A	#N/A	#N/A
SLIV_27860	D6EKE8	Pseudouridine-5'-phosphate glycosidase (PsiMP glycosidase) (EC 4.2.1.70)	Cytoplasmic	A	#N/A	SCO1971	#N/A	#N/A	#N/A	82.1804	0.902393	0.36702	2.4587	0.0139441	0.0995225	6.36072	0.9	6.36072	0.9	#N/A	#N/A	#N/A	#N/A
SLIV_26525	A0A076M755	Secreted protein (Sec) - Ferritin-related protein (IPR012347)	Extracellular	X	#N/A	SCO2239	#N/A	#N/A	#N/A	46.9323	-1.4616	0.59447	-2.45866	0.0139455	0.0995225	5.55251	-1.46	5.55251	-1.46	#N/A	#N/A	#N/A	#N/A
SLIV_08695	D6EMY6	Acyl-CoA dehydrogenase	Cytoplasmic	A	#N/A	SCO5984	#N/A	#N/A	#N/A	215.02	1.00992	0.41101	2.45718	0.0140034	0.0998378	7.74833	1.01	7.74833	1.01	#N/A	#N/A	#N/A	#N/A
SLIV_15260	D6EFI1	Integral membrane protein - NADH-quinone oxidoreductase subunit H (EC 1.6.5.11) (NADH dehydrogenase I subunit H) (NDH-1 subunit H)	Integral membrane	B	#N/A	SCO4602	#N/A	#N/A	#N/A	291.676	-0.663625	0.270228	-2.4558	0.0140572	0.100123	8.18822	-0.66	8.18822	-0.66	#N/A	#N/A	#N/A	#N/A
SLIV_12665	D6EW50	DNA-3-methyladenine glycosylase I	Cytoplasmic	A	#N/A	SCO5143	#N/A	#N/A	#N/A	213.443	0.63291	0.257764	2.45538	0.0140734	0.100141	7.7377	0.63	7.7377	0.63	#N/A	#N/A	#N/A	#N/A
SLIV_28800	D6EMF2	Integral membrane protein - Iron-siderophore uptake system transmembrane component	Integral membrane	B	#N/A	SCO1787	#N/A	#N/A	#N/A	64.4537	1.17616	0.479098	2.45494	0.0140908	0.100166	6.01019	1.18	6.01019	1.18	#N/A	#N/A	#N/A	#N/A
SLIV_07675	D6EKW3	Putative cobalamin (vitamin B12) biosynthesis protein CbiX	Cytoplasmic	A	#N/A	SCO6093	#N/A	#N/A	#N/A	4.25052	5.042	2.05631	2.45197	0.0142076	0.100898	2.08764	5.04	2.08764	5.04	#N/A	#N/A	#N/A	#N/A
SLIV_20300	D6EPM9	Serine aminopeptidase, S33-like protein	Cytoplasmic	A	#N/A	SCO3599	#N/A	#N/A	#N/A	748.339	1.60915	0.656523	2.45102	0.0142452	0.101011	9.54755	1.61	9.54755	1.61	#N/A	#N/A	#N/A	#N/A
SLIV_09715	D6EP94	Integral membrane protein - TRAP transporter solute receptor, TAXI family (IPR011852)	Integral membrane	B	#N/A	SCO5780	#N/A	#N/A	#N/A	62.5628	-1.12345	0.458391	-2.45086	0.0142513	0.101011	5.96723	-1.12	5.96723	-1.12	#N/A	#N/A	#N/A	#N/A
SLIV_20860	D6EQQ3	L-aspartate oxidase (EC 1.4.3.16)	Cytoplasmic	A	#N/A	SCO3382	#N/A	#N/A	#N/A	387.12	0.663728	0.270854	2.4505	0.0142657	0.101014	8.59664	0.66	8.59664	0.66	#N/A	#N/A	#N/A	#N/A
SLIV_24662	not updated/annotated yet in Uniprot	Uncharacterized protein	Cytoplasmic	A	#N/A	#N/A	#N/A	#N/A	#N/A	9.48254	-3.36748	1.37498	-2.44912	0.0143207	0.101305	3.24527	-3.37	3.24527	-3.37	#N/A	#N/A	#N/A	#N/A
SLIV_19970	A0A076M1E3	Regulatory protein	Cytoplasmic	A	#N/A	SCO3666	#N/A	#N/A	#N/A	150.233	0.889351	0.363533	2.44641	0.0144287	0.101918	7.23106	0.89	7.23106	0.89	#N/A	#N/A	#N/A	#N/A
SLIV_27100	D6EIY2	Integral membrane protein - Two component sensor histidine kinase	Integral membrane	B	#N/A	SCO2121	#N/A	#N/A	#N/A	275.533	0.778197	0.31812	2.44624	0.0144355	0.101918	8.10608	0.78	8.10608	0.78	#N/A	#N/A	#N/A	#N/A
SLIV_27310	D6EJ24	Cell division protein SepF	Peripheral plasma membrane protein facing the cytoplasm	F1	#N/A	SCO2079	#N/A	#N/A	#N/A	2296.41	-0.6901	0.282332	-2.44429	0.0145139	0.102325	11.1652	-0.69	11.1652	-0.69	#N/A	#N/A	#N/A	#N/A
SLIV_19340	D6END1	Methionine--tRNA ligase (EC 6.1.1.10) (Methionyl-tRNA synthetase)	Cytoplasmic	A	#N/A	SCO3792	#N/A	#N/A	#N/A	2171.76	-0.618565	0.253116	-2.4438	0.0145334	0.102325	11.0846	-0.62	11.0846	-0.62	#N/A	#N/A	#N/A	#N/A
SLIV_16360	D6EH98	Integral membrane protein - Membrane transporter	Integral membrane	B	#N/A	SCO4414	#N/A	#N/A	#N/A	45.3058	1.57961	0.646386	2.44375	0.0145354	0.102325	5.50162	1.58	5.50162	1.58	#N/A	#N/A	#N/A	#N/A
SLIV_15295	D6EFI8	2-oxoglutarate oxidoreductase subunit KorA (EC 1.2.-.-)	Cytoplasmic	A	#N/A	SCO4595	#N/A	#N/A	#N/A	9702.84	-0.399576	0.16358	-2.44269	0.0145782	0.102508	13.2442	-0.4	13.2442	-0.4	#N/A	#N/A	#N/A	#N/A
SLIV_07320	A0A076M3Z3	Integral membrane protein - Sensor histidine kinase	Integral membrane	B	#N/A	SCO6163	#N/A	#N/A	#N/A	3970.15	1.47875	0.605446	2.44241	0.0145896	0.102508	11.955	1.48	11.955	1.48	#N/A	#N/A	#N/A	#N/A
SLIV_04075	D6EDN2	Aminotransferase	Cytoplasmic	A	#N/A	SCO7034	#N/A	#N/A	#N/A	174.924	1.39765	0.572562	2.44104	0.0146451	0.1027	7.45058	1.4	7.45058	1.4	#N/A	#N/A	#N/A	#N/A
SLIV_37300	A0A076MB78	Uncharacterized protein	Cytoplasmic	A	#N/A	SCO0123	#N/A	#N/A	#N/A	4.16604	5.01782	2.05602	2.44055	0.0146649	0.102706	2.05868	5.02	2.05868	5.02	#N/A	#N/A	#N/A	#N/A
SLIV_19955	D6EPF9	Chaperone protein DnaJ 1	Peripheral plasma membrane protein facing the cytoplasm	F1	#N/A	SCO3669	#N/A	#N/A	#N/A	12081.8	0.658108	0.269682	2.44031	0.0146745	0.102706	13.5605	0.66	13.5605	0.66	#N/A	#N/A	#N/A	#N/A
SLIV_05250	A0A076LZD0	S-adenosyl-L-methionine-dependent methyltransferase	Cytoplasmic	A	#N/A	SCO6652	#N/A	#N/A	#N/A	199.747	1.08481	0.4446	2.43997	0.0146885	0.102706	7.64203	1.08	7.64203	1.08	#N/A	#N/A	#N/A	#N/A
SLIV_03465	D6EC67	Oxidoreductase	Cytoplasmic	A	#N/A	SCO7162	#N/A	#N/A	#N/A	6.5919	4.91035	2.01305	2.43926	0.0147175	0.102811	2.72069	4.91	2.72069	4.91	#N/A	#N/A	#N/A	#N/A
SLIV_33525	A0A076MJ03	Protein of unknown function containing Tetratricopeptide repeat-containing domain (IPR013026)	Cytoplasmic	A	#N/A	SCO0882	#N/A	#N/A	#N/A	9.79223	-2.75863	1.13125	-2.43857	0.0147454	0.102906	3.29164	-2.76	3.29164	-2.76	#N/A	#N/A	#N/A	#N/A
SLIV_31755	D6ESE8	Cupin 1-like protein	Cytoplasmic	A	#N/A	SCO1208	#N/A	#N/A	#N/A	38.2901	-2.00912	0.825174	-2.43479	0.0149006	0.10389	5.2589	-2.01	5.2589	-2.01	#N/A	#N/A	#N/A	#N/A
SLIV_22325	A0A076M4W2	Integral membrane protein of unknown function	Integral membrane	B	#N/A	SCO3074	#N/A	#N/A	#N/A	24.7762	-1.83145	0.752406	-2.43413	0.0149278	0.103979	4.63088	-1.83	4.63088	-1.83	#N/A	#N/A	#N/A	#N/A
SLIV_27985	D6EKH2	Phosphoglycerate kinase (EC 2.7.2.3)	Peripheral plasma membrane protein facing the cytoplasm	F1	#N/A	SCO1946	#N/A	#N/A	#N/A	726.484	0.489282	0.201063	2.43348	0.0149546	0.104066	9.50479	0.49	9.50479	0.49	#N/A	#N/A	#N/A	#N/A
SLIV_08000	D6ELT0	Two-component regulator	Cytoplasmic	A	#N/A	SCO6029	#N/A	#N/A	#N/A	60.7241	-1.71006	0.702949	-2.4327	0.0149867	0.104102	5.9242	-1.71	5.9242	-1.71	#N/A	#N/A	#N/A	#N/A
SLIV_29705	D6ENQ2	Integral membrane protein - T7SS peptidase S8A, mycosin-1, component of T7S export system	Integral membrane	B	#N/A	SCO1607	#N/A	#N/A	#N/A	123.48	1.27761	0.525191	2.43266	0.0149884	0.104102	6.94813	1.28	6.94813	1.28	#N/A	#N/A	#N/A	#N/A
SLIV_22390	D6EUV1	Integral membrane protein - Cell wall synthesis related protein - GtrA-like	Integral membrane	B	#N/A	SCO3061	#N/A	#N/A	#N/A	575.843	-0.605561	0.249011	-2.43186	0.0150215	0.104194	9.16953	-0.61	9.16953	-0.61	#N/A	#N/A	#N/A	#N/A
SLIV_36815	A0A076MKV2	Nitrate reductase beta chain (EC 1.7.99.4)	Peripheral plasma membrane protein facing the cytoplasm	F1	#N/A	SCO0217	#N/A	#N/A	#N/A	14187.8	0.440236	0.181056	2.43149	0.0150369	0.104194	13.7924	0.44	13.7924	0.44	#N/A	#N/A	#N/A	#N/A
SLIV_36840	D6EHU5	Hemerythrin HHE cation binding region (Uncharacterized protein)	Cytoplasmic	A	#N/A	SCO0212	#N/A	#N/A	#N/A	2379.38	0.666389	0.274087	2.4313	0.0150447	0.104194	11.2164	0.67	11.2164	0.67	#N/A	#N/A	#N/A	#N/A
SLIV_35965	D6EG68	Epimerase/dehydratase	Cytoplasmic	A	#N/A	SCO0395	#N/A	#N/A	#N/A	351.224	0.665588	0.273832	2.43065	0.0150719	0.104283	8.45625	0.67	8.45625	0.67	#N/A	#N/A	#N/A	#N/A
SLIV_29720	D6ENQ5	Uncharacterized protein	Cytoplasmic	A	#N/A	SCO1601	#N/A	#N/A	#N/A	201.011	0.805143	0.331508	2.42873	0.0151518	0.104736	7.65113	0.81	7.65113	0.81	#N/A	#N/A	#N/A	#N/A
SLIV_35100	not updated/annotated yet in Uniprot	Ribosomal protein L36 (IPR000473)	Cytoplasmic	A	#N/A	rpmJ2 SCO0569 SC5G5.01c SC8B3.03c	#N/A	#N/A	#N/A	1087.4	-0.922548	0.38007	-2.42731	0.0152112	0.105047	10.0867	-0.92	10.0867	-0.92	#N/A	#N/A	#N/A	#N/A
SLIV_04890	D6EF88	Uncharacterized protein	Cytoplasmic	A	#N/A	SCO6724	#N/A	#N/A	#N/A	248.761	-0.822086	0.338847	-2.42612	0.0152611	0.105291	7.95861	-0.82	7.95861	-0.82	#N/A	#N/A	#N/A	#N/A
SLIV_21025	D6ERT9	Integral membrane protein - Putative RNA polymerase, sigma-24 subunit, ECF subfamily	Integral membrane	B	#N/A	SCO3350	#N/A	#N/A	#N/A	1649.46	-0.61501	0.253629	-2.42484	0.015315	0.105555	10.6878	-0.62	10.6878	-0.62	#N/A	#N/A	#N/A	#N/A
SLIV_32770	A0A076MIE6	Protein containing Histidine kinase-like ATPase, C-terminal domain (IPR003594)	Cytoplasmic	A	#N/A	#N/A	#N/A	#N/A	#N/A	748.956	-0.577613	0.238237	-2.42453	0.0153283	0.105555	9.54874	-0.58	9.54874	-0.58	#N/A	#N/A	#N/A	#N/A
SLIV_32585	A0A076MIA4	Ribosomal RNA large subunit methyltransferase G (EC 2.1.1.174) (23S rRNA m2G1835 methyltransferase) (rRNA (guanine-N(2)-)-methyltransferase RlmG)	Ribosomal	r	#N/A	SCO1041	#N/A	#N/A	#N/A	118.532	0.842377	0.347867	2.42155	0.0154546	0.106324	6.88913	0.84	6.88913	0.84	#N/A	#N/A	#N/A	#N/A
SLIV_24825	D6ED30	Integral membrane protein - Ferric reductase transmembrane component-like protein	Integral membrane	B	#N/A	SCO2572	#N/A	#N/A	#N/A	1505.41	0.633729	0.261766	2.42097	0.015479	0.106391	10.5559	0.63	10.5559	0.63	#N/A	#N/A	#N/A	#N/A
SLIV_36565	A0A076MGT3	LanC-like protein (IPR020434)	Cytoplasmic	A	#N/A	SCO0270	#N/A	#N/A	#N/A	206.824	-0.901529	0.372466	-2.42043	0.015502	0.106448	7.69226	-0.9	7.69226	-0.9	#N/A	#N/A	#N/A	#N/A
SLIV_02640	D6EX53	Putative glutamate--cysteine ligase 2 (EC 6.3.2.2) (Gamma-glutamylcysteine synthetase 2)	Cytoplasmic	A	#N/A	SCO7331	#N/A	#N/A	#N/A	80.5378	1.13888	0.472039	2.41268	0.0158358	0.108638	6.33159	1.14	6.33159	1.14	#N/A	#N/A	#N/A	#N/A
SLIV_26175	D6EG43	Integral membrane protein - Drug resistance transporter EmrB/QacA subfamily (IPR004638)	Integral membrane	B	#N/A	SCO2309	#N/A	#N/A	#N/A	271.278	-0.622465	0.258145	-2.4113	0.0158959	0.108947	8.08363	-0.62	8.08363	-0.62	#N/A	#N/A	#N/A	#N/A
SLIV_04675	D6EF45	1-deoxy-D-xylulose-5-phosphate synthase (EC 2.2.1.7) (1-deoxyxylulose-5-phosphate synthase)	Peripheral plasma membrane protein facing the cytoplasm	F1	#N/A	SCO6768	#N/A	#N/A	#N/A	1853.81	-0.770116	0.319718	-2.40874	0.0160079	0.109611	10.8563	-0.77	10.8563	-0.77	#N/A	#N/A	#N/A	#N/A
SLIV_24642	not updated/annotated yet in Uniprot	Uncharacterized protein	Cytoplasmic	A	#N/A	#N/A	#N/A	#N/A	#N/A	51.3682	-1.86408	0.774053	-2.4082	0.0160313	0.109668	5.6828	-1.86	5.6828	-1.86	#N/A	#N/A	#N/A	#N/A
SLIV_11900	D6EUJ4	ATP/GTP-binding protein	Cytoplasmic	A	#N/A	SCO5292	#N/A	#N/A	#N/A	1050.09	-0.561551	0.233229	-2.40772	0.0160523	0.109709	10.0363	-0.56	10.0363	-0.56	#N/A	#N/A	#N/A	#N/A
SLIV_28110	D6EKJ8	Cysteine desulfurase (EC 2.8.1.7)	Peripheral plasma membrane protein facing the cytoplasm	F1	#N/A	SCO1921	#N/A	#N/A	#N/A	3647.06	0.563445	0.234116	2.40669	0.0160977	0.109911	11.8325	0.56	11.8325	0.56	#N/A	#N/A	#N/A	#N/A
SLIV_09800	D6EQ28	Integral membrane protein - Branched-chain amino acid transport, permease (IPR011606)	Integral membrane	B	#N/A	SCO5763	#N/A	#N/A	#N/A	72.358	0.930917	0.386856	2.40636	0.0161123	0.109911	6.17708	0.93	6.17708	0.93	#N/A	#N/A	#N/A	#N/A
SLIV_12285	A0A076LX56	ECFsigma factor SigR (SCO5216 homologue)	Cytoplasmic	A	#N/A	SCO5216	#N/A	#N/A	#N/A	8048.63	0.750533	0.312084	2.40491	0.0161766	0.110247	12.9745	0.75	12.9745	0.75	#N/A	#N/A	#N/A	#N/A
SLIV_31655	D6ESC8	Acyltransferase	Cytoplasmic	A	#N/A	SCO1228	#N/A	#N/A	#N/A	419.627	-0.71132	0.295858	-2.40426	0.0162051	0.110338	8.71296	-0.71	8.71296	-0.71	#N/A	#N/A	#N/A	#N/A
SLIV_22930	A0A076MD01	Integral membrane protein with Putative zinc-finger (IPR027383)	Integral membrane	B	#N/A	SCO2953	#N/A	#N/A	#N/A	781.723	0.49455	0.20575	2.40365	0.0162325	0.11042	9.61051	0.49	9.61051	0.49	#N/A	#N/A	#N/A	#N/A
SLIV_04025	D6EDM1	UPFUPF0166-like protein	Cytoplasmic	A	#N/A	SCO7045	#N/A	#N/A	#N/A	61.9669	1.34522	0.559889	2.40265	0.0162768	0.110618	5.95343	1.35	5.95343	1.35	#N/A	#N/A	#N/A	#N/A
SLIV_17640	D6EK62	Integral membrane protein of unknown function	Integral membrane	B	#N/A	SCO4147	#N/A	#N/A	#N/A	12.412	2.68102	1.1169	2.40042	0.0163765	0.111192	3.63366	2.68	3.63366	2.68	#N/A	#N/A	#N/A	#N/A
SLIV_13640	A0A076M7Q7	Integral membrane protein - Putative nitrate reductase alpha subunit (EC 1.7.99.4)	Integral membrane	B	#N/A	#N/A	#N/A	#N/A	#N/A	17048.1	-0.475525	0.198396	-2.39684	0.0165371	0.112177	14.0573	-0.48	14.0573	-0.48	#N/A	#N/A	#N/A	#N/A
SLIV_00790	D6ESP5	GntR family transcriptional regulator	Nucleoid	N	#N/A	SCO7702	#N/A	#N/A	#N/A	72.4282	-1.60012	0.667995	-2.39541	0.0166016	0.11251	6.17848	-1.6	6.17848	-1.6	#N/A	#N/A	#N/A	#N/A
SLIV_20440	A0A076M7T5	Endonuclease III (EC 4.2.99.18) (DNA-(apurinic or apyrimidinic site) lyase)	Cytoplasmic	A	#N/A	SCO3569	#N/A	#N/A	#N/A	752.176	0.57768	0.241465	2.3924	0.0167387	0.113333	9.55493	0.58	9.55493	0.58	#N/A	#N/A	#N/A	#N/A
SLIV_13270	D6EXL1	Secreted protein (Sec) - Unknown function	Extracellular	X	#N/A	SCO5023	#N/A	#N/A	#N/A	637.817	-0.484688	0.202748	-2.39059	0.0168213	0.113786	9.317	-0.48	9.317	-0.48	#N/A	#N/A	#N/A	#N/A
SLIV_18710	D6EM86	Replicative DNA helicase (EC 3.6.4.12)	Cytoplasmic	A	#N/A	SCO3911	#N/A	#N/A	#N/A	671.426	0.744208	0.311639	2.38804	0.0169383	0.114471	9.39109	0.74	9.39109	0.74	#N/A	#N/A	#N/A	#N/A
SLIV_36630	D6EHP9	Amidohydrolase 2	Cytoplasmic	A	#N/A	SCO0257	#N/A	#N/A	#N/A	209.427	0.694551	0.29094	2.38727	0.0169742	0.114607	7.7103	0.69	7.7103	0.69	#N/A	#N/A	#N/A	#N/A
SLIV_14410	D6EDW8	Integral membrane protein - Cell wall-active antibiotic response protein	Integral membrane	B	#N/A	SCO4790	#N/A	#N/A	#N/A	8106.85	0.521323	0.218519	2.38571	0.017046	0.114985	12.9849	0.52	12.9849	0.52	#N/A	#N/A	#N/A	#N/A
SLIV_28395	D6ELF6	L-2,4-diaminobutyric acid acetyltransferase (EC 2.3.1.178)	Cytoplasmic	A	#N/A	SCO1864	#N/A	#N/A	#N/A	90.4322	-1.03366	0.434267	-2.38023	0.0173016	0.116602	6.49876	-1.03	6.49876	-1.03	#N/A	#N/A	#N/A	#N/A
SLIV_32060	D6ETQ9	Integral membrane protein - ABC transporter system	Integral membrane	B	#N/A	SCO1148	#N/A	#N/A	#N/A	147.039	-1.01047	0.42469	-2.37931	0.0173452	0.116729	7.20005	-1.01	7.20005	-1.01	#N/A	#N/A	#N/A	#N/A
SLIV_24365	A0A076MA59	Kinase	Cytoplasmic	A	#N/A	SCO2662	#N/A	#N/A	#N/A	20.3223	-2.29723	0.96557	-2.37915	0.0173527	0.116729	4.34499	-2.3	4.34499	-2.3	#N/A	#N/A	#N/A	#N/A
SLIV_29245	D6EMP3	Transcriptional regulator TetR-type	Nucleoid	N	#N/A	SCO1699	#N/A	#N/A	#N/A	1960.04	-0.81098	0.340933	-2.37871	0.0173736	0.116761	10.9367	-0.81	10.9367	-0.81	#N/A	#N/A	#N/A	#N/A
SLIV_04685	D6EF47	Hopanoid biosynthesis associated radical SAM protein HpnH (Uncharacterized protein)	Cytoplasmic	A	#N/A	SCO6766	#N/A	#N/A	#N/A	1840.59	-0.710617	0.29902	-2.37649	0.0174782	0.117356	10.8459	-0.71	10.8459	-0.71	#N/A	#N/A	#N/A	#N/A
SLIV_07795	A0A076M118	Integral membrane protein - Nitrate/nitrite sensing protein containing Histidine kinase-like ATPase domain	Integral membrane	B	#N/A	SCO6069	#N/A	#N/A	#N/A	82.3385	1.00323	0.42246	2.37474	0.0175612	0.117805	6.3635	1	6.3635	1	#N/A	#N/A	#N/A	#N/A
SLIV_14610	A0A076LYC8	tRNA threonylcarbamoyl adenosine modification protein YeaZ (IPR022496)	Cytoplasmic	A	#N/A	SCO4750	#N/A	#N/A	#N/A	52.9723	1.20261	0.506581	2.37398	0.0175973	0.117938	5.72717	1.2	5.72717	1.2	#N/A	#N/A	#N/A	#N/A
SLIV_16705	D6EIL4	2'-5' RNA ligase	Cytoplasmic	A	#N/A	SCO4338	#N/A	#N/A	#N/A	36.4473	1.25238	0.527819	2.37274	0.0176568	0.118227	5.18774	1.25	5.18774	1.25	#N/A	#N/A	#N/A	#N/A
SLIV_31835	A0A076M883	Uncharacterized protein	Cytoplasmic	A	#N/A	SCO1192	#N/A	#N/A	#N/A	74.1498	-1.03607	0.436838	-2.37174	0.0177046	0.118438	6.21237	-1.04	6.21237	-1.04	#N/A	#N/A	#N/A	#N/A
SLIV_12335	D6EUT3	Hydrogen peroxide sensitive repressor	Cytoplasmic	A	#N/A	SCO5206	#N/A	#N/A	#N/A	3733.35	-0.420182	0.177208	-2.37113	0.0177339	0.118459	11.8663	-0.42	11.8663	-0.42	#N/A	#N/A	#N/A	#N/A
SLIV_29320	D6EMQ8	Protein containing Tetratricopeptide-like helical domain (IPR011990) (Uncharacterized protein)	Cytoplasmic	A	#N/A	SCO1684	#N/A	#N/A	#N/A	13.9862	-2.00182	0.844383	-2.37075	0.0177521	0.118459	3.80593	-2	3.80593	-2	#N/A	#N/A	#N/A	#N/A
SLIV_13910	D6ECI0	Integral membrane protein - Transmembrane transport protein	Integral membrane	B	#N/A	SCO4893	#N/A	#N/A	#N/A	31.0068	1.57602	0.664801	2.37066	0.0177566	0.118459	4.95451	1.58	4.95451	1.58	#N/A	#N/A	#N/A	#N/A
SLIV_09875	A0A076M5H5	Histidine kinase	Cytoplasmic	A	#N/A	SCO5748	#N/A	#N/A	#N/A	3987.33	-0.440204	0.185981	-2.36693	0.0179365	0.119439	11.9612	-0.44	11.9612	-0.44	#N/A	#N/A	#N/A	#N/A
SLIV_28725	A0A076M884	Uncharacterized protein	Cytoplasmic	A	#N/A	SCO1799	#N/A	#N/A	#N/A	11.3753	2.64509	1.11975	2.36221	0.0181663	0.120767	3.50784	2.65	3.50784	2.65	#N/A	#N/A	#N/A	#N/A
SLIV_20775	D6EQN6	3-dehydroquinate dehydratase (Uncharacterized protein)	Cytoplasmic	A	#N/A	SCO3399	#N/A	#N/A	#N/A	160.812	0.746482	0.316023	2.36211	0.0181711	0.120767	7.32923	0.75	7.32923	0.75	#N/A	#N/A	#N/A	#N/A
SLIV_30985	A0A076M7R7	LysR family transcriptional regulator	Nucleoid	N	#N/A	SCO1358	#N/A	#N/A	#N/A	161.349	0.770257	0.326155	2.36163	0.018195	0.120767	7.33404	0.77	7.33404	0.77	#N/A	#N/A	#N/A	#N/A
SLIV_14400	D6EDW6	Two-component system DNA-binding response regulator	Cytoplasmic	A	#N/A	SCO4792	#N/A	#N/A	#N/A	2416	0.66989	0.283674	2.36148	0.0182023	0.120767	11.2384	0.67	11.2384	0.67	#N/A	#N/A	#N/A	#N/A
SLIV_17990	A0A076MA84	Phosphoribosylformylglycinamidine cyclo-ligase (EC 6.3.3.1) (AIR synthase) (AIRS) (Phosphoribosyl-aminoimidazole synthetase)	Cytoplasmic	A	#N/A	SCO4087	#N/A	#N/A	#N/A	1449.91	0.453982	0.192307	2.36071	0.01824	0.120906	10.5017	0.45	10.5017	0.45	#N/A	#N/A	#N/A	#N/A
SLIV_05930	D6EI39	Gas vesicle synthesis protein	Cytoplasmic	A	#N/A	SCO6499	#N/A	#N/A	#N/A	145.852	-1.25321	0.531113	-2.35959	0.0182953	0.121162	7.18836	-1.25	7.18836	-1.25	#N/A	#N/A	#N/A	#N/A
SLIV_28740	D6ELM6	Secreted protein (Sec) - Stomatin family (IPR001972)	Extracellular	X	#N/A	SCO1796	#N/A	#N/A	#N/A	8300.47	-0.616843	0.261562	-2.35831	0.0183585	0.121471	13.019	-0.62	13.019	-0.62	#N/A	#N/A	#N/A	#N/A
SLIV_10385	D6EQE5	Fe(3+) ions import ATP-binding protein FbpC (EC 3.6.3.30)	Peripheral plasma membrane protein facing the cytoplasm	F1	#N/A	SCO5648	#N/A	#N/A	#N/A	25.2636	1.82815	0.775429	2.3576	0.0183936	0.121592	4.65899	1.83	4.65899	1.83	#N/A	#N/A	#N/A	#N/A
SLIV_05695	D6EGU5	Secreted protein (Tat) - Exoglucanase B (EC 3.2.1.91)	Extracellular	X	#N/A	SCO6546	#N/A	#N/A	#N/A	68.3978	-1.69454	0.718939	-2.357	0.0184231	0.121676	6.09588	-1.69	6.09588	-1.69	#N/A	#N/A	#N/A	#N/A
SLIV_25810	D6EFW7	Integral membrane protein - Protein containing Alpha/Beta hydrolase fold	Integral membrane	B	#N/A	SCO2375	#N/A	#N/A	#N/A	93.6214	-0.823658	0.349744	-2.35503	0.0185211	0.122173	6.54877	-0.82	6.54877	-0.82	#N/A	#N/A	#N/A	#N/A
SLIV_36395	A0A076MKP4	Integral membrane protein - WD repeat-containing protein	Integral membrane	B	#N/A	SCO0305	#N/A	#N/A	#N/A	859.551	-0.602532	0.255872	-2.35481	0.0185319	0.122173	9.74744	-0.6	9.74744	-0.6	#N/A	#N/A	#N/A	#N/A
SLIV_17170	D6EJX1	Tail protein I (IPR006521)	Cytoplasmic	A	#N/A	SCO4243	#N/A	#N/A	#N/A	44.1615	-1.58307	0.672522	-2.35393	0.0185761	0.122353	5.46472	-1.58	5.46472	-1.58	#N/A	#N/A	#N/A	#N/A
SLIV_07245	A0A076M3Y1	Secreted Lipoprotein (Sec) - Deacetylase	Secreted Lipoprotein	E	#N/A	SCO6178	#N/A	#N/A	#N/A	237.67	-0.829889	0.35266	-2.35322	0.0186114	0.122474	7.89281	-0.83	7.89281	-0.83	#N/A	#N/A	#N/A	#N/A
SLIV_19645	D6ENJ0	DEAD-box RNA helicase	Cytoplasmic	A	#N/A	SCO3732	#N/A	#N/A	#N/A	344.382	0.789353	0.335971	2.34947	0.0188003	0.123424	8.42786	0.79	8.42786	0.79	#N/A	#N/A	#N/A	#N/A
SLIV_21980	D6ETI1	Integral membrane protein of unknown function	Integral membrane	B	#N/A	SCO3140	#N/A	#N/A	#N/A	254.572	-0.657747	0.279958	-2.34945	0.0188012	0.123424	7.99193	-0.66	7.99193	-0.66	#N/A	#N/A	#N/A	#N/A
SLIV_00065	not updated/annotated yet in Uniprot	Putative transposition function protein	Cytoplasmic	A	#N/A	#N/A	#N/A	#N/A	#N/A	7445.01	-0.607308	0.258501	-2.34934	0.0188067	0.123424	12.8621	-0.61	12.8621	-0.61	#N/A	#N/A	#N/A	#N/A
SLIV_29120	D6EML8	Secreted protein (Sec) - Lipase 1 (EC 3.1.1.3)	Extracellular	X	#N/A	SCO1725	#N/A	#N/A	#N/A	210.119	-1.0416	0.443427	-2.34898	0.0188249	0.123432	7.71506	-1.04	7.71506	-1.04	#N/A	#N/A	#N/A	#N/A
SLIV_29570	D6ENM4	Secreted protein (Sec) - Unknown function	Extracellular	X	#N/A	SCO1634	#N/A	#N/A	#N/A	118.861	-0.941049	0.400915	-2.34726	0.0189122	0.12382	6.89313	-0.94	6.89313	-0.94	#N/A	#N/A	#N/A	#N/A
SLIV_33530	D6EWU8	Pirin family protein (IPR012093)	Cytoplasmic	A	#N/A	SCO0881	#N/A	#N/A	#N/A	336.679	-0.744537	0.317255	-2.34681	0.018935	0.12382	8.39523	-0.74	8.39523	-0.74	#N/A	#N/A	#N/A	#N/A
SLIV_03250	D6EC23	Cyclase (Uncharacterized protein)	Cytoplasmic	A	#N/A	SCO7210	#N/A	#N/A	#N/A	97.4798	-1.03302	0.440183	-2.3468	0.0189352	0.12382	6.60703	-1.03	6.60703	-1.03	#N/A	#N/A	#N/A	#N/A
SLIV_24110	A0A076MA14	Integral membrane protein - Lipopolysaccharide biosynthesis protein	Integral membrane	B	#N/A	SCO2712	#N/A	#N/A	#N/A	4.18664	4.99228	2.1279	2.3461	0.0189709	0.123942	2.06579	4.99	2.06579	4.99	#N/A	#N/A	#N/A	#N/A
SLIV_28175	D6ELB1	Secreted protein (Sec) - Large protein with potential Endonuclease/exonuclease/phosphatase activity (IPR005135)	Extracellular	X	#N/A	SCO1908	#N/A	#N/A	#N/A	251.977	-0.838684	0.357594	-2.34535	0.0190093	0.124081	7.97715	-0.84	7.97715	-0.84	#N/A	#N/A	#N/A	#N/A
SLIV_29110	D6EML6	Uncharacterized protein	Cytoplasmic	A	#N/A	SCO1727	#N/A	#N/A	#N/A	163.978	-0.64876	0.276907	-2.34288	0.0191356	0.124794	7.35735	-0.65	7.35735	-0.65	#N/A	#N/A	#N/A	#N/A
SLIV_04070	D6EDN1	Putative succinate-semialdehyde dehydrogenase [NADP(+)] (EC 1.2.1.79)	Peripheral plasma membrane protein facing the cytoplasm	F1	#N/A	SCO7035	#N/A	#N/A	#N/A	284.732	0.806111	0.344446	2.34031	0.0192679	0.125381	8.15346	0.81	8.15346	0.81	#N/A	#N/A	#N/A	#N/A
SLIV_10435	A0A076M298	Secreted protein (Sec) - Peptidase	Extracellular	X	#N/A	SCO5623	#N/A	#N/A	#N/A	5.90921	-4.05731	1.73379	-2.34014	0.0192763	0.125381	2.56297	-4.06	2.56297	-4.06	#N/A	#N/A	#N/A	#N/A
SLIV_13500	D6EXQ5	Phosphoenolpyruvate carboxykinase [GTP] (PEP carboxykinase) (PEPCK) (EC 4.1.1.32) (GTP-dependent phosphoenolpyruvate carboxykinase)	Cytoplasmic	A	#N/A	SCO4979	#N/A	#N/A	#N/A	17286.7	-0.672348	0.287317	-2.34009	0.019279	0.125381	14.0774	-0.67	14.0774	-0.67	#N/A	#N/A	#N/A	#N/A
SLIV_08645	A0A076LV37	Integral membrane protein - Cytochrome C biogenesis protein	Integral membrane	B	#N/A	SCO5994	#N/A	#N/A	#N/A	130.243	0.836471	0.357572	2.33931	0.0193194	0.125381	7.02506	0.84	7.02506	0.84	#N/A	#N/A	#N/A	#N/A
SLIV_27355	D6EJ33	Integral membrane protein - Mechanosensitive ion channel MscS (IPR006685)	Integral membrane	B	#N/A	SCO2070	#N/A	#N/A	#N/A	435.827	-0.545615	0.233259	-2.33909	0.0193306	0.125381	8.76761	-0.55	8.76761	-0.55	#N/A	#N/A	#N/A	#N/A
SLIV_14950	A0A076M0Y2	Regulatory protein	Cytoplasmic	A	#N/A	SCO4677	#N/A	#N/A	#N/A	42.1652	1.52414	0.651601	2.33907	0.0193317	0.125381	5.39798	1.52	5.39798	1.52	#N/A	#N/A	#N/A	#N/A
SLIV_03440	D6EC62	Secreted Lipoprotein (Sec) - Sugar-binding lipoprotein	Secreted Lipoprotein	E	#N/A	SCO7167	#N/A	#N/A	#N/A	26.2898	-1.41739	0.606037	-2.33879	0.0193464	0.125381	4.71643	-1.42	4.71643	-1.42	#N/A	#N/A	#N/A	#N/A
SLIV_14885	D6EE66	Integral membrane protein - Acyltransferase 3 (Lct55)	Integral membrane	B	#N/A	SCO4691	#N/A	#N/A	#N/A	2080.8	-0.495946	0.212383	-2.33515	0.0195354	0.126387	11.0229	-0.5	11.0229	-0.5	#N/A	#N/A	#N/A	#N/A
SLIV_03290	A0A076M1Y0	Deazaflavin-dependent nitroreductase/F420H(2)-dependent quinone reductase (IPR004378)	Cytoplasmic	A	#N/A	SCO7200	#N/A	#N/A	#N/A	6.3123	3.5167	1.506	2.33513	0.0195366	0.126387	2.65817	3.52	2.65817	3.52	#N/A	#N/A	#N/A	#N/A
SLIV_35830	D6EEZ3	Integral membrane protein - Two component sensor histidine kinase	Integral membrane	B	#N/A	SCO0422	#N/A	#N/A	#N/A	122.096	0.882707	0.378292	2.3334	0.0196272	0.126861	6.93188	0.88	6.93188	0.88	#N/A	#N/A	#N/A	#N/A
SLIV_17220	D6EJY0	2-C-methyl-D-erythritol 2,4-cyclodiphosphate synthase (MECDP-synthase) (MECPP-synthase) (MECPS) (EC 4.6.1.12)	Cytoplasmic	A	#N/A	SCO4234	#N/A	#N/A	#N/A	101.866	0.916344	0.39283	2.33267	0.0196653	0.126991	6.67053	0.92	6.67053	0.92	#N/A	#N/A	#N/A	#N/A
SLIV_29625	D6ENN5	Siderophore-interacting protein (Uncharacterized protein)	Cytoplasmic	A	#N/A	SCO1623	#N/A	#N/A	#N/A	259.357	1.01279	0.434236	2.33235	0.0196822	0.126991	8.01879	1.01	8.01879	1.01	#N/A	#N/A	#N/A	#N/A
SLIV_27925	D6EKG1	UvrABC system protein A (UvrA protein) (Excinuclease ABC subunit A)	Peripheral plasma membrane protein facing the cytoplasm	F1	#N/A	SCO1958	#N/A	#N/A	#N/A	5340.53	0.537082	0.230395	2.33114	0.019746	0.127289	12.3828	0.54	12.3828	0.54	#N/A	#N/A	#N/A	#N/A
SLIV_23625	A0A076M9Q4	Uncharacterized protein	Cytoplasmic	A	#N/A	SCO2809	#N/A	#N/A	#N/A	137.775	1.11093	0.476812	2.32991	0.0198109	0.127594	7.10617	1.11	7.10617	1.11	#N/A	#N/A	#N/A	#N/A
SLIV_35070	D6EDE6	Peptidase E (EC 3.4.13.21) (Alpha-aspartyl dipeptidase) (Asp-specific dipeptidase) (Dipeptidase E)	Cytoplasmic	A	#N/A	SCO0575	#N/A	#N/A	#N/A	71.2449	1.70989	0.734082	2.32929	0.0198437	0.127692	6.15472	1.71	6.15472	1.71	#N/A	#N/A	#N/A	#N/A
SLIV_21710	D6ETC9	Integral membrane protein - Fructose-specific permease	Integral membrane	B	#N/A	SCO3196	#N/A	#N/A	#N/A	270.297	-0.644911	0.276956	-2.32857	0.0198819	0.127806	8.0784	-0.64	8.0784	-0.64	#N/A	#N/A	#N/A	#N/A
SLIV_13260	D6EXK9	Transcriptional regulator MerR-type	Nucleoid	N	#N/A	SCO5025	#N/A	#N/A	#N/A	257.247	-0.847324	0.363925	-2.32829	0.0198966	0.127806	8.00701	-0.85	8.00701	-0.85	#N/A	#N/A	#N/A	#N/A
SLIV_35345	D6EEP5	TetR family transcriptional regulator	Nucleoid	N	#N/A	SCO0520	#N/A	#N/A	#N/A	38.0745	-1.33924	0.575348	-2.3277	0.0199278	0.127894	5.25075	-1.34	5.25075	-1.34	#N/A	#N/A	#N/A	#N/A
SLIV_21210	D6ERX6	Uroporphyrin-III C-methyltransferase/uroporphyrinogen-III synthase	Cytoplasmic	A	#N/A	SCO3317	#N/A	#N/A	#N/A	2653.45	0.505741	0.217376	2.32658	0.0199878	0.128166	11.3737	0.51	11.3737	0.51	#N/A	#N/A	#N/A	#N/A
SLIV_03115	A0A076M1V3	Integral membrane protein - Ubiquinol-cytochrome c reductase cytochrome b subunit	Integral membrane	B	#N/A	SCO7236	#N/A	#N/A	#N/A	49.207	-1.51113	0.650052	-2.32463	0.0200918	0.128719	5.62079	-1.51	5.62079	-1.51	#N/A	#N/A	#N/A	#N/A
SLIV_21825	A0A076M2I1	Exodeoxyribonuclease III	Cytoplasmic	A	#N/A	SCO3174	#N/A	#N/A	#N/A	45.7347	1.63331	0.702828	2.32391	0.0201305	0.128853	5.51522	1.63	5.51522	1.63	#N/A	#N/A	#N/A	#N/A
SLIV_33995	A0A076MFP8	Secreted protein (Sec) - Glycoside hydrolase family 16-like protein	Extracellular	X	#N/A	SCO0787	#N/A	#N/A	#N/A	217.556	-2.29435	0.987461	-2.32349	0.020153	0.128884	7.76524	-2.29	7.76524	-2.29	#N/A	#N/A	#N/A	#N/A
SLIV_23195	D6EWG8	10 kDa chaperonin - GroES superfamily chaperone (IPR020818)	Peripheral plasma membrane protein facing the cytoplasm	F1	#N/A	SCO2899	#N/A	#N/A	#N/A	858.543	0.578318	0.249101	2.32163	0.0202531	0.129333	9.74575	0.58	9.74575	0.58	#N/A	#N/A	#N/A	#N/A
SLIV_25915	D6EFY9	Uncharacterized protein	Cytoplasmic	A	#N/A	SCO2354	#N/A	#N/A	#N/A	144.664	-0.813384	0.350368	-2.32152	0.020259	0.129333	7.17656	-0.81	7.17656	-0.81	#N/A	#N/A	#N/A	#N/A
SLIV_36460	D6EGH0	Integral membrane protein - Binding protein dependent transporter	Integral membrane	B	#N/A	SCO0291	#N/A	#N/A	#N/A	6.88594	4.04716	1.74449	2.31996	0.0203429	0.129755	2.78365	4.05	2.78365	4.05	#N/A	#N/A	#N/A	#N/A
SLIV_23925	D6EY04	D-ribose pyranase (EC 5.4.99.62)	Cytoplasmic	A	#N/A	SCO2749	#N/A	#N/A	#N/A	27.6185	2.12558	0.916956	2.31808	0.020445	0.130292	4.78757	2.13	4.78757	2.13	#N/A	#N/A	#N/A	#N/A
SLIV_04540	D6EF18	Uncharacterized protein	Cytoplasmic	A	#N/A	SCO6796	#N/A	#N/A	#N/A	1880.09	0.564723	0.243846	2.3159	0.0205638	0.130831	10.8766	0.56	10.8766	0.56	#N/A	#N/A	#N/A	#N/A
SLIV_09725	D6EP96	Two-component system regulator	Cytoplasmic	A	#N/A	SCO5778	#N/A	#N/A	#N/A	89.2331	-0.841968	0.363565	-2.31587	0.0205656	0.130831	6.47951	-0.84	6.47951	-0.84	#N/A	#N/A	#N/A	#N/A
SLIV_22050	A0A076M2M2	Integral membrane protein - Protein of unknown function	Integral membrane	B	#N/A	SCO3126	#N/A	#N/A	#N/A	13.7461	1.97515	0.853051	2.31539	0.0205915	0.130881	3.78095	1.98	3.78095	1.98	#N/A	#N/A	#N/A	#N/A
SLIV_19020	A0A076M767	Integral membrane protein - Sortase SrtE1 (IPR005754)	Integral membrane	B	#N/A	SCO3850	#N/A	#N/A	#N/A	812.496	0.511277	0.221246	2.3109	0.0208382	0.13228	9.66622	0.51	9.66622	0.51	#N/A	#N/A	#N/A	#N/A
SLIV_11060	D6ERT6	Hydrolase	Cytoplasmic	A	#N/A	SCO5489	#N/A	#N/A	#N/A	440.511	0.830274	0.359357	2.31044	0.0208636	0.13228	8.78304	0.83	8.78304	0.83	#N/A	#N/A	#N/A	#N/A
SLIV_29355	A0A076M8J7	UPF0225 protein SLIV_29355	Cytoplasmic	A	#N/A	SCO1677	#N/A	#N/A	#N/A	77.6524	-1.19997	0.519379	-2.3104	0.0208663	0.13228	6.27896	-1.2	6.27896	-1.2	#N/A	#N/A	#N/A	#N/A
SLIV_27040	D6EIX0	Integral membrane protein - Glycosyltransferase family 87 protein (IPR018584)	Integral membrane	B	#N/A	SCO2133	#N/A	#N/A	#N/A	124.808	0.701863	0.304001	2.30875	0.0209573	0.132742	6.96356	0.7	6.96356	0.7	#N/A	#N/A	#N/A	#N/A
SLIV_19625	D6ENI7	ECF sigma factor (SCO3736 homologue)	Cytoplasmic	A	#N/A	SCO3736	#N/A	#N/A	#N/A	53.7908	-1.05055	0.455318	-2.3073	0.0210382	0.133072	5.74929	-1.05	5.74929	-1.05	#N/A	#N/A	#N/A	#N/A
SLIV_35790	D6EEY5	Secreted protein (Sec) - SGNH hydrolase-type esterase domain containing protein (IPR013830)	Extracellular	X	#N/A	SCO0431	#N/A	#N/A	#N/A	84.7343	-1.29706	0.562191	-2.30716	0.0210461	0.133072	6.40487	-1.3	6.40487	-1.3	#N/A	#N/A	#N/A	#N/A
SLIV_00785	D6ESP4	Integral membrane protein - Membrane transporter	Integral membrane	B	#N/A	SCO7703	#N/A	#N/A	#N/A	72.0666	-1.13213	0.490852	-2.30645	0.0210856	0.133176	6.17126	-1.13	6.17126	-1.13	#N/A	#N/A	#N/A	#N/A
SLIV_11640	D6ETA0	ATP synthase subunit delta (ATP synthase F(1) sector subunit delta) (F-type ATPase subunit delta)	Peripheral plasma membrane protein facing the cytoplasm	F1	#N/A	SCO5370	#N/A	#N/A	#N/A	1730.02	0.441956	0.191662	2.30592	0.0211153	0.133176	10.7566	0.44	10.7566	0.44	#N/A	#N/A	#N/A	#N/A
SLIV_01490	D6EU86	Integral membrane protein - Oligopeptide ABC transporter integral membrane protein	Integral membrane	B	#N/A	SCO7564	#N/A	#N/A	#N/A	8.82893	3.60609	1.56387	2.30588	0.0211176	0.133176	3.14224	3.61	3.14224	3.61	#N/A	#N/A	#N/A	#N/A
SLIV_19215	D6ENA5	Integral membrane protein of unknwown function (DUF1648 domain)	Integral membrane	B	#N/A	SCO3813	#N/A	#N/A	#N/A	54.7109	1.03393	0.448616	2.30471	0.0211829	0.133472	5.77376	1.03	5.77376	1.03	#N/A	#N/A	#N/A	#N/A
SLIV_10815	D6ERN5	Uncharacterized protein	Cytoplasmic	A	#N/A	SCO5538	#N/A	#N/A	#N/A	631.336	0.526736	0.2286	2.30418	0.0212123	0.133542	9.30226	0.53	9.30226	0.53	#N/A	#N/A	#N/A	#N/A
SLIV_20095	D6EPI8	Integral membrane protein - Two component sensor histidine kinase	Integral membrane	B	#N/A	SCO3639	#N/A	#N/A	#N/A	156.095	0.740064	0.321364	2.30288	0.0212855	0.133784	7.28628	0.74	7.28628	0.74	#N/A	#N/A	#N/A	#N/A
SLIV_26875	D6EIT7	Uncharacterized protein	Cytoplasmic	A	#N/A	SCO2167	#N/A	#N/A	#N/A	11801.8	0.634055	0.275336	2.30285	0.0212875	0.133784	13.5267	0.63	13.5267	0.63	#N/A	#N/A	#N/A	#N/A
SLIV_20145	D6EPJ8	Diacylglycerol kinase	Cytoplasmic	A	#N/A	SCO3630	#N/A	#N/A	#N/A	171.779	0.746915	0.324502	2.30173	0.0213506	0.134064	7.42441	0.75	7.42441	0.75	#N/A	#N/A	#N/A	#N/A
SLIV_35800	D6EEY7	Oxidoreductase	Cytoplasmic	A	#N/A	SCO0429	#N/A	#N/A	#N/A	45.856	1.67915	0.729877	2.30059	0.0214147	0.134343	5.51904	1.68	5.51904	1.68	#N/A	#N/A	#N/A	#N/A
SLIV_13545	D6EXR4	Regulatory protein	Cytoplasmic	A	#N/A	SCO4969	#N/A	#N/A	#N/A	168.55	0.793191	0.344823	2.30029	0.0214321	0.134343	7.39703	0.79	7.39703	0.79	#N/A	#N/A	#N/A	#N/A
SLIV_13110	D6EXI0	Exodeoxyribonuclease 7 small subunit (EC 3.1.11.6) (Exodeoxyribonuclease VII small subunit)	Cytoplasmic	A	#N/A	SCO5055	#N/A	#N/A	#N/A	28.156	1.89876	0.825871	2.2991	0.0214991	0.134647	4.81537	1.9	4.81537	1.9	#N/A	#N/A	#N/A	#N/A
SLIV_15350	D6EFJ9	Integral membrane protein - Lipoprotein localisation LolA/LolB/LppX (IPR029046)	Integral membrane	B	#N/A	SCO4584	#N/A	#N/A	#N/A	24336.9	0.629903	0.274175	2.29745	0.0215933	0.135053	14.5709	0.63	14.5709	0.63	#N/A	#N/A	#N/A	#N/A
SLIV_03900	A0A076LYM8	Integral membrane protein - Phosphotransferase	Cytoplasmic	A	#N/A	SCO7071	#N/A	#N/A	#N/A	140.735	0.777799	0.33857	2.29731	0.0216011	0.135053	7.13683	0.78	7.13683	0.78	#N/A	#N/A	#N/A	#N/A
SLIV_25165	D6EEE0	Glycine--tRNA ligase (EC 6.1.1.14) (Glycyl-tRNA synthetase)	Cytoplasmic	A	#N/A	SCO2504	#N/A	#N/A	#N/A	2314.85	-0.461993	0.201216	-2.29601	0.0216756	0.135402	11.1767	-0.46	11.1767	-0.46	#N/A	#N/A	#N/A	#N/A
SLIV_02745	D6EX74	Regulatory protein	Cytoplasmic	A	#N/A	SCO7310	#N/A	#N/A	#N/A	53.4534	-1.50534	0.655877	-2.29515	0.0217243	0.135489	5.74021	-1.51	5.74021	-1.51	#N/A	#N/A	#N/A	#N/A
SLIV_12530	A0A076M3C6	TetR family transcriptional regulator	Nucleoid	N	#N/A	SCO5170	#N/A	#N/A	#N/A	1246.22	-0.569085	0.248011	-2.2946	0.0217562	0.135489	10.2833	-0.57	10.2833	-0.57	#N/A	#N/A	#N/A	#N/A
SLIV_04940	D6EF98	Hydroxylase	Cytoplasmic	A	#N/A	SCO6714	#N/A	#N/A	#N/A	194.046	0.706559	0.307936	2.2945	0.0217619	0.135489	7.60026	0.71	7.60026	0.71	#N/A	#N/A	#N/A	#N/A
SLIV_30090	D6EPP2	Uncharacterized protein	Cytoplasmic	A	#N/A	SCO1536	#N/A	#N/A	#N/A	4.65324	5.17279	2.25447	2.29446	0.021764	0.135489	2.21824	5.17	2.21824	5.17	#N/A	#N/A	#N/A	#N/A
SLIV_11455	A0A076LWN5	Mitochondrial biogenesis protein AIM24 (IPR002838)	Cytoplasmic	A	#N/A	SCO5408	#N/A	#N/A	#N/A	1273.49	0.674944	0.294311	2.2933	0.0218307	0.135788	10.3146	0.67	10.3146	0.67	#N/A	#N/A	#N/A	#N/A
SLIV_04645	D6EF39	Lipolytic enzyme (Uncharacterized protein)	Cytoplasmic	A	#N/A	SCO6774	#N/A	#N/A	#N/A	283.05	-0.743029	0.324071	-2.29279	0.0218599	0.135853	8.14491	-0.74	8.14491	-0.74	#N/A	#N/A	#N/A	#N/A
SLIV_22395	A0A076M2U0	N5-carboxyaminoimidazole ribonucleotide synthase (N5-CAIR synthase) (EC 6.3.4.18) (5-(carboxyamino)imidazole ribonucleotide synthetase)	Cytoplasmic	A	#N/A	SCO3060	#N/A	#N/A	#N/A	1958.25	0.425765	0.186046	2.28849	0.0221092	0.13717	10.9354	0.43	10.9354	0.43	#N/A	#N/A	#N/A	#N/A
SLIV_30460	A0A076MHC8	Putative oxidoreductase (EC 1.-.-.-)	Cytoplasmic	A	#N/A	SCO1461	#N/A	#N/A	#N/A	5656.48	0.620865	0.2713	2.28848	0.0221095	0.13717	12.4657	0.62	12.4657	0.62	#N/A	#N/A	#N/A	#N/A
SLIV_18395	A0A076M6T3	ECF sigma factor (SCO4005 homologue)	Cytoplasmic	A	#N/A	SCO4005	#N/A	#N/A	#N/A	6151.76	0.604335	0.264251	2.28698	0.0221971	0.137596	12.5868	0.6	12.5868	0.6	#N/A	#N/A	#N/A	#N/A
SLIV_11520	A0A076M304	ABC transporter ATP-binding protein	Peripheral plasma membrane protein facing the cytoplasm	F1	#N/A	SCO5395	#N/A	#N/A	#N/A	1605.12	-0.416681	0.182245	-2.28638	0.0222322	0.137696	10.6485	-0.42	10.6485	-0.42	#N/A	#N/A	#N/A	#N/A
SLIV_24410	D6ECU7	S-adenosyl-L-methionine-dependent methyltransferase	Cytoplasmic	A	#N/A	SCO2653	#N/A	#N/A	#N/A	34.2145	1.57729	0.690472	2.28436	0.0223502	0.138191	5.09654	1.58	5.09654	1.58	#N/A	#N/A	#N/A	#N/A
SLIV_36550	D6EHN3	Secreted Lipoprotein (Sec) - Solute-binding family 1-like protein	Secreted Lipoprotein	E	#N/A	SCO0273	#N/A	#N/A	#N/A	27.9756	-1.69995	0.744581	-2.2831	0.0224246	0.138344	4.80609	-1.7	4.80609	-1.7	#N/A	#N/A	#N/A	#N/A
SLIV_31765	A0A076M9Q8	Polyketide synthase	Cytoplasmic	A	#N/A	SCO1206	#N/A	#N/A	#N/A	255.444	-0.823287	0.360616	-2.283	0.0224303	0.138344	7.99686	-0.82	7.99686	-0.82	#N/A	#N/A	#N/A	#N/A
SLIV_27085	D6EIX9	Integral membrane protein of unknown function	Integral membrane	B	#N/A	SCO2124	#N/A	#N/A	#N/A	1167.4	0.503621	0.220599	2.28297	0.0224321	0.138344	10.1891	0.5	10.1891	0.5	#N/A	#N/A	#N/A	#N/A
SLIV_24720	D6ED10	Secreted protein (Sec) of unknown function	Extracellular	X	#N/A	SCO2591	#N/A	#N/A	#N/A	421.179	-0.681554	0.298653	-2.28209	0.0224837	0.138445	8.71829	-0.68	8.71829	-0.68	#N/A	#N/A	#N/A	#N/A
SLIV_09960	D6EQ60	BldB	Cytoplasmic	A	#N/A	SCO5723	#N/A	#N/A	#N/A	366.131	-0.635846	0.27863	-2.28205	0.0224866	0.138445	8.51622	-0.64	8.51622	-0.64	#N/A	#N/A	#N/A	#N/A
SLIV_13870	D6ECH3	Adenosine deaminase (EC 3.5.4.4) (Adenosine aminohydrolase)	Peripheral plasma membrane protein facing the cytoplasm	F1	#N/A	SCO4901	#N/A	#N/A	#N/A	2537.15	-0.673504	0.295308	-2.28068	0.0225671	0.138823	11.309	-0.67	11.309	-0.67	#N/A	#N/A	#N/A	#N/A
SLIV_36740	not updated/annotated yet in Uniprot	Short-chain dehydrogenase/reductase SDR (IPR002347)	Cytoplasmic	A	#N/A	SCO0235	#N/A	#N/A	#N/A	3.51927	4.7773	2.09521	2.2801	0.0226018	0.138919	1.81528	4.78	1.81528	4.78	#N/A	#N/A	#N/A	#N/A
SLIV_09405	D6EP32	Transcriptional regulator gntR-type	Nucleoid	N	#N/A	SCO5840	#N/A	#N/A	#N/A	31.927	1.90587	0.836411	2.27863	0.022689	0.139337	4.99671	1.91	4.99671	1.91	#N/A	#N/A	#N/A	#N/A
SLIV_26490	A0A076MF92	DNA-binding protein	Cytoplasmic	A	#N/A	SCO2246	#N/A	#N/A	#N/A	305.875	-0.728834	0.320125	-2.27672	0.0228032	0.13984	8.2568	-0.73	8.2568	-0.73	#N/A	#N/A	#N/A	#N/A
SLIV_23095	D6EWE8	Secreted protein (Tat) - Peptidase M6, InhA family protein	Extracellular	X	#N/A	SCO2920	#N/A	#N/A	#N/A	139.864	-1.45523	0.639208	-2.27661	0.0228095	0.13984	7.12788	-1.46	7.12788	-1.46	#N/A	#N/A	#N/A	#N/A
SLIV_16185	D6EH62	Virginiamycin B lyase (EC 4.2.99.-) (Streptogramin B lyase)	Cytoplasmic	A	#N/A	SCO4449	#N/A	#N/A	#N/A	41.201	1.5162	0.666288	2.2756	0.02287	0.140086	5.36461	1.52	5.36461	1.52	#N/A	#N/A	#N/A	#N/A
SLIV_07315	D6EKP6	Zinc finger, DksA/TraR C4-type (IPR000962) motif containing protein	Cytoplasmic	A	#N/A	SCO6164	#N/A	#N/A	#N/A	17924.3	1.34007	0.589106	2.27476	0.0229206	0.140086	14.1296	1.34	14.1296	1.34	#N/A	#N/A	#N/A	#N/A
SLIV_32065	D6ETR0	Integral membrane protein - ABC transporter system	Integral membrane	B	#N/A	SCO1147	#N/A	#N/A	#N/A	109.133	-1.07662	0.473325	-2.2746	0.0229301	0.140086	6.76994	-1.08	6.76994	-1.08	#N/A	#N/A	#N/A	#N/A
SLIV_21255	D6ERY5	S-adenosyl-L-methionine dependent methyltransferase, SAV2177 type (IPR006764)	Cytoplasmic	A	#N/A	SCO3307	#N/A	#N/A	#N/A	296.162	-0.542682	0.238592	-2.27452	0.022935	0.140086	8.21024	-0.54	8.21024	-0.54	#N/A	#N/A	#N/A	#N/A
SLIV_23230	D6EWH5	Integral membrane protein - Putative SGNH hydrolase-type esterase domain (IPR013830)	Integral membrane	B	#N/A	SCO2892	#N/A	#N/A	#N/A	1244.39	-0.416144	0.182974	-2.27433	0.0229459	0.140086	10.2812	-0.42	10.2812	-0.42	#N/A	#N/A	#N/A	#N/A
SLIV_15635	D6EFQ5	Integral membrane protein of unknown function	Integral membrane	B	#N/A	SCO4523	#N/A	#N/A	#N/A	31.3083	-1.83464	0.806918	-2.27364	0.0229874	0.140117	4.96847	-1.83	4.96847	-1.83	#N/A	#N/A	#N/A	#N/A
SLIV_18535	D6EM51	Integral membrane protein of unknown function	Integral membrane	B	#N/A	SCO3957	#N/A	#N/A	#N/A	24609.2	0.680566	0.299333	2.27361	0.0229896	0.140117	14.5869	0.68	14.5869	0.68	#N/A	#N/A	#N/A	#N/A
SLIV_35490	D6EES6	Esterase	Cytoplasmic	A	#N/A	SCO0490	#N/A	#N/A	#N/A	10.1711	3.01073	1.32585	2.2708	0.0231591	0.141032	3.34641	3.01	3.34641	3.01	#N/A	#N/A	#N/A	#N/A
SLIV_16520	D6EIH8	Acyl-CoA dehydrogenase fadE12 (EC 1.3.99.-)	Cytoplasmic	A	#N/A	SCO4382	#N/A	#N/A	#N/A	67.0167	-1.47391	0.649397	-2.26966	0.0232284	0.141335	6.06645	-1.47	6.06645	-1.47	#N/A	#N/A	#N/A	#N/A
SLIV_29505	D6ENL0	Proteasome-associated ATPase (AAA ATPase forming ring-shaped complexes) (Proteasomal ATPase)	Cytoplasmic	A	#N/A	SCO1648	#N/A	#N/A	#N/A	65800.6	-0.720959	0.318024	-2.267	0.0233905	0.142203	16.0058	-0.72	16.0058	-0.72	#N/A	#N/A	#N/A	#N/A
SLIV_16805	A0A076LZJ9	ATP-dependent DNA helicase	Cytoplasmic	A	#N/A	#N/A	#N/A	#N/A	#N/A	519.988	0.636541	0.280995	2.26531	0.0234934	0.142595	9.02233	0.64	9.02233	0.64	#N/A	#N/A	#N/A	#N/A
SLIV_19285	D6ENC0	Uncharacterized protein	Cytoplasmic	A	#N/A	#N/A	#N/A	#N/A	#N/A	328.563	-0.865571	0.3821	-2.2653	0.0234943	0.142595	8.36003	-0.87	8.36003	-0.87	#N/A	#N/A	#N/A	#N/A
SLIV_31900	D6ESH7	Uncharacterized protein	Cytoplasmic	A	#N/A	SCO1179	#N/A	#N/A	#N/A	23.2062	1.82361	0.805188	2.26482	0.0235237	0.142654	4.53644	1.82	4.53644	1.82	#N/A	#N/A	#N/A	#N/A
SLIV_04670	D6EF44	Aminotransferase	Cytoplasmic	A	#N/A	SCO6769	#N/A	#N/A	#N/A	1342.38	-0.698086	0.308441	-2.26327	0.0236189	0.143022	10.3906	-0.7	10.3906	-0.7	#N/A	#N/A	#N/A	#N/A
SLIV_28460	D6ELG9	Cob(I)yrinic acid a,c-diamide adenosyltransferase (EC 2.5.1.17)	Cytoplasmic	A	#N/A	SCO1851	#N/A	#N/A	#N/A	311.934	-0.761346	0.336403	-2.26319	0.0236237	0.143022	8.2851	-0.76	8.2851	-0.76	#N/A	#N/A	#N/A	#N/A
SLIV_27770	D6EKC9	Proline iminopeptidase (EC 3.4.11.5)	Cytoplasmic	A	#N/A	SCO1989	#N/A	#N/A	#N/A	587.247	-0.789674	0.349044	-2.26239	0.023673	0.143201	9.19782	-0.79	9.19782	-0.79	#N/A	#N/A	#N/A	#N/A
SLIV_13165	A0A076M047	Fumarate hydratase class I, anaerobic (EC 4.2.1.2)	Cytoplasmic	A	#N/A	SCO5044	#N/A	#N/A	#N/A	1200.56	-0.442317	0.195754	-2.25955	0.0238492	0.144122	10.2295	-0.44	10.2295	-0.44	#N/A	#N/A	#N/A	#N/A
SLIV_10530	D6ERI1	Secreted Lipoprotein (Sec) - Unknown function	Secreted Lipoprotein	E	#N/A	SCO5588	#N/A	#N/A	#N/A	192.961	-0.832162	0.368342	-2.25921	0.0238705	0.144122	7.59216	-0.83	7.59216	-0.83	#N/A	#N/A	#N/A	#N/A
SLIV_10790	A0A076M2M1	Protein containing Roadblock/LAMTOR2 domain (IPR004942)	Cytoplasmic	A	#N/A	SCO5543	#N/A	#N/A	#N/A	450.672	-1.00084	0.443052	-2.25898	0.0238847	0.144122	8.81593	-1	8.81593	-1	#N/A	#N/A	#N/A	#N/A
SLIV_02035	D6EVN9	Isochorismatase	Peripheral plasma membrane protein facing the cytoplasm	F1	#N/A	SCO7455	#N/A	#N/A	#N/A	64.102	-0.927927	0.410845	-2.25858	0.0239094	0.144141	6.0023	-0.93	6.0023	-0.93	#N/A	#N/A	#N/A	#N/A
SLIV_06195	A0A076M3E8	Acetyltransferase	Cytoplasmic	A	#N/A	SCO6446	#N/A	#N/A	#N/A	214.547	0.938188	0.415442	2.25829	0.0239276	0.144141	7.74515	0.94	7.74515	0.94	#N/A	#N/A	#N/A	#N/A
SLIV_36270	A0A076MKM0	Secreted protein (Tat) - Galactose-binding domain-like (IPR008979) containing protein	Extracellular	X	#N/A	SCO0335	#N/A	#N/A	#N/A	250.21	-0.896318	0.397048	-2.25746	0.0239796	0.144321	7.96699	-0.9	7.96699	-0.9	#N/A	#N/A	#N/A	#N/A
SLIV_19275	D6ENB8	Uncharacterized protein	Cytoplasmic	A	#N/A	#N/A	#N/A	#N/A	#N/A	2526.7	-0.462711	0.204995	-2.25718	0.0239971	0.144321	11.303	-0.46	11.303	-0.46	#N/A	#N/A	#N/A	#N/A
SLIV_26880	D6EIT8	Integral membrane protein - Two component sensor histidine kinase	Integral membrane	B	#N/A	SCO2166	#N/A	#N/A	#N/A	2515.35	0.567059	0.251261	2.25685	0.0240174	0.144323	11.2965	0.57	11.2965	0.57	#N/A	#N/A	#N/A	#N/A
SLIV_08085	D6ELU8	ABC transporter ATP-binding protein	Peripheral plasma membrane protein facing the cytoplasm	F1	#N/A	SCO6010	#N/A	#N/A	#N/A	198.764	-0.677717	0.300455	-2.25564	0.0240934	0.14466	7.63492	-0.68	7.63492	-0.68	#N/A	#N/A	#N/A	#N/A
SLIV_13805	D6ECG0	Deoxyribose-phosphate aldolase	Peripheral plasma membrane protein facing the cytoplasm	F1	#N/A	SCO4914	#N/A	#N/A	#N/A	2239.42	-0.70584	0.313159	-2.25394	0.0242001	0.145181	11.1289	-0.71	11.1289	-0.71	#N/A	#N/A	#N/A	#N/A
SLIV_00300	D6ER91	Uncharacterized protein	Cytoplasmic	A	#N/A	#N/A	#N/A	#N/A	#N/A	4.44496	5.09813	2.2622	2.25362	0.0242203	0.145182	2.15217	5.1	2.15217	5.1	#N/A	#N/A	#N/A	#N/A
SLIV_14735	not updated/annotated yet in Uniprot	Translation initiation factor IF-1	Cytoplasmic	A	#N/A	infA SCO4725 SC6G4.03	#N/A	#N/A	#N/A	4289.82	-0.601933	0.267138	-2.25327	0.0242421	0.145193	12.0667	-0.6	12.0667	-0.6	#N/A	#N/A	#N/A	#N/A
SLIV_21100	D6ERV2	Hydrolase	Cytoplasmic	A	#N/A	SCO3336	#N/A	#N/A	#N/A	13.8765	2.06443	0.916738	2.25193	0.024327	0.145437	3.79458	2.06	3.79458	2.06	#N/A	#N/A	#N/A	#N/A
SLIV_12425	D6EW01	Uncharacterized protein	Cytoplasmic	A	#N/A	SCO5191	#N/A	#N/A	#N/A	1249.71	-0.907309	0.402906	-2.25191	0.0243277	0.145437	10.2874	-0.91	10.2874	-0.91	#N/A	#N/A	#N/A	#N/A
SLIV_21275	A0A076MC62	Lysine--tRNA ligase (EC 6.1.1.6) (Lysyl-tRNA synthetase)	Cytoplasmic	A	#N/A	SCO3303	#N/A	#N/A	#N/A	2483.18	-0.589808	0.261942	-2.25167	0.0243429	0.145437	11.278	-0.59	11.278	-0.59	#N/A	#N/A	#N/A	#N/A
SLIV_22410	D6EUV5	Dipeptidase	Cytoplasmic	A	#N/A	SCO3057	#N/A	#N/A	#N/A	126.222	0.652217	0.289866	2.25006	0.0244449	0.145926	6.97982	0.65	6.97982	0.65	#N/A	#N/A	#N/A	#N/A
SLIV_08290	D6ELZ3	Phage phiHau3 resistance protein	Cytoplasmic	A	#N/A	#N/A	#N/A	#N/A	#N/A	241.777	-0.801537	0.356521	-2.24822	0.0245621	0.146506	7.91754	-0.8	7.91754	-0.8	#N/A	#N/A	#N/A	#N/A
SLIV_13625	D6EXT0	Protein containing TerD domain (IPR003325) - Putative stress response protein	Cytoplasmic	A	#N/A	SCO4953	#N/A	#N/A	#N/A	75.0889	-1.46403	0.65143	-2.24741	0.0246139	0.146694	6.23053	-1.46	6.23053	-1.46	#N/A	#N/A	#N/A	#N/A
SLIV_22195	D6ETM1	Secreted protein (Sec) - Secreted protein with Lysozyme-like domain (IPR023346) and LysM domain (IPR018392)	Extracellular	X	#N/A	SCO3098	#N/A	#N/A	#N/A	118.67	-0.749918	0.334025	-2.2451	0.024762	0.147456	6.89081	-0.75	6.89081	-0.75	#N/A	#N/A	#N/A	#N/A
SLIV_02710	A0A076M1P2	Uncharacterized protein	Cytoplasmic	A	#N/A	SCO7317	#N/A	#N/A	#N/A	50.8524	-1.08284	0.482831	-2.24269	0.024917	0.148257	5.66824	-1.08	5.66824	-1.08	#N/A	#N/A	#N/A	#N/A
SLIV_35820	D6EEZ1	Putative methane oxygenase	Cytoplasmic	A	#N/A	SCO0425	#N/A	#N/A	#N/A	53.9205	-0.966368	0.43155	-2.2393	0.0251366	0.149441	5.75276	-0.97	5.75276	-0.97	#N/A	#N/A	#N/A	#N/A
SLIV_24505	A0A076M3Z6	Thioredoxin-like protein (IPR012336)	Cytoplasmic	A	#N/A	SCO2634	#N/A	#N/A	#N/A	493.488	0.625948	0.27981	2.23704	0.0252834	0.150191	8.94687	0.63	8.94687	0.63	#N/A	#N/A	#N/A	#N/A
SLIV_07945	A0A076M147	Flavoprotein oxidoreductase	Cytoplasmic	A	#N/A	SCO6039	#N/A	#N/A	#N/A	136.932	0.757403	0.339099	2.23358	0.025511	0.151394	7.09732	0.76	7.09732	0.76	#N/A	#N/A	#N/A	#N/A
SLIV_07290	A0A076M0L6	Regulatory protein	Cytoplasmic	A	#N/A	SCO6169	#N/A	#N/A	#N/A	142.289	0.903229	0.404432	2.23333	0.0255275	0.151394	7.15268	0.9	7.15268	0.9	#N/A	#N/A	#N/A	#N/A
SLIV_07310	D6EKP5	Zinc finger, DksA/TraR C4-type (IPR000962) motif containing protein	Cytoplasmic	A	#N/A	SCO6165	#N/A	#N/A	#N/A	9614.35	1.34818	0.603763	2.23297	0.025551	0.151409	13.231	1.35	13.231	1.35	#N/A	#N/A	#N/A	#N/A
SLIV_19435	A0A076M122	Uncharacterized protein	Cytoplasmic	A	#N/A	#N/A	#N/A	#N/A	#N/A	71.5643	1.13836	0.510446	2.23014	0.0257384	0.152396	6.16117	1.14	6.16117	1.14	#N/A	#N/A	#N/A	#N/A
SLIV_10930	D6ERQ8	D-3-phosphoglycerate dehydrogenase (EC 1.1.1.95)	Cytoplasmic	A	#N/A	SCO5515	#N/A	#N/A	#N/A	1919.42	-0.404384	0.181477	-2.22829	0.0258614	0.15296	10.9065	-0.4	10.9065	-0.4	#N/A	#N/A	#N/A	#N/A
SLIV_14905	D6EE70	Uncharacterized protein	Cytoplasmic	A	#N/A	SCO4686	#N/A	#N/A	#N/A	67.9687	1.18441	0.531584	2.22807	0.0258758	0.15296	6.0868	1.18	6.0868	1.18	#N/A	#N/A	#N/A	#N/A
SLIV_19605	A0A076MB54	Integral membrane protein - Histidine kinase	Integral membrane	B	#N/A	SCO3740	#N/A	#N/A	#N/A	75.3239	0.820355	0.368281	2.22752	0.0259123	0.153051	6.23504	0.82	6.23504	0.82	#N/A	#N/A	#N/A	#N/A
SLIV_35035	A0A076MA19	Transcriptional regulator gntR-type	Nucleoid	N	#N/A	SCO0582	#N/A	#N/A	#N/A	163.093	0.767025	0.345461	2.22029	0.0263991	0.1558	7.34955	0.77	7.34955	0.77	#N/A	#N/A	#N/A	#N/A
SLIV_00290	A0A076LQX6	TetR family transcriptional regulator	Nucleoid	N	#N/A	SCO7815	#N/A	#N/A	#N/A	168.812	1.01131	0.455634	2.21957	0.0264479	0.155826	7.39927	1.01	7.39927	1.01	#N/A	#N/A	#N/A	#N/A
SLIV_25835	A0A076MEZ3	Uncharacterized protein	Cytoplasmic	A	#N/A	SCO2370	#N/A	#N/A	#N/A	4547.16	-0.503204	0.226721	-2.21949	0.0264537	0.155826	12.1507	-0.5	12.1507	-0.5	#N/A	#N/A	#N/A	#N/A
SLIV_20140	A0A076MBI2	Uncharacterized protein	Cytoplasmic	A	#N/A	SCO3631	#N/A	#N/A	#N/A	65.5939	1.1398	0.51359	2.21928	0.0264678	0.155826	6.03549	1.14	6.03549	1.14	#N/A	#N/A	#N/A	#N/A
SLIV_28050	A0A076MG65	Uncharacterized protein	Cytoplasmic	A	#N/A	SCO1933	#N/A	#N/A	#N/A	121.965	0.858102	0.386786	2.21854	0.0265178	0.155918	6.93033	0.86	6.93033	0.86	#N/A	#N/A	#N/A	#N/A
SLIV_04640	A0A076LZ16	Transcriptional regulator TetR-type	Nucleoid	N	#N/A	SCO6775	#N/A	#N/A	#N/A	29.4979	2.27748	1.02663	2.21842	0.0265265	0.155918	4.88254	2.28	4.88254	2.28	#N/A	#N/A	#N/A	#N/A
SLIV_23795	D6EXX7	Methylcrotonoyl-CoA carboxylase beta chain (EC 6.4.1.4)	Cytoplasmic	A	#N/A	SCO2776	#N/A	#N/A	#N/A	580.455	0.616366	0.278064	2.21664	0.0266479	0.156417	9.18104	0.62	9.18104	0.62	#N/A	#N/A	#N/A	#N/A
SLIV_18250	A0A076M2S5	MarR regulatory protein	Cytoplasmic	A	#N/A	SCO4032	#N/A	#N/A	#N/A	10.8804	2.81005	1.26776	2.21654	0.0266544	0.156417	3.44366	2.81	3.44366	2.81	#N/A	#N/A	#N/A	#N/A
SLIV_06240	D6EIA1	DabC (Uncharacterized protein)	Cytoplasmic	A	#N/A	SCO6437	#N/A	#N/A	#N/A	22.7233	-2.507	1.13171	-2.21523	0.0267446	0.15682	4.5061	-2.51	4.5061	-2.51	#N/A	#N/A	#N/A	#N/A
SLIV_20240	A0A076MBK2	Integral membrane protein - SURF1-like protein	Integral membrane	B	#N/A	SCO3611	#N/A	#N/A	#N/A	2049.59	0.40842	0.184449	2.21427	0.0268103	0.157078	11.0011	0.41	11.0011	0.41	#N/A	#N/A	#N/A	#N/A
SLIV_03170	A0A076LSC1	Secreted protein (Sec) - Chitinase	Extracellular	X	#N/A	SCO7225	#N/A	#N/A	#N/A	8.41867	-3.40315	1.53756	-2.21335	0.0268737	0.157229	3.07359	-3.4	3.07359	-3.4	#N/A	#N/A	#N/A	#N/A
SLIV_33240	A0A076MF80	Hydrolase	Cytoplasmic	A	#N/A	SCO0939	#N/A	#N/A	#N/A	3.34716	4.69638	2.12192	2.21327	0.0268793	0.157229	1.74294	4.7	1.74294	4.7	#N/A	#N/A	#N/A	#N/A
SLIV_33250	D6EVJ5	Universal stress protein A (IPR006015)	Cytoplasmic	A	#N/A	SCO0937	#N/A	#N/A	#N/A	14.6084	2.09043	0.944942	2.21223	0.0269509	0.157521	3.86872	2.09	3.86872	2.09	#N/A	#N/A	#N/A	#N/A
SLIV_05195	D6EGJ4	Transketolase (EC 2.2.1.1)	Peripheral plasma membrane protein facing the cytoplasm	F1	#N/A	SCO6663	#N/A	#N/A	#N/A	114.925	-0.906216	0.409981	-2.21038	0.0270786	0.15814	6.84455	-0.91	6.84455	-0.91	#N/A	#N/A	#N/A	#N/A
SLIV_15680	D6EFR4	Integral membrane protein of unknown function	Integral membrane	B	#N/A	SCO4514	#N/A	#N/A	#N/A	296.062	-0.986624	0.446434	-2.21001	0.0271043	0.158163	8.20975	-0.99	8.20975	-0.99	#N/A	#N/A	#N/A	#N/A
SLIV_37405	A0A076ML39	Integrase catalytic subunit	Cytoplasmic	A	#N/A	SCO0095	#N/A	#N/A	#N/A	163.359	-0.687652	0.311257	-2.20928	0.0271554	0.158276	7.3519	-0.69	7.3519	-0.69	#N/A	#N/A	#N/A	#N/A
SLIV_22460	D6EUW5	Integral membrane protein containing cell envelope-related transcriptional attenuator domain (IPR004474)	Integral membrane	B	#N/A	SCO3047	#N/A	#N/A	#N/A	81.8375	-1.03054	0.466495	-2.20911	0.0271673	0.158276	6.35469	-1.03	6.35469	-1.03	#N/A	#N/A	#N/A	#N/A
SLIV_15060	D6EFE3	DNA-directed RNA polymerase subunit beta' (RNAP subunit beta') (EC 2.7.7.6) (RNA polymerase subunit beta') (Transcriptase subunit beta')	Cytoplasmic	A	#N/A	SCO4655	#N/A	#N/A	#N/A	20276	-0.455304	0.206289	-2.20711	0.0273061	0.158958	14.3075	-0.46	14.3075	-0.46	#N/A	#N/A	#N/A	#N/A
SLIV_23200	D6EWG9	Integral membrane protein - molecular chaperone	Integral membrane	B	#N/A	SCO2898	#N/A	#N/A	#N/A	249.868	-0.755833	0.342595	-2.2062	0.0273702	0.159062	7.96502	-0.76	7.96502	-0.76	#N/A	#N/A	#N/A	#N/A
SLIV_20010	D6EPH1	Uncharacterized protein	Cytoplasmic	A	#N/A	SCO3656	#N/A	#N/A	#N/A	1095.57	-0.531293	0.240825	-2.20614	0.0273745	0.159062	10.0975	-0.53	10.0975	-0.53	#N/A	#N/A	#N/A	#N/A
SLIV_04650	D6EF40	Secreted protein (Sec) - Peptidase containing LysM_dom (IPR018392) and Peptidase M23 (IPR016047) domains	Extracellular	X	#N/A	SCO6773	#N/A	#N/A	#N/A	79.3218	1.28558	0.582788	2.20592	0.0273898	0.159062	6.30965	1.29	6.30965	1.29	#N/A	#N/A	#N/A	#N/A
SLIV_18255	D6EL82	Integral membrane protein - Membrane transporter	Integral membrane	B	#N/A	SCO4031	#N/A	#N/A	#N/A	43.0649	1.19561	0.542281	2.20478	0.0274694	0.159279	5.42844	1.2	5.42844	1.2	#N/A	#N/A	#N/A	#N/A
SLIV_05610	A0A076LZH8	Integral membrane protein of unknown function	Integral membrane	B	#N/A	#N/A	#N/A	#N/A	#N/A	5.31544	-4.4304	2.00947	-2.20476	0.027471	0.159279	2.41019	-4.43	2.41019	-4.43	#N/A	#N/A	#N/A	#N/A
SLIV_16575	D6EII9	DinB/YfiT-like putative metal-dependent hydrolase (IPR027369)	Cytoplasmic	A	#N/A	SCO4371	#N/A	#N/A	#N/A	119.312	0.841582	0.381867	2.20386	0.0275341	0.159518	6.89859	0.84	6.89859	0.84	#N/A	#N/A	#N/A	#N/A
SLIV_09970	A0A076M5J8	Integral membrane protein - T7SS EccC-like protein	Integral membrane	B	#N/A	SCO5734	#N/A	#N/A	#N/A	1713.49	-0.484278	0.219796	-2.20331	0.0275732	0.159536	10.7427	-0.48	10.7427	-0.48	#N/A	#N/A	#N/A	#N/A
SLIV_29560	A0A076M8L6	PafC-like protein	Cytoplasmic	A	#N/A	SCO1636	#N/A	#N/A	#N/A	625.355	-0.505867	0.229606	-2.20319	0.0275811	0.159536	9.28853	-0.51	9.28853	-0.51	#N/A	#N/A	#N/A	#N/A
SLIV_30965	D6EQY4	Integral membrane protein containing EamA domain (IPR000620)	Integral membrane	B	#N/A	SCO1362	#N/A	#N/A	#N/A	13.9184	2.08905	0.948988	2.20135	0.0277114	0.160162	3.79892	2.09	3.79892	2.09	#N/A	#N/A	#N/A	#N/A
SLIV_20455	D6EQH2	Epoxide hydrolase-like protein (IPR000639)	Cytoplasmic	A	#N/A	SCO3566	#N/A	#N/A	#N/A	389.719	0.567633	0.257991	2.20021	0.0277923	0.160468	8.60629	0.57	8.60629	0.57	#N/A	#N/A	#N/A	#N/A
SLIV_24510	D6ECW7	Superoxide dismutase (EC 1.15.1.1)	Cytoplasmic, Extracellular vesicle	A,V	#N/A	SCO2633	#N/A	#N/A	#N/A	2020.79	-0.441616	0.200762	-2.19969	0.0278286	0.160468	10.9807	-0.44	10.9807	-0.44	#N/A	#N/A	#N/A	#N/A
SLIV_16910	D6EIQ4	Oxidoreductase	Cytoplasmic	A	#N/A	SCO4297	#N/A	#N/A	#N/A	233.266	0.692031	0.314608	2.19966	0.0278307	0.160468	7.86583	0.69	7.86583	0.69	#N/A	#N/A	#N/A	#N/A
SLIV_09460	A0A076M1K4	Integral membrane protein - Signal transduction histidine kinase, sporulation regulator SpoOB (IPR016120)	Integral membrane	B	#N/A	SCO5829	#N/A	#N/A	#N/A	106.963	0.988225	0.449707	2.19749	0.0279858	0.16122	6.74096	0.99	6.74096	0.99	#N/A	#N/A	#N/A	#N/A
SLIV_01570	D6EUA3	Secreted protein (Sec) - Sulfatase-modifying factor 1 (EC 1.8.99.-)	Extracellular	X	#N/A	SCO7548	#N/A	#N/A	#N/A	3.95495	4.14892	1.88829	2.19718	0.0280076	0.16122	1.98366	4.15	1.98366	4.15	#N/A	#N/A	#N/A	#N/A
SLIV_24060	A0A076MA02	Integral membrane protein - ABC-2 family transporter protein (IPR032688)	Integral membrane	B	#N/A	SCO2722	#N/A	#N/A	#N/A	152.579	-0.842048	0.383289	-2.1969	0.0280277	0.16122	7.25341	-0.84	7.25341	-0.84	#N/A	#N/A	#N/A	#N/A
SLIV_16935	D6EIQ9	Glucosyl-3-phosphoglycerate synthase (EC 2.4.1.266)	Cytoplasmic	A	#N/A	SCO4292	#N/A	#N/A	#N/A	188.199	0.804921	0.366563	2.19586	0.0281018	0.161518	7.55612	0.8	7.55612	0.8	#N/A	#N/A	#N/A	#N/A
SLIV_30045	D6ENW6	Putative stress-induced transcription regulator (IPR010852)	Cytoplasmic	A	#N/A	SCO1542	#N/A	#N/A	#N/A	703.416	0.563045	0.2565	2.1951	0.0281562	0.161616	9.45824	0.56	9.45824	0.56	#N/A	#N/A	#N/A	#N/A
SLIV_17805	D6EL03	NADH dehydrogenase	Cytoplasmic	A	#N/A	SCO4119	#N/A	#N/A	#N/A	647.753	-0.568175	0.25886	-2.19492	0.0281697	0.161616	9.3393	-0.57	9.3393	-0.57	#N/A	#N/A	#N/A	#N/A
SLIV_12415	A0A076M703	Bacteriocin biosynthesis, cyclodehydratase	Cytoplasmic	A	#N/A	SCO5193	#N/A	#N/A	#N/A	25.9043	1.89662	0.864185	2.1947	0.0281854	0.161616	4.69512	1.9	4.69512	1.9	#N/A	#N/A	#N/A	#N/A
SLIV_12855	D6EW88	Fumarate reductase iron-sulfur subunit	Cytoplasmic	A	#N/A	SCO5106	#N/A	#N/A	#N/A	93.7691	-1.13066	0.515303	-2.19417	0.0282232	0.161699	6.55104	-1.13	6.55104	-1.13	#N/A	#N/A	#N/A	#N/A
SLIV_16720	A0A076LZI6	Putative transcription repressor (Uncharacterized protein)	Cytoplasmic	A	#N/A	SCO4335	#N/A	#N/A	#N/A	640.807	-0.616973	0.281225	-2.19387	0.0282445	0.161699	9.32375	-0.62	9.32375	-0.62	#N/A	#N/A	#N/A	#N/A
SLIV_25300	D6EEG9	Short chain dehydrogenase	Cytoplasmic	A	#N/A	SCO2477	#N/A	#N/A	#N/A	10.9359	2.52206	1.14988	2.19333	0.0282836	0.161741	3.451	2.52	3.451	2.52	#N/A	#N/A	#N/A	#N/A
SLIV_28455	D6ELG8	Hydrogenobyrinate a,c-diamide synthase (EC 6.3.5.9) (Hydrogenobyrinic acid a,c-diamide synthase)	Cytoplasmic	A	#N/A	SCO1852	#N/A	#N/A	#N/A	352.326	-0.886532	0.404239	-2.19309	0.028301	0.161741	8.46077	-0.89	8.46077	-0.89	#N/A	#N/A	#N/A	#N/A
SLIV_04360	D6EDU2	Aldolase (Uncharacterized protein)	Cytoplasmic	A	#N/A	SCO6977	#N/A	#N/A	#N/A	103.16	1.24999	0.570089	2.19262	0.0283347	0.161741	6.68874	1.25	6.68874	1.25	#N/A	#N/A	#N/A	#N/A
SLIV_32055	D6ETQ8	Uncharacterized protein	Cytoplasmic	A	#N/A	SCO1149	#N/A	#N/A	#N/A	465.772	-0.699215	0.318907	-2.19254	0.0283408	0.161741	8.86348	-0.7	8.86348	-0.7	#N/A	#N/A	#N/A	#N/A
SLIV_23490	D6EWM3	Integral membrane protein - Stomatin family protein (IPR001972)	Integral membrane	B	#N/A	SCO2834	#N/A	#N/A	#N/A	19.3881	2.02098	0.922335	2.19115	0.0284406	0.162183	4.2771	2.02	4.2771	2.02	#N/A	#N/A	#N/A	#N/A
SLIV_12845	not updated/annotated yet in Uniprot	FAD-dependent oxidoreductase 2 (IPR003953) - succinate dehydrogenase flavoprotein subunit, N-terminus, putative pseudogene	Cytoplasmic	A	#N/A	SCO5107	#N/A	#N/A	#N/A	127.934	-0.668366	0.305175	-2.19011	0.0285164	0.162298	6.99925	-0.67	6.99925	-0.67	#N/A	#N/A	#N/A	#N/A
SLIV_11460	A0A076LZ21	Mitochondrial biogenesis protein AIM24 (IPR002838)	Cytoplasmic	A	#N/A	SCO5407	#N/A	#N/A	#N/A	986.917	0.630934	0.288096	2.19001	0.0285233	0.162298	9.94679	0.63	9.94679	0.63	#N/A	#N/A	#N/A	#N/A
SLIV_19975	D6EPG3	Regulatory protein	Cytoplasmic	A	#N/A	SCO3665	#N/A	#N/A	#N/A	478.551	0.409986	0.187212	2.18995	0.0285278	0.162298	8.90253	0.41	8.90253	0.41	#N/A	#N/A	#N/A	#N/A
SLIV_07240	D6EKN1	Secreted protein (Tat) - UDP-glucuronic acid decarboxylase 1 (EC 4.1.1.35)	Extracellular	X	#N/A	SCO6179	#N/A	#N/A	#N/A	761.855	-0.507124	0.231661	-2.18908	0.0285913	0.162532	9.57337	-0.51	9.57337	-0.51	#N/A	#N/A	#N/A	#N/A
SLIV_30295	D6EPT2	Shikimate kinase (SK) (EC 2.7.1.71)	Cytoplasmic	A	#N/A	SCO1495	#N/A	#N/A	#N/A	213.371	0.588128	0.268797	2.188	0.0286694	0.162849	7.73722	0.59	7.73722	0.59	#N/A	#N/A	#N/A	#N/A
SLIV_18670	A0A076M6S1	HTH-type transcriptional regulator AraB	Nucleoid	N	#N/A	SCO3919	#N/A	#N/A	#N/A	470.779	-0.556855	0.254669	-2.18658	0.0287731	0.162981	8.87891	-0.56	8.87891	-0.56	#N/A	#N/A	#N/A	#N/A
SLIV_30465	D6EPW6	Uncharacterized protein	Cytoplasmic	A	#N/A	SCO1460	#N/A	#N/A	#N/A	126.496	1.02199	0.467402	2.18654	0.0287762	0.162981	6.98295	1.02	6.98295	1.02	#N/A	#N/A	#N/A	#N/A
SLIV_02525	D6EVY9	2,5-diketo-D-gluconic acid reductase B (EC 1.1.1.274)	Cytoplasmic	A	#N/A	SCO7356	#N/A	#N/A	#N/A	145.096	-0.838948	0.3837	-2.18647	0.0287814	0.162981	7.18086	-0.84	7.18086	-0.84	#N/A	#N/A	#N/A	#N/A
SLIV_35985	D6EG72	Transferase	Cytoplasmic	A	#N/A	SCO0391	#N/A	#N/A	#N/A	68.9452	1.08636	0.496858	2.18645	0.0287825	0.162981	6.10738	1.09	6.10738	1.09	#N/A	#N/A	#N/A	#N/A
SLIV_21265	A0A076M885	Integral membrane protein - Acyltransferase 3	Integral membrane	B	#N/A	SCO3305	#N/A	#N/A	#N/A	181.579	-0.629455	0.288166	-2.18435	0.0289366	0.163726	7.50445	-0.63	7.50445	-0.63	#N/A	#N/A	#N/A	#N/A
SLIV_33325	D6EWQ8	Acyl-CoA N-acyltransferase (IPR016181)	Cytoplasmic	A	#N/A	SCO0921	#N/A	#N/A	#N/A	29.5218	-1.84795	0.846206	-2.18381	0.0289762	0.163822	4.88371	-1.85	4.88371	-1.85	#N/A	#N/A	#N/A	#N/A
SLIV_14095	D6ECL6	Succinate dehydrogenase flavoprotein subunit (EC 1.3.5.1)	Peripheral plasma membrane protein facing the cytoplasm	F1	#N/A	SCO4856	#N/A	#N/A	#N/A	2236.38	-0.414805	0.190062	-2.18247	0.0290748	0.164044	11.127	-0.41	11.127	-0.41	#N/A	#N/A	#N/A	#N/A
SLIV_15840	D6EGZ3	Integral membrane protein - Ser/Thr protein kinase	Integral membrane	B	#N/A	SCO4487	#N/A	#N/A	#N/A	50.8646	-1.09014	0.49952	-2.18237	0.0290824	0.164044	5.66859	-1.09	5.66859	-1.09	#N/A	#N/A	#N/A	#N/A
SLIV_21880	D6ETG1	Uncharacterized protein	Cytoplasmic	A	#N/A	SCO3163	#N/A	#N/A	#N/A	478.063	-0.570909	0.261602	-2.18236	0.029083	0.164044	8.90106	-0.57	8.90106	-0.57	#N/A	#N/A	#N/A	#N/A
SLIV_08120	D6ELV5	DNA-binding protein	Cytoplasmic	A	#N/A	SCO6003	#N/A	#N/A	#N/A	141.378	0.619179	0.284181	2.17882	0.0293449	0.165392	7.14341	0.62	7.14341	0.62	#N/A	#N/A	#N/A	#N/A
SLIV_11845	D6EUI3	Secreted Lipoprotein (Sec) - unknown function	Secreted Lipoprotein	E	#N/A	SCO5305	#N/A	#N/A	#N/A	13.9305	2.00277	0.920017	2.17689	0.029489	0.166076	3.80017	2	3.80017	2	#N/A	#N/A	#N/A	#N/A
SLIV_36785	A0A076MGW9	Uncharacterized protein	Cytoplasmic	A	#N/A	SCO0224	#N/A	#N/A	#N/A	36.7161	1.22853	0.564642	2.17577	0.0295728	0.166419	5.19834	1.23	5.19834	1.23	#N/A	#N/A	#N/A	#N/A
SLIV_05600	D6EGS6	Transcriptional regulator gntR-type	Nucleoid	N	#N/A	SCO6565	#N/A	#N/A	#N/A	2016.97	-0.540862	0.248642	-2.17526	0.0296105	0.166502	10.978	-0.54	10.978	-0.54	#N/A	#N/A	#N/A	#N/A
SLIV_21350	D6ES03	Integral membrane protein of unknown function	Integral membrane	B	#N/A	SCO3288	#N/A	#N/A	#N/A	1326.32	0.446832	0.205474	2.17464	0.0296572	0.166635	10.3732	0.45	10.3732	0.45	#N/A	#N/A	#N/A	#N/A
SLIV_20570	D6EQJ4	DNA topoisomerase 1 (EC 5.99.1.2) (DNA topoisomerase I)	Cytoplasmic	A	#N/A	SCO3543	#N/A	#N/A	#N/A	2135.13	-0.363451	0.167188	-2.17391	0.0297116	0.166812	11.0601	-0.36	11.0601	-0.36	#N/A	#N/A	#N/A	#N/A
SLIV_26855	D6EIT3	Secreted Lipoprotein (Sec) - HtrA1 protease	Secreted Lipoprotein	E	#N/A	SCO2171	#N/A	#N/A	#N/A	30.1711	1.67323	0.769855	2.17343	0.0297478	0.166886	4.9151	1.67	4.9151	1.67	#N/A	#N/A	#N/A	#N/A
SLIV_13795	A0A076M4A8	Putative phosphomannomutase (EC 5.4.2.8)	Cytoplasmic	A	#N/A	SCO4916	#N/A	#N/A	#N/A	189.137	0.736295	0.3389	2.1726	0.0298103	0.167108	7.56329	0.74	7.56329	0.74	#N/A	#N/A	#N/A	#N/A
SLIV_25675	D6EFU0	L-arabinose transport ATP-binding protein AraG (EC 3.6.3.17)	Cytoplasmic	A	#N/A	SCO2405	#N/A	#N/A	#N/A	51.8336	-1.22552	0.564319	-2.17169	0.0298793	0.167314	5.69582	-1.23	5.69582	-1.23	#N/A	#N/A	#N/A	#N/A
SLIV_29105	A0A076M8F5	GntR family transcriptional regulator	Nucleoid	N	#N/A	SCO1728	#N/A	#N/A	#N/A	24.1573	1.3218	0.608702	2.1715	0.0298931	0.167314	4.59439	1.32	4.59439	1.32	#N/A	#N/A	#N/A	#N/A
SLIV_03030	D6EXD4	Magnesium or manganese-dependent protein phosphatase	Cytoplasmic	A	#N/A	SCO7253	#N/A	#N/A	#N/A	710.855	0.476362	0.219427	2.17094	0.0299359	0.167375	9.47341	0.48	9.47341	0.48	#N/A	#N/A	#N/A	#N/A
SLIV_16710	A0A076M5W6	Integral membrane protein - Membrane transporter	Integral membrane	B	#N/A	SCO4337	#N/A	#N/A	#N/A	1542.53	0.602658	0.277627	2.17075	0.0299501	0.167375	10.5911	0.6	10.5911	0.6	#N/A	#N/A	#N/A	#N/A
SLIV_22425	D6EUV8	DNA-binding protein (Uncharacterized protein)	Cytoplasmic	A	#N/A	SCO3054	#N/A	#N/A	#N/A	12.0082	3.01542	1.39013	2.16916	0.0300704	0.167918	3.58595	3.02	3.58595	3.02	#N/A	#N/A	#N/A	#N/A
SLIV_29385	D6EMS0	Uncharacterized protein	Cytoplasmic	A	#N/A	SCO1672	#N/A	#N/A	#N/A	513.554	-0.514609	0.237487	-2.1669	0.0302428	0.168751	9.00437	-0.51	9.00437	-0.51	#N/A	#N/A	#N/A	#N/A
SLIV_17255	A0A076M9R7	Uncharacterized protein	Cytoplasmic	A	#N/A	SCO4227	#N/A	#N/A	#N/A	2010.37	0.399326	0.184362	2.16599	0.030312	0.169008	10.9732	0.4	10.9732	0.4	#N/A	#N/A	#N/A	#N/A
SLIV_31255	D6ER45	Uncharacterized protein	Cytoplasmic	A	#N/A	SCO1307	#N/A	#N/A	#N/A	127.099	-0.899108	0.415876	-2.16196	0.0306212	0.170601	6.98981	-0.9	6.98981	-0.9	#N/A	#N/A	#N/A	#N/A
SLIV_14125	D6ECM2	TetR family transcriptional regulator	Nucleoid	N	#N/A	SCO4850	#N/A	#N/A	#N/A	44.1516	-1.4079	0.651706	-2.16032	0.0307475	0.171173	5.46439	-1.41	5.46439	-1.41	#N/A	#N/A	#N/A	#N/A
SLIV_29730	D6ENQ7	50S ribosomal protein L35	Ribosomal	r	#N/A	SCO1599	#N/A	#N/A	#N/A	2228.7	0.637108	0.295062	2.15924	0.0308317	0.171419	11.122	0.64	11.122	0.64	#N/A	#N/A	#N/A	#N/A
SLIV_36045	D6EG84	Catalase (EC 1.11.1.6)	Cytoplasmic, Extracellular vesicle	A,V	#N/A	SCO0379	#N/A	#N/A	#N/A	18253	-0.504655	0.233729	-2.15914	0.0308389	0.171419	14.1558	-0.5	14.1558	-0.5	#N/A	#N/A	#N/A	#N/A
SLIV_09540	A0A076M1W2	Uncharacterized protein	Cytoplasmic	A	#N/A	SCO5814	#N/A	#N/A	#N/A	1215.23	-0.560131	0.259475	-2.15871	0.030873	0.171477	10.247	-0.56	10.247	-0.56	#N/A	#N/A	#N/A	#N/A
SLIV_19150	D6EN91	Integral membrane protein - Transport permease protein	Integral membrane	B	#N/A	SCO3825	#N/A	#N/A	#N/A	266.039	-0.967864	0.448431	-2.15834	0.0309018	0.171506	8.0555	-0.97	8.0555	-0.97	#N/A	#N/A	#N/A	#N/A
SLIV_27705	A0A076M7N7	Uncharacterized protein	Cytoplasmic	A	#N/A	SCO2002	#N/A	#N/A	#N/A	26.6675	1.70318	0.789494	2.15731	0.0309816	0.171818	4.73701	1.7	4.73701	1.7	#N/A	#N/A	#N/A	#N/A
SLIV_13685	D6EXU3	Oxidoreductase (Uncharacterized protein)	Cytoplasmic	A	#N/A	SCO4937	#N/A	#N/A	#N/A	61.233	-1.62359	0.753401	-2.15502	0.0311602	0.172676	5.93624	-1.62	5.93624	-1.62	#N/A	#N/A	#N/A	#N/A
SLIV_07110	D6EKK8	2-hydroxy-3-oxopropionate reductase (EC 1.1.1.60)	Cytoplasmic	A	#N/A	SCO6205	#N/A	#N/A	#N/A	85.0948	-1.50358	0.698329	-2.15311	0.0313102	0.173373	6.411	-1.5	6.411	-1.5	#N/A	#N/A	#N/A	#N/A
SLIV_08655	D6EMX8	Integral membrane protein of unknown function	Integral membrane	B	#N/A	SCO5992	#N/A	#N/A	#N/A	127.637	0.685573	0.318499	2.15251	0.0313568	0.173373	6.9959	0.69	6.9959	0.69	#N/A	#N/A	#N/A	#N/A
SLIV_15505	D6EFM9	Secreted Lipoprotein (Sec) - Glycoside hydrolase superfamily protein (IPR017853)	Secreted Lipoprotein	E	#N/A	SCO4552	#N/A	#N/A	#N/A	25.1221	1.6559	0.769309	2.15245	0.0313619	0.173373	4.65089	1.66	4.65089	1.66	#N/A	#N/A	#N/A	#N/A
SLIV_32190	A0A076M8G6	Regulatory protein	Cytoplasmic	A	#N/A	SCO1122	#N/A	#N/A	#N/A	255.254	0.595396	0.276645	2.1522	0.0313813	0.173373	7.99579	0.6	7.99579	0.6	#N/A	#N/A	#N/A	#N/A
SLIV_13225	D6EXK2	Alkyl hydroperoxide reductase subunit C (EC 1.11.1.15)	Peripheral plasma membrane protein facing the cytoplasm	F1	#N/A	SCO5032	#N/A	#N/A	#N/A	208.901	-0.907312	0.4221	-2.14952	0.0315931	0.17441	7.70667	-0.91	7.70667	-0.91	#N/A	#N/A	#N/A	#N/A
SLIV_00680	D6ESM3	Secreted protein (Sec) - Unknown function	Extracellular	X	#N/A	SCO7725	#N/A	#N/A	#N/A	11.5138	3.38915	1.57742	2.14855	0.0316704	0.174704	3.52529	3.39	3.52529	3.39	#N/A	#N/A	#N/A	#N/A
SLIV_30585	D6EPZ0	Secreted protein (Sec) - CO dehydrogenase flavoprotein-like protein containing Transporter-associated domain (IPR005170)	Extracellular	X	#N/A	SCO1436	#N/A	#N/A	#N/A	569.573	-0.481682	0.224256	-2.14791	0.0317212	0.174852	9.15374	-0.48	9.15374	-0.48	#N/A	#N/A	#N/A	#N/A
SLIV_09975	D6EQ63	Secreted protein (T7SS) - ESAT-6-like protein (EsxA protein)	Extracellular	X	#N/A	#N/A	#N/A	#N/A	#N/A	388.169	-0.721367	0.335964	-2.14716	0.0317806	0.174926	8.60054	-0.72	8.60054	-0.72	#N/A	#N/A	#N/A	#N/A
SLIV_25130	A0A076M6D5	Uncharacterized protein	Cytoplasmic	A	#N/A	SCO2511	#N/A	#N/A	#N/A	754.208	0.466985	0.217493	2.14713	0.0317828	0.174926	9.55882	0.47	9.55882	0.47	#N/A	#N/A	#N/A	#N/A
SLIV_16390	D6EIF1	Putative zinc-finger containing protein (IPR027383)	Cytoplasmic	A	#N/A	SCO4408	#N/A	#N/A	#N/A	2621.24	0.647012	0.301527	2.14578	0.0318905	0.175386	11.356	0.65	11.356	0.65	#N/A	#N/A	#N/A	#N/A
SLIV_09945	D6EQ57	Putative zinc protease (EC 3.4.24.-)	Cytoplasmic	A	#N/A	SCO5738	#N/A	#N/A	#N/A	415.804	0.564033	0.263224	2.14279	0.03213	0.176569	8.69976	0.56	8.69976	0.56	#N/A	#N/A	#N/A	#N/A
SLIV_24760	D6ED19	Integral membrane protein of unknown function	Integral membrane	B	#N/A	SCO2583	#N/A	#N/A	#N/A	739.849	-0.449096	0.209669	-2.14193	0.0321991	0.176756	9.53109	-0.45	9.53109	-0.45	#N/A	#N/A	#N/A	#N/A
SLIV_14705	A0A076M8A2	tRNA pseudouridine synthase A (EC 5.4.99.12) (tRNA pseudouridine(38-40) synthase) (tRNA pseudouridylate synthase I) (tRNA-uridine isomerase I)	Cytoplasmic	A	#N/A	SCO4731	#N/A	#N/A	#N/A	66.9297	0.894261	0.417535	2.14176	0.0322126	0.176756	6.06457	0.89	6.06457	0.89	#N/A	#N/A	#N/A	#N/A
SLIV_23550	D6EWN4	Decarboxylase	Cytoplasmic	A	#N/A	SCO2823	#N/A	#N/A	#N/A	949.6	0.501632	0.234689	2.13743	0.0325631	0.17843	9.89118	0.5	9.89118	0.5	#N/A	#N/A	#N/A	#N/A
SLIV_03105	A0A076LY70	Uncharacterized protein	Cytoplasmic	A	#N/A	SCO7238	#N/A	#N/A	#N/A	6.48835	-2.99779	1.40255	-2.13738	0.0325669	0.17843	2.69785	-3	2.69785	-3	#N/A	#N/A	#N/A	#N/A
SLIV_22715	A0A076M513	Transferase	Cytoplasmic	A	#N/A	SCO2997	#N/A	#N/A	#N/A	108.918	0.822527	0.385278	2.13489	0.0327697	0.17932	6.7671	0.82	6.7671	0.82	#N/A	#N/A	#N/A	#N/A
SLIV_26950	D6EIV2	Integral membrane protein - Putative cytochrome c oxidase subunit 3 (EC 1.9.3.1)	Integral membrane	B	#N/A	SCO2151	#N/A	#N/A	#N/A	5013.37	-0.465888	0.218237	-2.13478	0.0327786	0.17932	12.2916	-0.47	12.2916	-0.47	#N/A	#N/A	#N/A	#N/A
SLIV_14260	D6ECQ1	Forkhead-associated (FHA) domain (IPR000253) containing protein	Cytoplasmic	A	#N/A	SCO4821	#N/A	#N/A	#N/A	106.174	-1.007	0.471801	-2.13439	0.0328112	0.179363	6.73029	-1.01	6.73029	-1.01	#N/A	#N/A	#N/A	#N/A
SLIV_26835	D6EHM7	Nicotinate-nucleotide--dimethylbenzimidazole phosphoribosyltransferase (EC 2.4.2.21)	Cytoplasmic	A	#N/A	SCO2175	#N/A	#N/A	#N/A	29.2209	1.59905	0.749512	2.13345	0.0328878	0.179587	4.86893	1.6	4.86893	1.6	#N/A	#N/A	#N/A	#N/A
SLIV_08700	A0A076LXJ6	Fatty acid-CoA ligase	Peripheral plasma membrane protein facing the cytoplasm	F1	#N/A	SCO5983	#N/A	#N/A	#N/A	1741.09	0.499503	0.234158	2.13319	0.0329091	0.179587	10.7658	0.5	10.7658	0.5	#N/A	#N/A	#N/A	#N/A
SLIV_23875	D6EXZ3	Secreted Lipoprotein (Sec) - Unknown function	Secreted Lipoprotein	E	#N/A	SCO2760	#N/A	#N/A	#N/A	6.41017	4.17136	1.95578	2.13284	0.0329378	0.179587	2.68036	4.17	2.68036	4.17	#N/A	#N/A	#N/A	#N/A
SLIV_11525	A0A076M6G1	Integral membrane protein - ABC transporter system	Integral membrane	B	#N/A	SCO5394	#N/A	#N/A	#N/A	712.809	-0.42061	0.197222	-2.13268	0.032951	0.179587	9.47737	-0.42	9.47737	-0.42	#N/A	#N/A	#N/A	#N/A
SLIV_27675	D6EKA9	Secreted Lipoprotein (Sec) - Branched chain amino acid binding protein	Secreted Lipoprotein	E	#N/A	SCO2008	#N/A	#N/A	#N/A	7291.63	-0.560428	0.26287	-2.13196	0.0330103	0.179775	12.832	-0.56	12.832	-0.56	#N/A	#N/A	#N/A	#N/A
SLIV_31690	D6ESD5	Transcription regulator AsnC	Nucleoid	N	#N/A	SCO1221	#N/A	#N/A	#N/A	37.3311	-1.51067	0.708775	-2.13138	0.0330575	0.179897	5.2223	-1.51	5.2223	-1.51	#N/A	#N/A	#N/A	#N/A
SLIV_25030	A0A076M6B6	Beta-glucosidase (EC 3.2.1.21)	Cytoplasmic	A	#N/A	SCO2531	#N/A	#N/A	#N/A	518.154	-0.715289	0.335672	-2.13092	0.033096	0.179972	9.01724	-0.72	9.01724	-0.72	#N/A	#N/A	#N/A	#N/A
SLIV_20795	A0A076M817	Integral membrane protein - Unknown function	Integral membrane	B	#N/A	SCO3395	#N/A	#N/A	#N/A	243.797	-0.656579	0.308177	-2.13053	0.0331282	0.180012	7.92953	-0.66	7.92953	-0.66	#N/A	#N/A	#N/A	#N/A
SLIV_23065	A0A076M593	Secreted protein (Tat) - Protein of unknown function containing Tetratricopeptide-like helical domain (IPR011990)	Extracellular	X	#N/A	SCO2926	#N/A	#N/A	#N/A	4.48606	5.08856	2.38981	2.12927	0.0332318	0.18044	2.16545	5.09	2.16545	5.09	#N/A	#N/A	#N/A	#N/A
SLIV_07435	D6EKR8	Two-component system response regulator	Cytoplasmic	A	#N/A	SCO6140	#N/A	#N/A	#N/A	54.2258	-1.25239	0.589031	-2.12619	0.0334877	0.181684	5.76091	-1.25	5.76091	-1.25	#N/A	#N/A	#N/A	#N/A
SLIV_01140	D6ESW7	Secreted protein (Sec) - Extracellular small neutral protease	Extracellular	X	#N/A	SCO7635	#N/A	#N/A	#N/A	218.045	-0.969005	0.455807	-2.12591	0.0335108	0.181684	7.76848	-0.97	7.76848	-0.97	#N/A	#N/A	#N/A	#N/A
SLIV_30960	D6EQY3	Integral membrane protein - Putative drug/metabolite transporter	Integral membrane	B	#N/A	SCO1363	#N/A	#N/A	#N/A	207.384	0.995076	0.468365	2.12457	0.0336224	0.182153	7.69616	1	7.69616	1	#N/A	#N/A	#N/A	#N/A
SLIV_20710	D6EQM3	UPF0145 protein SLIV_20710	Cytoplasmic	A	#N/A	SCO3412	#N/A	#N/A	#N/A	175.961	-0.58658	0.2763	-2.12298	0.0337552	0.182736	7.45911	-0.59	7.45911	-0.59	#N/A	#N/A	#N/A	#N/A
SLIV_16225	D6EH70	DNA-binding protein	Cytoplasmic	A	#N/A	SCO4441	#N/A	#N/A	#N/A	1596.41	-0.458727	0.216375	-2.12006	0.034001	0.18393	10.6406	-0.46	10.6406	-0.46	#N/A	#N/A	#N/A	#N/A
SLIV_13995	D6ECJ7	Integral membrane protein - Sugar translocase - GtrA-like protein	Integral membrane	B	#N/A	SCO4876	#N/A	#N/A	#N/A	24.1665	-1.58192	0.74683	-2.11818	0.03416	0.184652	4.59493	-1.58	4.59493	-1.58	#N/A	#N/A	#N/A	#N/A
SLIV_28060	D6EKI8	Protein with nucleotidiltransferase activity (IPR002934)	Cytoplasmic	A	#N/A	SCO1931	#N/A	#N/A	#N/A	99.3383	1.0463	0.494268	2.11686	0.0342714	0.185101	6.63428	1.05	6.63428	1.05	#N/A	#N/A	#N/A	#N/A
SLIV_27300	D6EJ22	Laccase domain protein	Cytoplasmic	A	#N/A	SCO2081	#N/A	#N/A	#N/A	94.9991	0.732993	0.346307	2.1166	0.034294	0.185101	6.56984	0.73	6.56984	0.73	#N/A	#N/A	#N/A	#N/A
SLIV_31155	A0A076MHP4	Integral membrane protein - PPM-type phosphatase	Integral membrane	B	#N/A	SCO1327	#N/A	#N/A	#N/A	148.123	-0.734251	0.347459	-2.1132	0.0345838	0.186526	7.21066	-0.73	7.21066	-0.73	#N/A	#N/A	#N/A	#N/A
SLIV_23010	D6EWD0	Integral membrane protein - Transmembrane transport protein	Integral membrane	B	#N/A	SCO2937	#N/A	#N/A	#N/A	85.8658	1.20865	0.572345	2.11175	0.0347076	0.186904	6.42401	1.21	6.42401	1.21	#N/A	#N/A	#N/A	#N/A
SLIV_31915	A0A076M9T7	L-arabonate dehydratase (EC 4.2.1.25)	Cytoplasmic	A	#N/A	SCO1176	#N/A	#N/A	#N/A	487.769	-0.603351	0.285719	-2.11169	0.0347126	0.186904	8.93005	-0.6	8.93005	-0.6	#N/A	#N/A	#N/A	#N/A
SLIV_28615	D6ELK2	Uncharacterized protein	Cytoplasmic	A	#N/A	#N/A	#N/A	#N/A	#N/A	302.633	-0.573742	0.271746	-2.11132	0.0347448	0.186904	8.24143	-0.57	8.24143	-0.57	#N/A	#N/A	#N/A	#N/A
SLIV_22810	D6EV38	Secreted protein (Sec) - Solute binding protein (IPR006059)	Extracellular	X	#N/A	SCO2978	#N/A	#N/A	#N/A	859.423	-0.564852	0.267553	-2.11118	0.0347567	0.186904	9.74722	-0.56	9.74722	-0.56	#N/A	#N/A	#N/A	#N/A
SLIV_14715	D6EE32	DNA-directed RNA polymerase subunit alpha (RNAP subunit alpha) (EC 2.7.7.6) (RNA polymerase subunit alpha) (Transcriptase subunit alpha)	Peripheral plasma membrane protein facing the cytoplasm, Nucleoid	F1,N	#N/A	SCO4729	#N/A	#N/A	#N/A	22495.4	-0.433237	0.205392	-2.10932	0.0349168	0.187618	14.4573	-0.43	14.4573	-0.43	#N/A	#N/A	#N/A	#N/A
SLIV_25950	D6EFZ6	Integral membrane protein - Gdt1 family protein	Integral membrane	B	#N/A	SCO2347	#N/A	#N/A	#N/A	996.495	-0.622118	0.294994	-2.10892	0.0349518	0.187618	9.96072	-0.62	9.96072	-0.62	#N/A	#N/A	#N/A	#N/A
SLIV_22925	A0A076M9C3	ECF sigma factor SigU (SCO2954 homologue)	Cytoplasmic	A	#N/A	SCO2954	#N/A	#N/A	#N/A	485.875	0.670847	0.318127	2.10874	0.0349669	0.187618	8.92444	0.67	8.92444	0.67	#N/A	#N/A	#N/A	#N/A
SLIV_17190	A0A076M232	Trehalose import ATP-binding protein SugC (EC 3.6.3.-)	Peripheral plasma membrane protein facing the cytoplasm	F1	#N/A	SCO4240	#N/A	#N/A	#N/A	1933.24	-0.49916	0.236798	-2.10796	0.0350349	0.187844	10.9168	-0.5	10.9168	-0.5	#N/A	#N/A	#N/A	#N/A
SLIV_32555	D6EU08	Secreted protein (Tat) - Putative phosphatidic acid phosphatase type 2/haloperoxidase	Extracellular	X	#N/A	SCO1047	#N/A	#N/A	#N/A	4.22864	4.24012	2.01217	2.10724	0.035097	0.188005	2.08019	4.24	2.08019	4.24	#N/A	#N/A	#N/A	#N/A
SLIV_05565	A0A076LZP2	Secreted protein (Sec) - Glycosyl hydrolase	Extracellular	X	#N/A	SCO6572	#N/A	#N/A	#N/A	372.123	-0.683566	0.324467	-2.10673	0.0351406	0.188005	8.53964	-0.68	8.53964	-0.68	#N/A	#N/A	#N/A	#N/A
SLIV_19770	D6EPC2	Integral membrane protein - ABC transporter membrane subunit	Integral membrane	B	#N/A	SCO3705	#N/A	#N/A	#N/A	25.2247	-1.95627	0.928589	-2.10671	0.0351426	0.188005	4.65677	-1.96	4.65677	-1.96	#N/A	#N/A	#N/A	#N/A
SLIV_12875	D6EW92	MutT-like protein	Cytoplasmic	A	#N/A	SCO5102	#N/A	#N/A	#N/A	59.3199	0.974496	0.463532	2.10233	0.0355247	0.18991	5.89044	0.97	5.89044	0.97	#N/A	#N/A	#N/A	#N/A
SLIV_04050	D6EDM6	Glyceraldehyde-3-phosphate dehydrogenase (EC 1.2.1.-)	Cytoplasmic	A	#N/A	SCO7040	#N/A	#N/A	#N/A	708.305	-0.497849	0.236931	-2.10124	0.0356202	0.190271	9.46823	-0.5	9.46823	-0.5	#N/A	#N/A	#N/A	#N/A
SLIV_20415	D6EQG3	YjgF/YER057c/UK114 family (IPR006175)	Cytoplasmic	A	#N/A	SCO3575	#N/A	#N/A	#N/A	314.228	-0.671349	0.319544	-2.10096	0.0356447	0.190271	8.29567	-0.67	8.29567	-0.67	#N/A	#N/A	#N/A	#N/A
SLIV_35375	D6EEQ2	Integral membrane protein - Transmembrane protein TqsA-like (IPR002549)	Integral membrane	B	#N/A	SCO0513	#N/A	#N/A	#N/A	146.869	-0.610084	0.290453	-2.10046	0.0356886	0.190306	7.19839	-0.61	7.19839	-0.61	#N/A	#N/A	#N/A	#N/A
SLIV_19735	D6EPB5	Secreted protein (Sec) - Glycoside hydrolase/deacetylase	Extracellular	X	#N/A	SCO3712	#N/A	#N/A	#N/A	463.662	-0.617309	0.293917	-2.10029	0.0357037	0.190306	8.85693	-0.62	8.85693	-0.62	#N/A	#N/A	#N/A	#N/A
SLIV_26065	D6EG20	Secreted protein (Sec) - Uncharacterized protein	Extracellular	X	#N/A	#N/A	#N/A	#N/A	#N/A	97.0827	-0.961715	0.458357	-2.09818	0.0358891	0.191154	6.60114	-0.96	6.60114	-0.96	#N/A	#N/A	#N/A	#N/A
SLIV_12595	D6EW36	Integral membrane protein - Mg2+ transporter protein, CorA-like/Zinc transport protein ZntB (IPR002523)	Integral membrane	B	#N/A	SCO5157	#N/A	#N/A	#N/A	1660.42	-0.55518	0.264659	-2.09771	0.0359304	0.191234	10.6973	-0.56	10.6973	-0.56	#N/A	#N/A	#N/A	#N/A
SLIV_32315	D6ETW0	Hydrolase	Cytoplasmic	A	#N/A	SCO1097	#N/A	#N/A	#N/A	6.69915	-3.54642	1.69109	-2.09712	0.0359826	0.191332	2.74398	-3.55	2.74398	-3.55	#N/A	#N/A	#N/A	#N/A
SLIV_13550	A0A076M0A1	Integral membrane protein of unknown function	Integral membrane	B	#N/A	SCO4968	#N/A	#N/A	#N/A	572.94	0.553458	0.263958	2.09676	0.0360145	0.191332	9.16224	0.55	9.16224	0.55	#N/A	#N/A	#N/A	#N/A
SLIV_28830	D6EMF8	NAD kinase (EC 2.7.1.23) (ATP-dependent NAD kinase)	Cytoplasmic	A	#N/A	SCO1781	#N/A	#N/A	#N/A	182.744	0.701348	0.33457	2.09627	0.0360584	0.191332	7.51368	0.7	7.51368	0.7	#N/A	#N/A	#N/A	#N/A
SLIV_07295	D6EKP2	Protein containing Tetratricopeptide-like helical domain (IPR011990) (Uncharacterized protein)	Cytoplasmic	A	#N/A	SCO6168	#N/A	#N/A	#N/A	29.7604	1.54216	0.735726	2.0961	0.0360731	0.191332	4.89532	1.54	4.89532	1.54	#N/A	#N/A	#N/A	#N/A
SLIV_10000	A0A076LVR5	Integral membrane protein - Protein of unknown function	Integral membrane	B	#N/A	#N/A	#N/A	#N/A	#N/A	150.036	-0.680364	0.324598	-2.09602	0.0360804	0.191332	7.22917	-0.68	7.22917	-0.68	#N/A	#N/A	#N/A	#N/A
SLIV_33770	D6EWZ7	Uncharacterized protein	Cytoplasmic	A	#N/A	SCO0832	#N/A	#N/A	#N/A	20.4258	-1.62429	0.775204	-2.09531	0.0361433	0.191525	4.35232	-1.62	4.35232	-1.62	#N/A	#N/A	#N/A	#N/A
SLIV_29680	A0A076M6Y7	Aldehyde dehydrogenase	Cytoplasmic	A	#N/A	SCO1612	#N/A	#N/A	#N/A	22.2525	-1.90678	0.910261	-2.09476	0.0361919	0.191643	4.4759	-1.91	4.4759	-1.91	#N/A	#N/A	#N/A	#N/A
SLIV_11175	D6ET05	Hydrolase	Cytoplasmic	A	#N/A	SCO5466	#N/A	#N/A	#N/A	8855	-0.560451	0.267627	-2.09415	0.0362467	0.191794	13.1123	-0.56	13.1123	-0.56	#N/A	#N/A	#N/A	#N/A
SLIV_34435	D6EYI0	Integral membrane protein - ABC transporter ATP-binding protein	Integral membrane	B	#N/A	SCO0700	#N/A	#N/A	#N/A	227.656	0.96825	0.462474	2.09363	0.0362928	0.191897	7.83071	0.97	7.83071	0.97	#N/A	#N/A	#N/A	#N/A
SLIV_08870	D6EN22	Uncharacterized protein	Cytoplasmic	A	#N/A	SCO5949	#N/A	#N/A	#N/A	40.0989	-1.08363	0.51787	-2.09247	0.0363969	0.192308	5.32549	-1.08	5.32549	-1.08	#N/A	#N/A	#N/A	#N/A
SLIV_04915	D6EF93	Drug-resistance pump	Peripheral plasma membrane protein facing the cytoplasm	F1	#N/A	SCO6719	#N/A	#N/A	#N/A	42.3546	-1.01314	0.48457	-2.0908	0.0365461	0.192739	5.40445	-1.01	5.40445	-1.01	#N/A	#N/A	#N/A	#N/A
SLIV_03260	D6EC25	Integral membrane protein of unknown function	Integral membrane	B	#N/A	SCO7207	#N/A	#N/A	#N/A	131.978	0.83584	0.399787	2.09072	0.0365535	0.192739	7.04415	0.84	7.04415	0.84	#N/A	#N/A	#N/A	#N/A
SLIV_10175	D6EQA4	Alpha-L-fucosidase (IPR016518)	Cytoplasmic	A	#N/A	SCO5690	#N/A	#N/A	#N/A	19.165	2.23886	1.07088	2.09067	0.0365581	0.192739	4.2604	2.24	4.2604	2.24	#N/A	#N/A	#N/A	#N/A
SLIV_16350	D6EH96	Monooxygenase	Cytoplasmic	A	#N/A	SCO4416	#N/A	#N/A	#N/A	45.9833	1.33983	0.6413	2.08924	0.0366861	0.193274	5.52304	1.34	5.52304	1.34	#N/A	#N/A	#N/A	#N/A
SLIV_19315	D6ENC6	Integral membrane protein - Transmembrane protein TqsA-like (IPR002549)	Integral membrane	B	#N/A	SCO3797	#N/A	#N/A	#N/A	7.41233	2.77279	1.32825	2.08755	0.0368385	0.193936	2.88993	2.77	2.88993	2.77	#N/A	#N/A	#N/A	#N/A
SLIV_27090	D6EIY0	Esterase/lipase	Cytoplasmic	A	#N/A	SCO2123	#N/A	#N/A	#N/A	1098.58	0.571752	0.274004	2.08665	0.0369195	0.194205	10.1014	0.57	10.1014	0.57	#N/A	#N/A	#N/A	#N/A
SLIV_26165	A0A076MF40	Uncharacterized protein	Cytoplasmic	A	#N/A	SCO2311	#N/A	#N/A	#N/A	1189.89	0.467505	0.224073	2.08639	0.036943	0.194205	10.2166	0.47	10.2166	0.47	#N/A	#N/A	#N/A	#N/A
SLIV_34950	D6EDC1	PrsR	Cytoplasmic	A	#N/A	SCO0599	#N/A	#N/A	#N/A	243.756	0.975366	0.467818	2.08493	0.0370761	0.194763	7.92929	0.98	7.92929	0.98	#N/A	#N/A	#N/A	#N/A
SLIV_10780	D6ERM7	Uncharacterized protein	Cytoplasmic	A	#N/A	SCO5545	#N/A	#N/A	#N/A	40.0959	1.08122	0.518817	2.084	0.03716	0.195063	5.32538	1.08	5.32538	1.08	#N/A	#N/A	#N/A	#N/A
SLIV_09510	D6EP53	RNA polymerase sigma factor SigA (SCO5820 homologue)	Cytoplasmic	A	#N/A	SCO5820	#N/A	#N/A	#N/A	5016.35	-0.504499	0.242173	-2.08322	0.0372311	0.195295	12.2924	-0.5	12.2924	-0.5	#N/A	#N/A	#N/A	#N/A
SLIV_30095	D6EPP3	Coenzyme Q-binding protein COQ10, START domain (IPR005031)	Cytoplasmic	A	#N/A	SCO1535	#N/A	#N/A	#N/A	63.4952	-1.27755	0.61343	-2.08264	0.0372843	0.195433	5.98858	-1.28	5.98858	-1.28	#N/A	#N/A	#N/A	#N/A
SLIV_05825	A0A076LTP1	RNA polymerase sigma factor, sigB-like (SCO6520 homologue)	Cytoplasmic	A	#N/A	SCO6520	#N/A	#N/A	#N/A	569.722	0.588189	0.28293	2.07892	0.0376245	0.197074	9.15411	0.59	9.15411	0.59	#N/A	#N/A	#N/A	#N/A
SLIV_06055	A0A076LW06	Transcriptional regulator tetR-type	Nucleoid	N	#N/A	SCO6474	#N/A	#N/A	#N/A	146.981	-0.990288	0.476493	-2.07828	0.0376832	0.197088	7.19949	-0.99	7.19949	-0.99	#N/A	#N/A	#N/A	#N/A
SLIV_36640	A0A076MGU6	Sigma factor	Cytoplasmic	A	#N/A	SCO0255	#N/A	#N/A	#N/A	151.402	-0.957864	0.460948	-2.07803	0.0377065	0.197088	7.24224	-0.96	7.24224	-0.96	#N/A	#N/A	#N/A	#N/A
SLIV_05645	A0A076M365	Secreted protein (Sec) - Neuramidase	Extracellular	X	#N/A	SCO6557	#N/A	#N/A	#N/A	27.4947	1.57149	0.756324	2.07781	0.0377273	0.197088	4.78108	1.57	4.78108	1.57	#N/A	#N/A	#N/A	#N/A
SLIV_05360	A0A076LZL6	Transcription regulator (Uncharacterized protein)	Cytoplasmic	A	#N/A	SCO6613	#N/A	#N/A	#N/A	68.3984	1.1318	0.544733	2.07771	0.0377357	0.197088	6.09589	1.13	6.09589	1.13	#N/A	#N/A	#N/A	#N/A
SLIV_00170	A0A076LSU1	Two component LuxR family transcriptional regulator	Nucleoid	N	#N/A	#N/A	#N/A	#N/A	#N/A	351.262	0.79041	0.380513	2.07722	0.0377811	0.197184	8.45641	0.79	8.45641	0.79	#N/A	#N/A	#N/A	#N/A
SLIV_33915	D6EX27	ECF sigma factor (SCO0803 homologue)	Cytoplasmic	A	#N/A	SCO0803	#N/A	#N/A	#N/A	158.046	0.909507	0.438117	2.07594	0.0378991	0.197436	7.3042	0.91	7.3042	0.91	#N/A	#N/A	#N/A	#N/A
SLIV_05310	A0A076LZL0	ATP/GTP binding protein	Cytoplasmic	A	#N/A	SCO6623	#N/A	#N/A	#N/A	911.741	-0.457813	0.220554	-2.07574	0.0379181	0.197436	9.83248	-0.46	9.83248	-0.46	#N/A	#N/A	#N/A	#N/A
SLIV_09450	D6EP41	Citrate synthase-like protein	Peripheral plasma membrane protein facing the cytoplasm	F1	#N/A	SCO5831	#N/A	#N/A	#N/A	1079.52	0.646519	0.311506	2.07547	0.0379434	0.197436	10.0762	0.65	10.0762	0.65	#N/A	#N/A	#N/A	#N/A
SLIV_25695	D6EFU4	Dehydratase	Cytoplasmic	A	#N/A	SCO2401	#N/A	#N/A	#N/A	26.16	-1.26438	0.609301	-2.07513	0.0379744	0.197436	4.70929	-1.26	4.70929	-1.26	#N/A	#N/A	#N/A	#N/A
SLIV_37355	D6EJA7	DNA-binding protein	Cytoplasmic	A	#N/A	SCO0110	#N/A	#N/A	#N/A	302.894	0.781921	0.376822	2.07504	0.0379827	0.197436	8.24267	0.78	8.24267	0.78	#N/A	#N/A	#N/A	#N/A
SLIV_23335	D6EWJ5	Domain of unknown function DUF262 (IPR004919)	Cytoplasmic	A	#N/A	#N/A	#N/A	#N/A	#N/A	83.8103	-0.950317	0.458114	-2.07441	0.0380411	0.197436	6.38906	-0.95	6.38906	-0.95	#N/A	#N/A	#N/A	#N/A
SLIV_21290	D6ERZ1	Secreted Lipoprotein (Sec) - Serine-rich lipoprotein	Secreted Lipoprotein	E	#N/A	SCO3300	#N/A	#N/A	#N/A	175.35	0.677215	0.326468	2.07436	0.0380455	0.197436	7.45409	0.68	7.45409	0.68	#N/A	#N/A	#N/A	#N/A
SLIV_12565	A0A076M756	Uncharacterized protein	Cytoplasmic	A	#N/A	SCO5163	#N/A	#N/A	#N/A	813.354	0.827631	0.398983	2.07435	0.0380469	0.197436	9.66774	0.83	9.66774	0.83	#N/A	#N/A	#N/A	#N/A
SLIV_12030	D6EUM0	Integral membrane protein of unknown function	Integral membrane	B	#N/A	SCO5266	#N/A	#N/A	#N/A	9.55627	2.81788	1.35892	2.07361	0.0381157	0.19754	3.25645	2.82	3.25645	2.82	#N/A	#N/A	#N/A	#N/A
SLIV_33950	A0A076MFG9	Integral membrane protein - Aromatic acid exporter family member 1 (IPR010343)	Integral membrane	B	#N/A	SCO0796	#N/A	#N/A	#N/A	79.6799	-1.13437	0.547065	-2.07355	0.0381213	0.19754	6.31614	-1.13	6.31614	-1.13	#N/A	#N/A	#N/A	#N/A
SLIV_00440	D6ERC2	ArsR family transcriptional regulator	Nucleoid	N	#N/A	#N/A	#N/A	#N/A	#N/A	467.693	-0.634451	0.30604	-2.07309	0.0381634	0.197618	8.86942	-0.63	8.86942	-0.63	#N/A	#N/A	#N/A	#N/A
SLIV_30200	D6EPR3	Integral membrane protein - Protein-export membrane protein SecF, component of Sec export system	Integral membrane	B	#N/A	SCO1515	#N/A	#N/A	#N/A	2813.02	-0.425177	0.205523	-2.06875	0.0385693	0.199435	11.4579	-0.43	11.4579	-0.43	#N/A	#N/A	#N/A	#N/A
SLIV_03895	D6EDJ4	Dihydroxyacetone kinase, L subunit	Cytoplasmic	A	#N/A	SCO7072	#N/A	#N/A	#N/A	210.184	0.83601	0.404531	2.06662	0.0387704	0.200332	7.71551	0.84	7.71551	0.84	#N/A	#N/A	#N/A	#N/A
SLIV_11360	D6ET42	Integral membrane protein - Membrane transporter	Integral membrane	B	#N/A	SCO5429	#N/A	#N/A	#N/A	161.444	-0.64851	0.314031	-2.06511	0.0389126	0.200782	7.33489	-0.65	7.33489	-0.65	#N/A	#N/A	#N/A	#N/A
SLIV_36245	D6EGC6	Stress-inducible protein	Cytoplasmic	A	#N/A	#N/A	#N/A	#N/A	#N/A	77.6766	1.05402	0.510394	2.06511	0.0389128	0.200782	6.27941	1.05	6.27941	1.05	#N/A	#N/A	#N/A	#N/A
SLIV_37600	A0A076MHB1	Putative ymg-like protein	Cytoplasmic	A	#N/A	#N/A	#N/A	#N/A	#N/A	226.174	-0.679276	0.329115	-2.06395	0.0390225	0.201205	7.82129	-0.68	7.82129	-0.68	#N/A	#N/A	#N/A	#N/A
SLIV_00025	A0A076LWL1	Uncharacterized protein	Cytoplasmic	A	#N/A	#N/A	#N/A	#N/A	#N/A	228.915	-0.726112	0.351868	-2.06359	0.0390562	0.201236	7.83867	-0.73	7.83867	-0.73	#N/A	#N/A	#N/A	#N/A
SLIV_28715	D6ELM1	Two component response regulator	Cytoplasmic	A	#N/A	SCO1801	#N/A	#N/A	#N/A	184.784	0.585937	0.284106	2.06239	0.0391707	0.201683	7.5297	0.59	7.5297	0.59	#N/A	#N/A	#N/A	#N/A
SLIV_31210	D6ER35	Integral membrane protein - DedA family protein (IPR032818)	Integral membrane	B	#N/A	SCO1316	#N/A	#N/A	#N/A	201.988	0.875095	0.424709	2.06046	0.0393549	0.202432	7.65813	0.88	7.65813	0.88	#N/A	#N/A	#N/A	#N/A
SLIV_36800	A0A076MCI6	Protein containing Polyketide cyclase SnoaL-like domain (IPR009959)	Cytoplasmic	A	#N/A	SCO0220	#N/A	#N/A	#N/A	1160.77	0.58707	0.284947	2.06028	0.0393719	0.202432	10.1809	0.59	10.1809	0.59	#N/A	#N/A	#N/A	#N/A
SLIV_26560	A0A076MBG2	HTH-type transcriptional regulator MalR	Nucleoid	N	#N/A	SCO2232	#N/A	#N/A	#N/A	540.273	0.457384	0.222138	2.05901	0.0394931	0.202912	9.07755	0.46	9.07755	0.46	#N/A	#N/A	#N/A	#N/A
SLIV_30810	D6EQV1	PTS system sugar phosphotransferase component IIA	Cytoplasmic	A	#N/A	SCO1390	#N/A	#N/A	#N/A	481.748	-0.647355	0.314463	-2.05861	0.0395318	0.202967	8.91213	-0.65	8.91213	-0.65	#N/A	#N/A	#N/A	#N/A
SLIV_15025	A0A076M0Z6	Elongation factor Tu (EF-Tu)	Peripheral plasma membrane protein facing the cytoplasm	F1	#N/A	SCO4662	#N/A	#N/A	#N/A	43473.6	-0.498791	0.242366	-2.05801	0.0395896	0.20306	15.4079	-0.5	15.4079	-0.5	#N/A	#N/A	#N/A	#N/A
SLIV_28955	D6EMI4	Uncharacterized protein	Cytoplasmic	A	#N/A	SCO1757	#N/A	#N/A	#N/A	306.81	0.567869	0.275954	2.05784	0.0396058	0.20306	8.2612	0.57	8.2612	0.57	#N/A	#N/A	#N/A	#N/A
SLIV_02765	D6EX78	Transcriptional regulator WhiB	Nucleoid	N	#N/A	SCO7306	#N/A	#N/A	#N/A	17.418	-1.67075	0.812583	-2.05609	0.0397737	0.2037	4.12251	-1.67	4.12251	-1.67	#N/A	#N/A	#N/A	#N/A
SLIV_18555	D6EM55	Probable RNA 2'-phosphotransferase (EC 2.7.1.-)	Cytoplasmic	A	#N/A	SCO3953	#N/A	#N/A	#N/A	94.7666	-1.00923	0.490904	-2.05587	0.0397955	0.2037	6.56631	-1.01	6.56631	-1.01	#N/A	#N/A	#N/A	#N/A
SLIV_35945	A0A076MKD4	Polysaccharide pyruvyl transferase (IPR007345)	Cytoplasmic	A	#N/A	SCO0399	#N/A	#N/A	#N/A	173.554	0.798909	0.388637	2.05567	0.0398147	0.2037	7.43924	0.8	7.43924	0.8	#N/A	#N/A	#N/A	#N/A
SLIV_11030	A0A076LWH6	Integral membrane protein - Phosphodiesterase	Integral membrane	B	#N/A	SCO5495	#N/A	#N/A	#N/A	3486.55	0.369481	0.179841	2.05449	0.0399282	0.204068	11.7676	0.37	11.7676	0.37	#N/A	#N/A	#N/A	#N/A
SLIV_24770	A0A076M669	Integral membrane protein of unknown function	Integral membrane	B	#N/A	SCO2581	#N/A	#N/A	#N/A	47.3759	-1.2995	0.632565	-2.05434	0.0399428	0.204068	5.56608	-1.3	5.56608	-1.3	#N/A	#N/A	#N/A	#N/A
SLIV_36020	A0A076MKI1	Integral membrane protein - Alcohol dehydrogenase, zinc-type	Integral membrane	B	#N/A	SCO0384	#N/A	#N/A	#N/A	184.621	0.601159	0.292947	2.05211	0.0401591	0.205029	7.52843	0.6	7.52843	0.6	#N/A	#N/A	#N/A	#N/A
SLIV_34575	A0A076MB91	Regulatory protein	Cytoplasmic	A	#N/A	SCO0673	#N/A	#N/A	#N/A	12284.7	-0.563486	0.274643	-2.0517	0.0401984	0.205085	13.5846	-0.56	13.5846	-0.56	#N/A	#N/A	#N/A	#N/A
SLIV_09635	D6EP77	GTPase HflX (GTP-binding protein HflX)	Peripheral plasma membrane protein facing the cytoplasm	F1	#N/A	SCO5796	#N/A	#N/A	#N/A	22135.7	0.530831	0.258793	2.05118	0.0402497	0.205203	14.4341	0.53	14.4341	0.53	#N/A	#N/A	#N/A	#N/A
SLIV_14605	A0A076M881	Ribosomal-protein-alanine acetyltransferase (IPR006464)	Cytoplasmic	A	#N/A	SCO4751	#N/A	#N/A	#N/A	79.6136	0.822807	0.401299	2.05036	0.0403295	0.205465	6.31494	0.82	6.31494	0.82	#N/A	#N/A	#N/A	#N/A
SLIV_26720	A0A076M5B6	Integral membrane protein of unknown function	Integral membrane	B	#N/A	SCO2199	#N/A	#N/A	#N/A	160.54	-0.551302	0.269049	-2.04908	0.0404546	0.205959	7.32679	-0.55	7.32679	-0.55	#N/A	#N/A	#N/A	#N/A
SLIV_13555	D6EXR6	Mycothiol S-conjugate amidase (EC 3.5.1.115)	Cytoplasmic	A	#N/A	SCO4967	#N/A	#N/A	#N/A	964.262	0.718144	0.350687	2.04782	0.0405777	0.206366	9.91328	0.72	9.91328	0.72	#N/A	#N/A	#N/A	#N/A
SLIV_27530	D6EK80	Tryptophan synthase alpha chain (EC 4.2.1.20)	Cytoplasmic	A	#N/A	SCO2036	#N/A	#N/A	#N/A	274.72	-0.743231	0.362962	-2.04768	0.0405914	0.206366	8.10182	-0.74	8.10182	-0.74	#N/A	#N/A	#N/A	#N/A
SLIV_19405	D6ENE4	Nucleoside hydrolase	Cytoplasmic	A	#N/A	SCO3779	#N/A	#N/A	#N/A	43.2318	1.17952	0.576349	2.04653	0.0407038	0.206752	5.43402	1.18	5.43402	1.18	#N/A	#N/A	#N/A	#N/A
SLIV_30545	D6EPY2	Secreted protein (Sec) - Chitinase II (IPR011583)	Extracellular	X	#N/A	SCO1444	#N/A	#N/A	#N/A	13.0226	1.69089	0.826305	2.04633	0.0407242	0.206752	3.70294	1.69	3.70294	1.69	#N/A	#N/A	#N/A	#N/A
SLIV_29885	A0A076M8Q6	TetR family transcriptional regulator	Nucleoid	N	#N/A	SCO1568	#N/A	#N/A	#N/A	1178.13	0.498342	0.243578	2.04592	0.040764	0.206809	10.2023	0.5	10.2023	0.5	#N/A	#N/A	#N/A	#N/A
SLIV_37280	A0A076MCT6	Beta keto-acyl synthase	Cytoplasmic	A	#N/A	SCO0127	#N/A	#N/A	#N/A	67.7647	-0.903485	0.441788	-2.04507	0.0408484	0.207027	6.08246	-0.9	6.08246	-0.9	#N/A	#N/A	#N/A	#N/A
SLIV_12380	D6EVZ2	Integral membrane protein - NAD-dependent epimerase/dehydratase	Integral membrane	B	#N/A	SCO5200	#N/A	#N/A	#N/A	426.048	0.513045	0.250889	2.04491	0.040864	0.207027	8.73487	0.51	8.73487	0.51	#N/A	#N/A	#N/A	#N/A
SLIV_34855	D6EDA2	Protein containing Metallo-beta-lactamase-like domain (IPR001279)	Undefined	U	#N/A	SCO0618	#N/A	#N/A	#N/A	7.48187	3.08179	1.50749	2.04431	0.0409226	0.20718	2.9034	3.08	2.9034	3.08	#N/A	#N/A	#N/A	#N/A
SLIV_14450	A0A076M858	Integral membrane protein - Protein with LPXTG cell wall anchor domain (IPR019931)	Integral membrane	B	#N/A	SCO4782	#N/A	#N/A	#N/A	175.735	0.768767	0.376429	2.04227	0.0411251	0.20806	7.45726	0.77	7.45726	0.77	#N/A	#N/A	#N/A	#N/A
SLIV_35960	A0A076MGS4	Uncharacterised conserved protein UCP01524, polysaccharide biosynthesis aminopeptidase-like (IPR012353)	Cytoplasmic	A	#N/A	SCO0396	#N/A	#N/A	#N/A	439.699	0.488843	0.239463	2.04142	0.0412095	0.208278	8.78037	0.49	8.78037	0.49	#N/A	#N/A	#N/A	#N/A
SLIV_20285	D6EPM6	Integral membrane protein - Putative cation/H+ exchanger (IPR006153)	Integral membrane	B	#N/A	SCO3602	#N/A	#N/A	#N/A	35.2974	1.45445	0.712561	2.04115	0.0412355	0.208278	5.14149	1.45	5.14149	1.45	#N/A	#N/A	#N/A	#N/A
SLIV_32175	D6ETT2	Uncharacterized protein	Cytoplasmic	A	#N/A	SCO1125	#N/A	#N/A	#N/A	5.17729	5.30131	2.59745	2.04097	0.0412542	0.208278	2.3722	5.3	2.3722	5.3	#N/A	#N/A	#N/A	#N/A
SLIV_11555	A0A076LWQ0	Endonuclease NucS (EC 3.1.-.-)	Cytoplasmic	A	#N/A	SCO5388	#N/A	#N/A	#N/A	571.282	0.687109	0.336804	2.04009	0.0413418	0.208489	9.15806	0.69	9.15806	0.69	#N/A	#N/A	#N/A	#N/A
SLIV_29850	D6ENT1	FAD:protein FMN transferase (EC 2.7.1.180)	Cytoplasmic	A	#N/A	SCO1575	#N/A	#N/A	#N/A	19.2534	2.19345	1.07537	2.03971	0.041379	0.208489	4.26704	2.19	4.26704	2.19	#N/A	#N/A	#N/A	#N/A
SLIV_18020	A0A076M0A3	Transcription regulator - HTH ArsR-type DNA-binding domain (IPR001845) containing protein	Cytoplasmic	A	#N/A	SCO4081	#N/A	#N/A	#N/A	549.629	0.540492	0.264989	2.03968	0.0413822	0.208489	9.10231	0.54	9.10231	0.54	#N/A	#N/A	#N/A	#N/A
SLIV_27485	D6EJ59	Conserved hypothetical protein CHP03083, actinobacterial-type (IPR017517)	Cytoplasmic	A	#N/A	SCO2045	#N/A	#N/A	#N/A	273.339	0.79281	0.388818	2.03903	0.0414475	0.208673	8.09455	0.79	8.09455	0.79	#N/A	#N/A	#N/A	#N/A
SLIV_23555	D6EWN5	Decarboxylase	Cytoplasmic	A	#N/A	SCO2822	#N/A	#N/A	#N/A	2139.48	0.574424	0.28177	2.03863	0.041487	0.208728	11.063	0.57	11.063	0.57	#N/A	#N/A	#N/A	#N/A
SLIV_00635	D6ESL0	Transcriptional regulatory protein cro/C1-type	Nucleoid	N	#N/A	SCO7733	#N/A	#N/A	#N/A	584.642	-0.435654	0.213792	-2.03775	0.0415752	0.209027	9.19141	-0.44	9.19141	-0.44	#N/A	#N/A	#N/A	#N/A
SLIV_32270	D6ETV2	Secreted Lipoprotein (Sec) - Ferritin-related lipoprotein	Secreted Lipoprotein	E	#N/A	SCO1106	#N/A	#N/A	#N/A	43.9002	1.5399	0.756145	2.03651	0.0416991	0.209505	5.45616	1.54	5.45616	1.54	#N/A	#N/A	#N/A	#N/A
SLIV_28865	D6EMG7	ADP-ribose pyrophosphatase (Uncharacterized protein)	Cytoplasmic	A	#N/A	SCO1775	#N/A	#N/A	#N/A	369.897	-0.593009	0.291259	-2.03602	0.0417487	0.20954	8.53098	-0.59	8.53098	-0.59	#N/A	#N/A	#N/A	#N/A
SLIV_09335	D6EP17	Sulfurtransferase	Cytoplasmic	A	#N/A	SCO5854	#N/A	#N/A	#N/A	68.0954	1.03894	0.510318	2.03587	0.0417639	0.20954	6.08948	1.04	6.08948	1.04	#N/A	#N/A	#N/A	#N/A
SLIV_01625	D6EUB4	2,2-dialkylglycine decarboxylase (EC 4.1.1.64)	Cytoplasmic	A	#N/A	SCO7537	#N/A	#N/A	#N/A	151.775	0.779423	0.382911	2.03552	0.0417987	0.209571	7.24579	0.78	7.24579	0.78	#N/A	#N/A	#N/A	#N/A
SLIV_29240	D6EMP2	Integral membrane protein of unknown function	Integral membrane	B	#N/A	SCO1700	#N/A	#N/A	#N/A	1714.12	-0.692225	0.340164	-2.03497	0.0418537	0.209702	10.7433	-0.69	10.7433	-0.69	#N/A	#N/A	#N/A	#N/A
SLIV_13660	D6EXT7	Oxidoreductase	Cytoplasmic	A	#N/A	SCO4943	#N/A	#N/A	#N/A	9.87772	-2.827	1.39014	-2.0336	0.0419917	0.210248	3.30418	-2.83	3.30418	-2.83	#N/A	#N/A	#N/A	#N/A
SLIV_32700	A0A076M8T8	Integral membrane protein - Glycosyl transferase, family 2, hopene-associated, HpnB (IPR017832)	Integral membrane	B	#N/A	SCO1019	#N/A	#N/A	#N/A	86.778	0.68813	0.338429	2.03331	0.0420215	0.210252	6.43926	0.69	6.43926	0.69	#N/A	#N/A	#N/A	#N/A
SLIV_19555	A0A076MB41	Integral membrane protein - Two component sensor histidine kinase	Integral membrane	B	#N/A	SCO3750	#N/A	#N/A	#N/A	30.4851	1.18416	0.582578	2.03263	0.0420904	0.210452	4.93003	1.18	4.93003	1.18	#N/A	#N/A	#N/A	#N/A
SLIV_05460	D6EGP8	Secreted Lipoprotein (Sec) - Unknown function	Secreted Lipoprotein	E	#N/A	SCO6592	#N/A	#N/A	#N/A	60.0839	-1.47049	0.724332	-2.03013	0.042343	0.211472	5.90891	-1.47	5.90891	-1.47	#N/A	#N/A	#N/A	#N/A
SLIV_07645	D6EKV8	Sulfate adenylyltransferase (EC 2.7.7.4)	Cytoplasmic	A	#N/A	SCO6098	#N/A	#N/A	#N/A	332.212	-0.560222	0.275966	-2.03004	0.0423525	0.211472	8.37596	-0.56	8.37596	-0.56	#N/A	#N/A	#N/A	#N/A
SLIV_21015	D6ERT7	DNA integrity scanning protein DisA (Cyclic di-AMP synthase) (Diadenylate cyclase)	Cytoplasmic	A	#N/A	SCO3352	#N/A	#N/A	#N/A	2140.01	0.330529	0.162881	2.02927	0.0424311	0.211718	11.0634	0.33	11.0634	0.33	#N/A	#N/A	#N/A	#N/A
SLIV_19895	A0A076M3M2	Uncharacterized protein	Cytoplasmic	A	#N/A	SCO3681	#N/A	#N/A	#N/A	245.105	0.800914	0.394745	2.02894	0.0424644	0.211739	7.93726	0.8	7.93726	0.8	#N/A	#N/A	#N/A	#N/A
SLIV_17395	D6EK14	MarR family regulatory protein	Cytoplasmic	A	#N/A	SCO4197	#N/A	#N/A	#N/A	254.679	0.646135	0.318549	2.02837	0.0425222	0.211882	7.99253	0.65	7.99253	0.65	#N/A	#N/A	#N/A	#N/A
SLIV_03825	A0A076M267	Integral membrane protein - Two component sensor histidine kinase	Integral membrane	B	#N/A	SCO7089	#N/A	#N/A	#N/A	15.9285	2.12239	1.04675	2.0276	0.0426012	0.21213	3.99354	2.12	3.99354	2.12	#N/A	#N/A	#N/A	#N/A
SLIV_33020	A0A076MIK8	Transposase	Cytoplasmic	A	#N/A	SCO1009	#N/A	#N/A	#N/A	210.403	-0.81682	0.403316	-2.02526	0.0428405	0.213175	7.71701	-0.82	7.71701	-0.82	#N/A	#N/A	#N/A	#N/A
SLIV_30550	D6EPY3	Riboflavin synthase (EC 2.5.1.9)	Cytoplasmic	A	#N/A	SCO1443	#N/A	#N/A	#N/A	2925.97	-0.53886	0.266151	-2.02464	0.0429042	0.213347	11.5147	-0.54	11.5147	-0.54	#N/A	#N/A	#N/A	#N/A
SLIV_36160	D6EGA8	Rhamnose/fucose mutarotase (IPR008000)	Cytoplasmic	A	#N/A	SCO0355	#N/A	#N/A	#N/A	31.4822	-1.71937	0.849395	-2.02423	0.0429465	0.21341	4.97646	-1.72	4.97646	-1.72	#N/A	#N/A	#N/A	#N/A
SLIV_37100	A0A076MB30	Regulator protein	Cytoplasmic	A	#N/A	SCO0168	#N/A	#N/A	#N/A	75967	-0.472294	0.233375	-2.02376	0.0429951	0.213506	16.2131	-0.47	16.2131	-0.47	#N/A	#N/A	#N/A	#N/A
SLIV_25040	D6EEB6	Metalloprotease (EC 3.4.24.-)	Cytoplasmic	A	#N/A	SCO2529	#N/A	#N/A	#N/A	805.136	-0.632042	0.312395	-2.02321	0.0430513	0.213639	9.65309	-0.63	9.65309	-0.63	#N/A	#N/A	#N/A	#N/A
SLIV_16920	A0A076M5Z5	Potential cold shock, CspA (IPR012156)	Cytoplasmic	A	#N/A	SCO4295	#N/A	#N/A	#N/A	1091.28	-0.694464	0.343304	-2.02289	0.043085	0.21366	10.0918	-0.69	10.0918	-0.69	#N/A	#N/A	#N/A	#N/A
SLIV_21685	D6ETC4	TetR family transcriptional regulator	Nucleoid	N	#N/A	SCO3201	#N/A	#N/A	#N/A	57.2441	1.01485	0.502391	2.02003	0.04338	0.214863	5.83905	1.01	5.83905	1.01	#N/A	#N/A	#N/A	#N/A
SLIV_27130	A0A076MBP3	Phospho-2-dehydro-3-deoxyheptonate aldolase (EC 2.5.1.54)	Cytoplasmic	A	#N/A	SCO2115	#N/A	#N/A	#N/A	5437.4	-0.403925	0.199977	-2.01986	0.0433984	0.214863	12.4087	-0.4	12.4087	-0.4	#N/A	#N/A	#N/A	#N/A
SLIV_21995	D6ETI4	UDP-glucose 4-epimerase (EC 5.1.3.2)	Cytoplasmic	A	#N/A	SCO3137	#N/A	#N/A	#N/A	399.828	0.511645	0.253329	2.01968	0.0434163	0.214863	8.64324	0.51	8.64324	0.51	#N/A	#N/A	#N/A	#N/A
SLIV_29855	A0A076M717	Secreted protein (Sec) - Protein containing FMN-binding domain (IPR007329)	Extracellular	X	#N/A	SCO1574	#N/A	#N/A	#N/A	62.8342	1.14301	0.566135	2.01898	0.0434897	0.214994	5.97348	1.14	5.97348	1.14	#N/A	#N/A	#N/A	#N/A
SLIV_16755	A0A076M5S2	Secreted protein (Tat) - Uncharacterized protein	Extracellular	X	#N/A	SCO4328	#N/A	#N/A	#N/A	735.165	-0.454058	0.224908	-2.01886	0.0435018	0.214994	9.52192	-0.45	9.52192	-0.45	#N/A	#N/A	#N/A	#N/A
SLIV_02980	D6EXC4	Secreted protein (Sec) - carbohydrate snf chitine binding protein - ChiF - Glycoside hydrolase, family 19-like protein	Extracellular	X	#N/A	SCO7263	#N/A	#N/A	#N/A	98.0622	-1.20505	0.597113	-2.01813	0.0435773	0.21522	6.61562	-1.21	6.61562	-1.21	#N/A	#N/A	#N/A	#N/A
SLIV_20540	D6EQI8	Anti-sigma factor antagonist	Cytoplasmic	A	#N/A	SCO3549	#N/A	#N/A	#N/A	7473.28	-0.527802	0.261575	-2.01779	0.0436134	0.215252	12.8675	-0.53	12.8675	-0.53	#N/A	#N/A	#N/A	#N/A
SLIV_33660	D6EWX5	TerD domain (IPR003325) containing protein - Putative stress response protein	Cytoplasmic	A	#N/A	SCO0854	#N/A	#N/A	#N/A	48.3727	-1.67959	0.834817	-2.01192	0.044228	0.218138	5.59612	-1.68	5.59612	-1.68	#N/A	#N/A	#N/A	#N/A
SLIV_19845	D6EPD6	Regulatory protein	Cytoplasmic	A	#N/A	SCO3691	#N/A	#N/A	#N/A	342.479	0.761329	0.378719	2.01028	0.044402	0.218732	8.41987	0.76	8.41987	0.76	#N/A	#N/A	#N/A	#N/A
SLIV_29015	D6EMJ7	Secreted protein (Tat) - Serine protease (Streptogrisin-B) (EC 3.4.21.81)	Extracellular	X	#N/A	SCO1746	#N/A	#N/A	#N/A	297.824	-0.914844	0.455162	-2.00993	0.0444387	0.218732	8.21832	-0.91	8.21832	-0.91	#N/A	#N/A	#N/A	#N/A
SLIV_03510	D6EC76	Ketol-acid reductoisomerase (EC 1.1.1.86) (Acetohydroxy-acid isomeroreductase) (Alpha-keto-beta-hydroxylacyl reductoisomerase)	Cytoplasmic	A	#N/A	SCO7154	#N/A	#N/A	#N/A	899.305	0.577152	0.287151	2.00993	0.0444389	0.218732	9.81267	0.58	9.81267	0.58	#N/A	#N/A	#N/A	#N/A
SLIV_06455	A0A076LW80	3-oxoadipate enol-lactone hydrolase/4-carboxymuconolactone decarboxylase	Cytoplasmic	A	#N/A	SCO6339	#N/A	#N/A	#N/A	461.936	0.437352	0.217905	2.00708	0.0447412	0.220071	8.85155	0.44	8.85155	0.44	#N/A	#N/A	#N/A	#N/A
SLIV_20730	A0A076MBY3	Secreted protein (Sec) - D-alanyl-D-alanine carboxypeptidase	Extracellular (peptidoglycan associated)	P	#N/A	SCO3408	#N/A	#N/A	#N/A	64.5101	0.788064	0.393491	2.00275	0.0452041	0.222197	6.01145	0.79	6.01145	0.79	#N/A	#N/A	#N/A	#N/A
SLIV_27495	A0A076M5U0	Anthranilate synthase component 1 (EC 4.1.3.27)	Peripheral plasma membrane protein facing the cytoplasm	F1	#N/A	SCO2043	#N/A	#N/A	#N/A	111.517	0.643843	0.321687	2.00146	0.0453429	0.222729	6.80112	0.64	6.80112	0.64	#N/A	#N/A	#N/A	#N/A
SLIV_08630	D6EMX3	Integrase	Cytoplasmic	A	#N/A	#N/A	#N/A	#N/A	#N/A	52.8905	-1.20908	0.604374	-2.00055	0.0454409	0.22306	5.72494	-1.21	5.72494	-1.21	#N/A	#N/A	#N/A	#N/A
SLIV_15185	D6EFG6	NAD(P)-binding protein (Uncharacterized protein)	Cytoplasmic	A	#N/A	SCO4633	#N/A	#N/A	#N/A	100.63	0.717451	0.358835	1.99939	0.0455665	0.223342	6.65292	0.72	6.65292	0.72	#N/A	#N/A	#N/A	#N/A
SLIV_14750	D6EE39	Integral membrane protein - Protein translocase subunit SecY, component of Sec export system	Integral membrane	B	#N/A	SCO4722	#N/A	#N/A	#N/A	3339.81	-0.419566	0.209856	-1.9993	0.0455757	0.223342	11.7056	-0.42	11.7056	-0.42	#N/A	#N/A	#N/A	#N/A
SLIV_35935	D6EG62	Glutamate-1-semialdehyde 2,1-aminomutase	Peripheral plasma membrane protein facing the cytoplasm	F1	#N/A	SCO0401	#N/A	#N/A	#N/A	396.068	0.512241	0.256228	1.99916	0.0455906	0.223342	8.6296	0.51	8.6296	0.51	#N/A	#N/A	#N/A	#N/A
SLIV_29495	D6ENK7	Secreted protein (Sec) - Unknown function	Extracellular	X	#N/A	SCO1650	#N/A	#N/A	#N/A	112.859	0.76496	0.382857	1.99803	0.0457134	0.223792	6.81837	0.76	6.81837	0.76	#N/A	#N/A	#N/A	#N/A
SLIV_22730	A0A076MCW0	TetR family transcriptional regulator	Nucleoid	N	#N/A	SCO2994	#N/A	#N/A	#N/A	37.4622	1.035	0.518285	1.99697	0.045828	0.224202	5.22736	1.04	5.22736	1.04	#N/A	#N/A	#N/A	#N/A
SLIV_02370	D6EVV6	Dehydrogenase	Cytoplasmic	A	#N/A	SCO7388	#N/A	#N/A	#N/A	9.41859	2.22895	1.11635	1.99665	0.0458634	0.224225	3.23551	2.23	3.23551	2.23	#N/A	#N/A	#N/A	#N/A
SLIV_13475	D6EXQ0	Glutamate-pyruvate aminotransferase AlaA (EC 2.6.1.2)	Cytoplasmic	A	#N/A	SCO4984	#N/A	#N/A	#N/A	360.534	-0.565508	0.283276	-1.99631	0.0458998	0.224251	8.49399	-0.57	8.49399	-0.57	#N/A	#N/A	#N/A	#N/A
SLIV_22205	D6ETM3	Enolase	Cytoplasmic	A	#N/A	SCO3096	#N/A	#N/A	#N/A	1508.45	-0.465359	0.233211	-1.99544	0.0459948	0.224565	10.5589	-0.47	10.5589	-0.47	#N/A	#N/A	#N/A	#N/A
SLIV_28590	D6ELJ7	Integral membrane protein of unknwon function	Integral membrane	B	#N/A	SCO1825	#N/A	#N/A	#N/A	73.242	-0.9942	0.498565	-1.99413	0.0461383	0.225114	6.1946	-0.99	6.1946	-0.99	#N/A	#N/A	#N/A	#N/A
SLIV_29515	A0A076MCX7	Prokaryotic ubiquitin-like protein Pup (Bacterial ubiquitin-like modifier)	Cytoplasmic	A	#N/A	SCO1646	#N/A	#N/A	#N/A	8725.96	-0.604685	0.303559	-1.99199	0.0463724	0.226105	13.0911	-0.6	13.0911	-0.6	#N/A	#N/A	#N/A	#N/A
SLIV_06580	A0A076LWA5	Integral membrane protein of unknown function DUF475	Integral membrane	B	#N/A	#N/A	#N/A	#N/A	#N/A	979.453	-0.489734	0.245991	-1.99086	0.0464966	0.226558	9.93583	-0.49	9.93583	-0.49	#N/A	#N/A	#N/A	#N/A
SLIV_23535	A0A076M3H5	Secreted protein (Sec) - Uncharacterized	Extracellular	X	#N/A	SCO2826	#N/A	#N/A	#N/A	170.863	-0.552779	0.277843	-1.98954	0.0466421	0.227097	7.41669	-0.55	7.41669	-0.55	#N/A	#N/A	#N/A	#N/A
SLIV_10510	D6ERH7	UPF0109 protein SLIV_10510	Nucleoid	N	#N/A	SCO5592	#N/A	#N/A	#N/A	1001.03	0.458004	0.230249	1.98917	0.0466828	0.227097	9.96726	0.46	9.96726	0.46	#N/A	#N/A	#N/A	#N/A
SLIV_26845	A0A076M5D8	Adenosylcobinamide kinase/adenosylcobinamide phosphate guanylyltransferase	Cytoplasmic	A	#N/A	SCO2173	#N/A	#N/A	#N/A	35.051	1.00404	0.504799	1.989	0.0467011	0.227097	5.13139	1	5.13139	1	#N/A	#N/A	#N/A	#N/A
SLIV_32195	D6ETT6	Secreted protein (Sec) - Unknown function DUF4142	Extracellular	X	#N/A	SCO1121	#N/A	#N/A	#N/A	455.657	0.741639	0.373488	1.98571	0.0470655	0.228716	8.83181	0.74	8.83181	0.74	#N/A	#N/A	#N/A	#N/A
SLIV_32745	D6EV89	Integral membrane protein of unknown function	Integral membrane	B	#N/A	#N/A	#N/A	#N/A	#N/A	193.46	0.787462	0.397216	1.98245	0.0474285	0.229979	7.59589	0.79	7.59589	0.79	#N/A	#N/A	#N/A	#N/A
SLIV_11195	A0A076M2U3	Acyl-CoA N-acyltransferase (IPR016181)	Cytoplasmic	A	#N/A	SCO5462	#N/A	#N/A	#N/A	6.49496	2.62479	1.32402	1.98244	0.0474302	0.229979	2.69932	2.62	2.69932	2.62	#N/A	#N/A	#N/A	#N/A
SLIV_33280	A0A076M965	Secreted protein (Sec) - Unknown function	Extracellular	X	#N/A	SCO0930	#N/A	#N/A	#N/A	264.415	0.996057	0.502467	1.98233	0.047442	0.229979	8.04666	1	8.04666	1	#N/A	#N/A	#N/A	#N/A
SLIV_18610	D6EM66	Serine/threonine protein kinase	Cytoplasmic	A	#N/A	SCO3941	#N/A	#N/A	#N/A	709.819	-0.420491	0.212129	-1.98224	0.0474519	0.229979	9.47131	-0.42	9.47131	-0.42	#N/A	#N/A	#N/A	#N/A
SLIV_30390	D6EPV1	S-adenosylmethionine synthase (AdoMet synthase) (EC 2.5.1.6) (MAT) (Methionine adenosyltransferase)	Peripheral plasma membrane protein facing the cytoplasm	F1	#N/A	SCO1476	#N/A	#N/A	#N/A	7397.74	-0.398099	0.200936	-1.98123	0.0475658	0.230377	12.8529	-0.4	12.8529	-0.4	#N/A	#N/A	#N/A	#N/A
SLIV_17435	D6EK22	Integral membrane protein of unknown function	Integral membrane	B	#N/A	SCO4189	#N/A	#N/A	#N/A	811.376	0.74024	0.373685	1.98092	0.0476006	0.230392	9.66423	0.74	9.66423	0.74	#N/A	#N/A	#N/A	#N/A
SLIV_00855	D6ESQ9	Integral membrane protein - ABC transporter ATP-binding protein	Integral membrane	B	#N/A	SCO7689	#N/A	#N/A	#N/A	13.276	3.41184	1.72284	1.98036	0.0476627	0.230539	3.73075	3.41	3.73075	3.41	#N/A	#N/A	#N/A	#N/A
SLIV_03575	D6EC90	DNA-binding protein	Cytoplasmic	A	#N/A	SCO7140	#N/A	#N/A	#N/A	94.1562	1.03716	0.523818	1.98	0.0477038	0.230584	6.55698	1.04	6.55698	1.04	#N/A	#N/A	#N/A	#N/A
SLIV_01315	D6EU50	Alanyl-tRNA synthetase	Cytoplasmic	A	#N/A	SCO7600	#N/A	#N/A	#N/A	4083.46	-0.830191	0.419382	-1.97956	0.0477534	0.23067	11.9956	-0.83	11.9956	-0.83	#N/A	#N/A	#N/A	#N/A
SLIV_19280	A0A076MAY4	Uncharacterized protein	Cytoplasmic	A	#N/A	#N/A	#N/A	#N/A	#N/A	1630.92	-0.754429	0.381389	-1.97811	0.0479161	0.231302	10.6715	-0.75	10.6715	-0.75	#N/A	#N/A	#N/A	#N/A
SLIV_19570	A0A076M7B7	Integral membrane protein of unknown function	Integral membrane	B	#N/A	SCO3747	#N/A	#N/A	#N/A	17.0841	2.00511	1.01428	1.97688	0.0480555	0.231635	4.09459	2.01	4.09459	2.01	#N/A	#N/A	#N/A	#N/A
SLIV_34460	D6EYI5	Uncharacterized protein	Cytoplasmic	A	#N/A	#N/A	#N/A	#N/A	#N/A	123.534	1.05024	0.531335	1.97661	0.0480855	0.231635	6.94877	1.05	6.94877	1.05	#N/A	#N/A	#N/A	#N/A
SLIV_21650	D6ES66	Secreted protein (Sec) - Peptidase (IPR008757)	Extracellular	X	#N/A	SCO3208	#N/A	#N/A	#N/A	11.9912	-2.67639	1.3542	-1.97636	0.0481136	0.231635	3.58391	-2.68	3.58391	-2.68	#N/A	#N/A	#N/A	#N/A
SLIV_30570	A0A076M905	Phosphoribosyl-ATP pyrophosphatase (PRA-PH) (EC 3.6.1.31)	Cytoplasmic	A	#N/A	SCO1439	#N/A	#N/A	#N/A	324.437	0.52248	0.264387	1.97619	0.0481331	0.231635	8.3418	0.52	8.3418	0.52	#N/A	#N/A	#N/A	#N/A
SLIV_09055	D6EN60	integral membrane protein - Oligopeptide binding protein	Integral membrane	B	#N/A	SCO5911	#N/A	#N/A	#N/A	405.483	-0.631296	0.319467	-1.97609	0.0481444	0.231635	8.6635	-0.63	8.6635	-0.63	#N/A	#N/A	#N/A	#N/A
SLIV_34965	D6EDC4	DpsA	Cytoplasmic	A	#N/A	SCO0596	#N/A	#N/A	#N/A	57.2131	-1.34679	0.681796	-1.97536	0.0482272	0.23188	5.83827	-1.35	5.83827	-1.35	#N/A	#N/A	#N/A	#N/A
SLIV_35102	not updated/annotated yet in Uniprot	Ribonuclease H-like protein (IPR012337)	Cytoplasmic	A	#N/A	#N/A	#N/A	#N/A	#N/A	9.77496	-2.30279	1.1668	-1.97359	0.0484283	0.232693	3.28909	-2.3	3.28909	-2.3	#N/A	#N/A	#N/A	#N/A
SLIV_31790	A0A076M9R4	Reductase	Cytoplasmic	A	#N/A	SCO1201	#N/A	#N/A	#N/A	113.827	-2.05261	1.04048	-1.97275	0.0485238	0.232952	6.8307	-2.05	6.8307	-2.05	#N/A	#N/A	#N/A	#N/A
SLIV_28225	D6ELC1	Secreted protein (Sec) - Solute-binding family 1 protein (IPR006059)	Extracellular	X	#N/A	SCO1898	#N/A	#N/A	#N/A	9.91498	2.83896	1.43923	1.97255	0.0485464	0.232952	3.30961	2.84	3.30961	2.84	#N/A	#N/A	#N/A	#N/A
SLIV_19685	A0A076M177	Protein containing Histidine kinase-like ATPase, C-terminal domain (IPR003594)	Cytoplasmic	A	#N/A	SCO3724	#N/A	#N/A	#N/A	147.834	-0.830424	0.421075	-1.97215	0.0485921	0.233018	7.20784	-0.83	7.20784	-0.83	#N/A	#N/A	#N/A	#N/A
SLIV_04855	D6EF81	Putative acyltransferase (EC 2.3.1.-)	Cytoplasmic	A	#N/A	SCO6731	#N/A	#N/A	#N/A	478.185	0.652001	0.330722	1.97145	0.048673	0.233251	8.90143	0.65	8.90143	0.65	#N/A	#N/A	#N/A	#N/A
SLIV_24345	A0A076MDW3	Ser/Thr protein kinase	Cytoplasmic	A	#N/A	SCO2666	#N/A	#N/A	#N/A	656.287	0.404565	0.205459	1.96908	0.0489435	0.234393	9.35818	0.4	9.35818	0.4	#N/A	#N/A	#N/A	#N/A
SLIV_33780	D6EWZ9	Penicillin-binding protein	Peripheral plasma membrane protein facing the cytoplasm	F1	#N/A	SCO0830	#N/A	#N/A	#N/A	9.07528	3.17766	1.61409	1.9687	0.0489875	0.234404	3.18194	3.18	3.18194	3.18	#N/A	#N/A	#N/A	#N/A
SLIV_10235	D6EQB5	Regulatory protein	Cytoplasmic	A	#N/A	SCO5678	#N/A	#N/A	#N/A	103.513	0.925121	0.470159	1.96768	0.0491052	0.234704	6.69367	0.93	6.69367	0.93	#N/A	#N/A	#N/A	#N/A
SLIV_03125	A0A076LUC7	Integral membrane protein - Putative cytochrome c oxidase subunit 1-beta (EC 1.9.3.1)	Integral membrane	B	#N/A	SCO7234	#N/A	#N/A	#N/A	58.1724	-1.32828	0.675246	-1.96711	0.0491707	0.234862	5.86226	-1.33	5.86226	-1.33	#N/A	#N/A	#N/A	#N/A
SLIV_21960	D6ETH7	ABC transporter ATP-binding protein (ABC transporter ATP-binding subunit)	Peripheral plasma membrane protein facing the cytoplasm	F1	#N/A	SCO3147	#N/A	#N/A	#N/A	465.322	0.536216	0.27285	1.96524	0.0493863	0.235737	8.86209	0.54	8.86209	0.54	#N/A	#N/A	#N/A	#N/A
SLIV_10065	A0A076M247	ABC transporter ATP-binding protein	Peripheral plasma membrane protein facing the cytoplasm	F1	#N/A	SCO5713	#N/A	#N/A	#N/A	43.0371	1.27847	0.650668	1.96485	0.049431	0.235796	5.42751	1.28	5.42751	1.28	#N/A	#N/A	#N/A	#N/A
SLIV_06010	A0A076LZP7	Integral membrane protein - Efflux protein	Integral membrane	B	#N/A	SCO6483	#N/A	#N/A	#N/A	237.353	-0.664484	0.338318	-1.96408	0.0495209	0.236069	7.89089	-0.66	7.89089	-0.66	#N/A	#N/A	#N/A	#N/A
SLIV_14935	A0A076M505	DNA-binding protein	Cytoplasmic	A	#N/A	SCO4680	#N/A	#N/A	#N/A	123.297	-0.634862	0.323439	-1.96285	0.0496638	0.236595	6.94599	-0.63	6.94599	-0.63	#N/A	#N/A	#N/A	#N/A
SLIV_20435	D6EQG7	cAMP receptor protein	Nucleoid	N	#N/A	SCO3571	#N/A	#N/A	#N/A	1159.06	0.447019	0.227775	1.96254	0.0496993	0.236609	10.1787	0.45	10.1787	0.45	#N/A	#N/A	#N/A	#N/A
SLIV_21865	D6ETF8	Integral membrane protein - Membrane transporter	Integral membrane	B	#N/A	SCO3166	#N/A	#N/A	#N/A	330.848	0.658053	0.335356	1.96225	0.0497333	0.236616	8.37003	0.66	8.37003	0.66	#N/A	#N/A	#N/A	#N/A
SLIV_29260	A0A076MCT3	3-keto-5-aminohexanoate cleavage enzyme (IPR008567)	Cytoplasmic	A	#N/A	SCO1696	#N/A	#N/A	#N/A	641.689	0.691802	0.352637	1.96179	0.0497864	0.236713	9.32573	0.69	9.32573	0.69	#N/A	#N/A	#N/A	#N/A
SLIV_22505	D6EUX4	Endonuclease	Cytoplasmic	A	#N/A	SCO3038	#N/A	#N/A	#N/A	231.841	0.778684	0.396984	1.9615	0.0498209	0.236722	7.85699	0.78	7.85699	0.78	#N/A	#N/A	#N/A	#N/A
SLIV_22750	D6EV26	DinB/YfiT-like putative metal-dependent hydrolase (IPR027369)	Cytoplasmic	A	#N/A	SCO2990	#N/A	#N/A	#N/A	157.334	0.679918	0.346901	1.95997	0.0499988	0.237413	7.29768	0.68	7.29768	0.68	#N/A	#N/A	#N/A	#N/A
SLIV_31395	D6ES77	S-adenosyl-L-methionine-dependent methyltransferase (EC 2.1.1.-)	Cytoplasmic	A	#N/A	SCO1279	#N/A	#N/A	#N/A	22.9639	-1.48855	0.759904	-1.95887	0.0501278	0.237782	4.5213	-1.49	4.5213	-1.49	#N/A	#N/A	#N/A	#N/A
SLIV_09285	A0A076M1H1	Uncharacterized protein	Cytoplasmic	A	#N/A	SCO5864	#N/A	#N/A	#N/A	6706.1	-0.507657	0.259174	-1.95875	0.050142	0.237782	12.7113	-0.51	12.7113	-0.51	#N/A	#N/A	#N/A	#N/A
SLIV_27410	A0A076MBV3	Integral membrane protein of unknown function	Integral membrane	B	#N/A	SCO2059	#N/A	#N/A	#N/A	181.865	0.799036	0.408109	1.9579	0.0502422	0.237952	7.50673	0.8	7.50673	0.8	#N/A	#N/A	#N/A	#N/A
SLIV_13965	D6ECJ1	Uncharacterized protein	Cytoplasmic	A	#N/A	SCO4882	#N/A	#N/A	#N/A	5.8568	3.06805	1.56702	1.95789	0.0502434	0.237952	2.55011	3.07	2.55011	3.07	#N/A	#N/A	#N/A	#N/A
SLIV_36055	D6EG86	Integral membrane protein of unknown function	Integral membrane	B	#N/A	SCO0377	#N/A	#N/A	#N/A	6.23031	2.57687	1.31682	1.95688	0.0503615	0.238356	2.6393	2.58	2.6393	2.58	#N/A	#N/A	#N/A	#N/A
SLIV_35485	A0A076MG92	Integral membrane protein - ABC transporter system	Integral membrane	B	#N/A	SCO0491	#N/A	#N/A	#N/A	83.5354	0.89198	0.456568	1.95366	0.0507412	0.239923	6.38432	0.89	6.38432	0.89	#N/A	#N/A	#N/A	#N/A
SLIV_30435	D6EPW0	Integral membrane protein of unknwon function	Integral membrane	B	#N/A	SCO1466	#N/A	#N/A	#N/A	42.7153	-1.15918	0.59338	-1.95351	0.0507587	0.239923	5.41668	-1.16	5.41668	-1.16	#N/A	#N/A	#N/A	#N/A
SLIV_21140	A0A076M8G0	Integral membrane protein - Transmembrane transport protein	Integral membrane	B	#N/A	SCO3331	#N/A	#N/A	#N/A	4.11933	4.22269	2.16226	1.95291	0.0508306	0.240033	2.04241	4.22	2.04241	4.22	#N/A	#N/A	#N/A	#N/A
SLIV_05685	D6EGU3	S-adenosyl-L-methionine-dependent methyltransferase	Cytoplasmic	A	#N/A	SCO6549	#N/A	#N/A	#N/A	42.6437	-1.75089	0.896896	-1.95216	0.050919	0.240033	5.41426	-1.75	5.41426	-1.75	#N/A	#N/A	#N/A	#N/A
SLIV_29470	D6ENK2	Secreted Lipoprotein (Sec) - Oligopeptide binding protein	Secreted Lipoprotein	E	#N/A	SCO1655	#N/A	#N/A	#N/A	453.145	-0.482778	0.247318	-1.95206	0.0509313	0.240033	8.82383	-0.48	8.82383	-0.48	#N/A	#N/A	#N/A	#N/A
SLIV_15325	A0A076M4W0	Secreted protein (Sec) - Peptidase, Leupeptin-inactivating enzyme 1	Extracellular	X	#N/A	SCO4589	#N/A	#N/A	#N/A	295.509	-0.647249	0.331574	-1.95205	0.0509325	0.240033	8.20706	-0.65	8.20706	-0.65	#N/A	#N/A	#N/A	#N/A
SLIV_24995	D6EEA7	Cytidine deaminase-like protein (IPR016193)	Cytoplasmic	A	#N/A	SCO2538	#N/A	#N/A	#N/A	22.7934	1.32055	0.676539	1.95192	0.0509472	0.240033	4.51054	1.32	4.51054	1.32	#N/A	#N/A	#N/A	#N/A
SLIV_11340	A0A076M2P0	AfsR-like regulator	Cytoplasmic	A	#N/A	SCO5433	#N/A	#N/A	#N/A	74.2155	0.879513	0.450709	1.9514	0.0510097	0.240172	6.21365	0.88	6.21365	0.88	#N/A	#N/A	#N/A	#N/A
SLIV_20620	A0A076M7Y4	Integral membrane protein - Unknown function	Integral membrane	B	#N/A	SCO3431	#N/A	#N/A	#N/A	12.3511	1.79535	0.920372	1.95068	0.051095	0.240418	3.62656	1.8	3.62656	1.8	#N/A	#N/A	#N/A	#N/A
SLIV_31735	D6ESE4	Ligase	Cytoplasmic	A	#N/A	SCO1212	#N/A	#N/A	#N/A	481.72	-0.518525	0.265888	-1.95016	0.0511568	0.240437	8.91205	-0.52	8.91205	-0.52	#N/A	#N/A	#N/A	#N/A
SLIV_07515	D6EKT3	Protein containing Tetratricopeptide-like helical domain (IPR011990) (Uncharacterized protein)	Cytoplasmic	A	#N/A	#N/A	#N/A	#N/A	#N/A	45.1661	1.39372	0.714703	1.95007	0.0511682	0.240437	5.49717	1.39	5.49717	1.39	#N/A	#N/A	#N/A	#N/A
SLIV_29660	D6ENP2	Transcriptional regulator LysR-type	Nucleoid	N	#N/A	SCO1616	#N/A	#N/A	#N/A	166.108	1.03058	0.528602	1.94963	0.0512205	0.240437	7.37598	1.03	7.37598	1.03	#N/A	#N/A	#N/A	#N/A
SLIV_36415	D6EGG1	Monooxygenase	Cytoplasmic	A	#N/A	SCO0300	#N/A	#N/A	#N/A	873.695	-0.420521	0.21571	-1.94947	0.051239	0.240437	9.77099	-0.42	9.77099	-0.42	#N/A	#N/A	#N/A	#N/A
SLIV_13050	D6EXG8	Carboxylic ester hydrolase (EC 3.1.1.-)	Cytoplasmic	A	#N/A	SCO5067	#N/A	#N/A	#N/A	9.79972	2.11422	1.08468	1.94917	0.0512751	0.240437	3.29274	2.11	3.29274	2.11	#N/A	#N/A	#N/A	#N/A
SLIV_29460	D6ENK0	Methionine synthase (EC 2.1.1.13)	Peripheral plasma membrane protein facing the cytoplasm	F1	#N/A	SCO1657	#N/A	#N/A	#N/A	2451.27	-0.334135	0.171462	-1.94874	0.0513263	0.240437	11.2593	-0.33	11.2593	-0.33	#N/A	#N/A	#N/A	#N/A
SLIV_19050	D6EN72	Secreted protein (Sec) - Uncharacterized protein	Extracellular	X	#N/A	SCO3844	#N/A	#N/A	#N/A	626.333	0.557803	0.286249	1.94866	0.0513357	0.240437	9.29079	0.56	9.29079	0.56	#N/A	#N/A	#N/A	#N/A
SLIV_23945	D6EY08	LacI family transcriptional regulator	Nucleoid	N	#N/A	SCO2745	#N/A	#N/A	#N/A	750.197	-0.529239	0.271624	-1.94843	0.0513639	0.240437	9.55113	-0.53	9.55113	-0.53	#N/A	#N/A	#N/A	#N/A
SLIV_22875	A0A076M9B0	Integral membrane protein - Transmembrane efflux protein	Integral membrane	B	#N/A	SCO2965	#N/A	#N/A	#N/A	12.5996	1.98517	1.01967	1.94688	0.0515488	0.241148	3.65531	1.99	3.65531	1.99	#N/A	#N/A	#N/A	#N/A
SLIV_01100	A0A076M0N3	Uncharacterized protein	Cytoplasmic	A	#N/A	SCO7643	#N/A	#N/A	#N/A	18.002	2.05393	1.05705	1.94309	0.0520055	0.243127	4.17009	2.05	4.17009	2.05	#N/A	#N/A	#N/A	#N/A
SLIV_00610	A0A076LT34	Hydrolase	Cytoplasmic	A	#N/A	SCO7739	#N/A	#N/A	#N/A	4.79056	3.49938	1.80121	1.9428	0.0520402	0.243133	2.26019	3.5	2.26019	3.5	#N/A	#N/A	#N/A	#N/A
SLIV_34785	A0A076MBD4	Integral membrane protein - Anti-sigma K factor RskA (IPR018764)	Integral membrane	B	#N/A	SCO0633	#N/A	#N/A	#N/A	103.04	0.92959	0.478556	1.94249	0.052078	0.243153	6.68706	0.93	6.68706	0.93	#N/A	#N/A	#N/A	#N/A
SLIV_14025	A0A076M7X6	Oxidoreductase (Uncharacterized protein)	Cytoplasmic	A	#N/A	SCO4870	#N/A	#N/A	#N/A	11.0908	2.27819	1.17331	1.94168	0.0521756	0.243397	3.47129	2.28	3.47129	2.28	#N/A	#N/A	#N/A	#N/A
SLIV_08620	A0A076LV34	Transposase, IS4-like protein	Cytoplasmic	A	#N/A	SCO0098	#N/A	#N/A	#N/A	3.27855	4.67283	2.40681	1.9415	0.0521972	0.243397	1.71306	4.67	1.71306	4.67	#N/A	#N/A	#N/A	#N/A
SLIV_25840	D6EFX4	Thiol-specific antioxidant protein	Cytoplasmic	A	#N/A	SCO2369	#N/A	#N/A	#N/A	2271.4	-0.481989	0.248515	-1.93947	0.0524439	0.244391	11.1494	-0.48	11.1494	-0.48	#N/A	#N/A	#N/A	#N/A
SLIV_02905	D6EXA8	RNA polymerase sigma factor SigB homologue (SCO7278 homologue)	Cytoplasmic	A	#N/A	SCO7278	#N/A	#N/A	#N/A	808.46	-0.537983	0.277521	-1.93853	0.0525587	0.244724	9.65903	-0.54	9.65903	-0.54	#N/A	#N/A	#N/A	#N/A
SLIV_23045	D6EWD7	Integral membrane protein - Permease membrane protein	Integral membrane	B	#N/A	SCO2930	#N/A	#N/A	#N/A	72.7941	1.28464	0.662756	1.93833	0.0525828	0.244724	6.18575	1.28	6.18575	1.28	#N/A	#N/A	#N/A	#N/A
SLIV_30790	A0A076MHH4	Glycosyl hydrolase	Cytoplasmic	A	#N/A	SCO1394	#N/A	#N/A	#N/A	19.9487	1.83315	0.945914	1.93796	0.0526276	0.244776	4.31823	1.83	4.31823	1.83	#N/A	#N/A	#N/A	#N/A
SLIV_36413	not updated/annotated yet in Uniprot	Uncharacterized protein	Cytoplasmic	A	#N/A	#N/A	#N/A	#N/A	#N/A	15.6215	2.11241	1.09068	1.93679	0.0527714	0.245225	3.96546	2.11	3.96546	2.11	#N/A	#N/A	#N/A	#N/A
SLIV_05805	D6EI15	Integral membrane protein - DedA family	Integral membrane	B	#N/A	SCO6524	#N/A	#N/A	#N/A	55.7389	1.07409	0.554622	1.93662	0.0527916	0.245225	5.80061	1.07	5.80061	1.07	#N/A	#N/A	#N/A	#N/A
SLIV_01245	A0A076LX12	Regulatory protein	Cytoplasmic	A	#N/A	SCO7614	#N/A	#N/A	#N/A	428.307	-0.575179	0.29705	-1.9363	0.0528309	0.245248	8.7425	-0.58	8.7425	-0.58	#N/A	#N/A	#N/A	#N/A
SLIV_14135	A0A076M0I7	Integral membrane protein - D-alanyl-D-alanine carboxypeptidase	Integral membrane	B	#N/A	SCO4847	#N/A	#N/A	#N/A	619.169	-0.490679	0.253446	-1.93603	0.0528641	0.245248	9.27419	-0.49	9.27419	-0.49	#N/A	#N/A	#N/A	#N/A
SLIV_24805	A0A076MAB8	Putative formate dehydrogenase accessory protein	Cytoplasmic	A	#N/A	SCO2575	#N/A	#N/A	#N/A	614.649	-0.552755	0.285587	-1.9355	0.0529287	0.245323	9.26362	-0.55	9.26362	-0.55	#N/A	#N/A	#N/A	#N/A
SLIV_11255	D6ET21	Integral membrane protein - ABC transporter system	Integral membrane	B	#N/A	SCO5450	#N/A	#N/A	#N/A	291.455	-0.784481	0.405346	-1.93534	0.0529492	0.245323	8.18713	-0.78	8.18713	-0.78	#N/A	#N/A	#N/A	#N/A
SLIV_01460	A0A076LRF3	Mandelate racemase/muconate lactonizing enzyme/methylaspartate ammonia-lyase (IPR001354)	Cytoplasmic	A	#N/A	SCO7570	#N/A	#N/A	#N/A	12.7811	2.25953	1.16778	1.93489	0.0530034	0.245323	3.67593	2.26	3.67593	2.26	#N/A	#N/A	#N/A	#N/A
SLIV_02415	D6EVW6	Uncharacterized protein	Cytoplasmic	A	#N/A	SCO7378	#N/A	#N/A	#N/A	9.34046	-2.36371	1.22168	-1.9348	0.0530154	0.245323	3.22349	-2.36	3.22349	-2.36	#N/A	#N/A	#N/A	#N/A
SLIV_13940	A0A076M472	Integral membrane protein - Sugar ABC transporter	Integral membrane	B	#N/A	SCO4887	#N/A	#N/A	#N/A	247.447	-0.59058	0.305394	-1.93383	0.0531342	0.245716	7.95098	-0.59	7.95098	-0.59	#N/A	#N/A	#N/A	#N/A
SLIV_04245	D6EDR8	Isocitrate dehydrogenase [NADP] (EC 1.1.1.42)	Cytoplasmic	A	#N/A	SCO7000	#N/A	#N/A	#N/A	5051.2	-0.438429	0.226817	-1.93296	0.0532411	0.246049	12.3024	-0.44	12.3024	-0.44	#N/A	#N/A	#N/A	#N/A
SLIV_04040	D6EDM4	MarR family transcriptional regulator	Nucleoid	N	#N/A	SCO7042	#N/A	#N/A	#N/A	60.139	1.1014	0.569934	1.93251	0.0532972	0.246049	5.91023	1.1	5.91023	1.1	#N/A	#N/A	#N/A	#N/A
SLIV_18625	D6EM69	Phosphomethylpyrimidine synthase (EC 4.1.99.17) (Hydroxymethylpyrimidine phosphate synthase) (Thiamine biosynthesis protein ThiC)	Cytoplasmic	A	#N/A	SCO3928	#N/A	#N/A	#N/A	5614.25	-0.546134	0.282617	-1.93242	0.0533077	0.246049	12.4549	-0.55	12.4549	-0.55	#N/A	#N/A	#N/A	#N/A
SLIV_02825	D6EX91	Protein containing TerD domain (IPR003325) - Putative stress response protein	Cytoplasmic	A	#N/A	SCO7294	#N/A	#N/A	#N/A	168.07	0.70444	0.364658	1.93178	0.0533864	0.246147	7.39292	0.7	7.39292	0.7	#N/A	#N/A	#N/A	#N/A
SLIV_18045	D6EL47	LSR2-like protein	Cytoplasmic	A	#N/A	SCO4076	#N/A	#N/A	#N/A	255.55	-0.620424	0.321181	-1.9317	0.0533969	0.246147	7.99746	-0.62	7.99746	-0.62	#N/A	#N/A	#N/A	#N/A
SLIV_14070	D6ECL1	Uncharacterized protein	Cytoplasmic	A	#N/A	SCO4861	#N/A	#N/A	#N/A	77.1256	-0.962177	0.498269	-1.93104	0.0534782	0.246213	6.26914	-0.96	6.26914	-0.96	#N/A	#N/A	#N/A	#N/A
SLIV_10505	D6ERH6	Ribosome maturation factor RimM	Peripheral plasma membrane protein facing the cytoplasm, Ribosomal	F1,r	#N/A	SCO5593	#N/A	#N/A	#N/A	159.426	0.618521	0.320305	1.93103	0.0534788	0.246213	7.31674	0.62	7.31674	0.62	#N/A	#N/A	#N/A	#N/A
SLIV_15015	A0A076M8G2	Integral membrane protein - ABC transporter permease protein	Integral membrane	B	#N/A	SCO4664	#N/A	#N/A	#N/A	29.2097	1.09729	0.56879	1.92917	0.05371	0.247121	4.86838	1.1	4.86838	1.1	#N/A	#N/A	#N/A	#N/A
SLIV_19750	D6EPB8	ECF sigma factor (SCO3709 homologue)	Cytoplasmic	A	#N/A	SCO3709	#N/A	#N/A	#N/A	29.399	-1.50629	0.781405	-1.92767	0.0538963	0.247821	4.8777	-1.51	4.8777	-1.51	#N/A	#N/A	#N/A	#N/A
SLIV_27240	A0A076MFN3	Carbonic anhydrase (EC 4.2.1.1) (Carbonate dehydratase)	Cytoplasmic	A	#N/A	SCO2093	#N/A	#N/A	#N/A	285.124	-0.653838	0.339358	-1.92669	0.054018	0.248108	8.15544	-0.65	8.15544	-0.65	#N/A	#N/A	#N/A	#N/A
SLIV_35840	A0A076MGE7	Homoserine dehydrogenase (EC 1.1.1.3)	Cytoplasmic	A	#N/A	SCO0420	#N/A	#N/A	#N/A	44.6793	1.18496	0.615046	1.92662	0.0540271	0.248108	5.48153	1.18	5.48153	1.18	#N/A	#N/A	#N/A	#N/A
SLIV_26860	A0A076MBM0	Methyltransferase	Cytoplasmic	A	#N/A	SCO2170	#N/A	#N/A	#N/A	117.237	0.88377	0.459013	1.92537	0.0541831	0.248667	6.87329	0.88	6.87329	0.88	#N/A	#N/A	#N/A	#N/A
SLIV_15965	D6EH19	Alkaline shock protein Asp23 (IPR005531)	Cytoplasmic	A	#N/A	#N/A	#N/A	#N/A	#N/A	129.78	-0.80781	0.419852	-1.92403	0.0543502	0.249277	7.01992	-0.81	7.01992	-0.81	#N/A	#N/A	#N/A	#N/A
SLIV_15670	A0A076M1D4	Uncharacterized protein	Cytoplasmic	A	#N/A	SCO4516	#N/A	#N/A	#N/A	77.8895	-1.39849	0.727234	-1.92303	0.0544762	0.249697	6.28336	-1.4	6.28336	-1.4	#N/A	#N/A	#N/A	#N/A
SLIV_00490	A0A076LWX7	NmrA family protein	Cytoplasmic	A	#N/A	SCO7766	#N/A	#N/A	#N/A	819.125	-0.500804	0.26048	-1.92262	0.0545276	0.249775	9.67794	-0.5	9.67794	-0.5	#N/A	#N/A	#N/A	#N/A
SLIV_06255	D6EIA3	L-lysine 6-monooxygenase/L-ornithine 5-monooxygenase (IPR025700)	Cytoplasmic	A	#N/A	SCO6434	#N/A	#N/A	#N/A	13.1477	-2.30228	1.19806	-1.92168	0.0546464	0.250161	3.71674	-2.3	3.71674	-2.3	#N/A	#N/A	#N/A	#N/A
SLIV_37240	A0A076MH57	Sugar-transport protein	Cytoplasmic	A	#N/A	SCO0137	#N/A	#N/A	#N/A	182.75	-0.685133	0.356678	-1.92087	0.054748	0.25036	7.51373	-0.69	7.51373	-0.69	#N/A	#N/A	#N/A	#N/A
SLIV_02565	A0A076LS05	Integral membrane protein - Membrane transport protein	Integral membrane	B	#N/A	SCO7346	#N/A	#N/A	#N/A	2.6229	4.35359	2.26657	1.92079	0.0547587	0.25036	1.39116	4.35	1.39116	4.35	#N/A	#N/A	#N/A	#N/A
SLIV_34020	D6EY96	Putative ribose-phosphate pyrophosphokinase (EC 2.7.6.1)	Peripheral plasma membrane protein facing the cytoplasm	F1	#N/A	SCO0782	#N/A	#N/A	#N/A	345.617	-0.469666	0.244564	-1.92043	0.0548041	0.25041	8.43303	-0.47	8.43303	-0.47	#N/A	#N/A	#N/A	#N/A
SLIV_34900	A0A076MFZ3	Integral membrane protein - Protein of unknown function	Integral membrane	B	#N/A	SCO0609	#N/A	#N/A	#N/A	206.145	0.576444	0.300232	1.91999	0.0548587	0.250502	7.68752	0.58	7.68752	0.58	#N/A	#N/A	#N/A	#N/A
SLIV_05620	D6EGS9	2-dehydropantoate 2-reductase	Cytoplasmic	A	#N/A	SCO6562	#N/A	#N/A	#N/A	41.6461	-1.29586	0.675117	-1.91945	0.054927	0.250656	5.38011	-1.3	5.38011	-1.3	#N/A	#N/A	#N/A	#N/A
SLIV_26415	A0A076MF78	Putative integral membrane protein of unknown function	Integral membrane	B	#N/A	SCO2261	#N/A	#N/A	#N/A	116.36	1.00585	0.524283	1.91853	0.0550435	0.25103	6.86245	1.01	6.86245	1.01	#N/A	#N/A	#N/A	#N/A
SLIV_06090	A0A076LZW8	Integral membrane protein - Phosphatidylserine synthase	Integral membrane	B	#N/A	SCO6467	#N/A	#N/A	#N/A	1534.29	0.43036	0.224361	1.91816	0.0550911	0.25109	10.5834	0.43	10.5834	0.43	#N/A	#N/A	#N/A	#N/A
SLIV_33960	D6EY84	Transcriptional regulator of the ROK family	Nucleoid	N	#N/A	SCO0794	#N/A	#N/A	#N/A	101.466	0.683305	0.356408	1.9172	0.0552126	0.251405	6.66486	0.68	6.66486	0.68	#N/A	#N/A	#N/A	#N/A
SLIV_26340	A0A076MF68	Secreted protein (Tat) - Dyp-type peroxidase (IPR006314)	Extracellular	X	#N/A	SCO2276	#N/A	#N/A	#N/A	33.6552	1.47814	0.771044	1.91707	0.0552296	0.251405	5.07276	1.48	5.07276	1.48	#N/A	#N/A	#N/A	#N/A
SLIV_24835	A0A076MAC2	Secreted protein (Sec) - Protein of unknown function	Extracellular	X	#N/A	SCO2570	#N/A	#N/A	#N/A	1874.97	0.417963	0.218271	1.91488	0.055508	0.252427	10.8727	0.42	10.8727	0.42	#N/A	#N/A	#N/A	#N/A
SLIV_32275	D6ETV3	Secreted protein (Tat) - unknown function	Extracellular	X	#N/A	SCO1105	#N/A	#N/A	#N/A	304.295	-0.523897	0.27361	-1.91476	0.0555234	0.252427	8.24933	-0.52	8.24933	-0.52	#N/A	#N/A	#N/A	#N/A
SLIV_30700	D6EQ14	Uncharacterized protein	Cytoplasmic	A	#N/A	SCO1413	#N/A	#N/A	#N/A	645.685	-0.808587	0.422436	-1.9141	0.055607	0.25264	9.33469	-0.81	9.33469	-0.81	#N/A	#N/A	#N/A	#N/A
SLIV_27870	D6EKF0	Methylated-DNA--protein-cysteine methyltransferase (EC 2.1.1.63) (6-O-methylguanine-DNA methyltransferase) (O-6-methylguanine-DNA-alkyltransferase)	Cytoplasmic	A	#N/A	SCO1969	#N/A	#N/A	#N/A	269.035	0.589714	0.30813	1.91385	0.0556399	0.25264	8.07165	0.59	8.07165	0.59	#N/A	#N/A	#N/A	#N/A
SLIV_01785	A0A076LRK9	Integral membrane protein - ABC transporter MetI-like protein	Integral membrane	B	#N/A	SCO7505	#N/A	#N/A	#N/A	21.7559	1.81676	0.949607	1.91317	0.0557261	0.252873	4.44333	1.82	4.44333	1.82	#N/A	#N/A	#N/A	#N/A
SLIV_30030	A0A076M742	Thioredoxin-like protein	Cytoplasmic	A	#N/A	SCO1544	#N/A	#N/A	#N/A	774.041	0.366334	0.191547	1.9125	0.0558119	0.253105	9.59627	0.37	9.59627	0.37	#N/A	#N/A	#N/A	#N/A
SLIV_36850	A0A076MCJ6	Protein of unknown function containing BON domain	Peripheral plasma membrane protein facing the cytoplasm	F1	#N/A	SCO0210	#N/A	#N/A	#N/A	10812.8	0.535554	0.280274	1.91082	0.0560271	0.253915	13.4005	0.54	13.4005	0.54	#N/A	#N/A	#N/A	#N/A
SLIV_19745	D6EPB7	Integral membrane protein of unknown function DUF2581	Integral membrane	B	#N/A	SCO3710	#N/A	#N/A	#N/A	1107.21	0.597362	0.312663	1.91056	0.0560605	0.253915	10.1127	0.6	10.1127	0.6	#N/A	#N/A	#N/A	#N/A
SLIV_05630	A0A076LVR0	Respiratory chain oxidoreductase	Peripheral plasma membrane protein facing the cytoplasm	F1	#N/A	SCO6560	#N/A	#N/A	#N/A	20.0205	-1.93096	1.01098	-1.90999	0.0561343	0.254091	4.32341	-1.93	4.32341	-1.93	#N/A	#N/A	#N/A	#N/A
SLIV_04795	not updated/annotated yet in Uniprot	Uncharacterized protein	Cytoplasmic	A	#N/A	#N/A	#N/A	#N/A	#N/A	31.1608	1.55739	0.815623	1.90945	0.0562046	0.254251	4.96166	1.56	4.96166	1.56	#N/A	#N/A	#N/A	#N/A
SLIV_02615	D6EX48	Pep a (Uncharacterized protein)	Cytoplasmic	A	#N/A	SCO7336	#N/A	#N/A	#N/A	20.5421	-1.6936	0.88722	-1.90888	0.0562769	0.254419	4.36051	-1.69	4.36051	-1.69	#N/A	#N/A	#N/A	#N/A
SLIV_21405	D6ES15	Integral membrane protein - Putative sulfate transporter	Integral membrane	B	#N/A	SCO3276	#N/A	#N/A	#N/A	48.8051	0.984937	0.516288	1.90773	0.0564265	0.254686	5.60896	0.98	5.60896	0.98	#N/A	#N/A	#N/A	#N/A
SLIV_05955	A0A076LVY2	Integral membrane protein - Putative Actinobacterial Holin-X, holin superfamily III protein (IPR009937)	Integral membrane	B	#N/A	SCO6494	#N/A	#N/A	#N/A	7.55713	-2.38004	1.24771	-1.90753	0.0564516	0.254686	2.91784	-2.38	2.91784	-2.38	#N/A	#N/A	#N/A	#N/A
SLIV_29510	A0A076M8L1	Pup deamidase/depupylase (EC 3.4.-.-)	Cytoplasmic	A	#N/A	SCO1647	#N/A	#N/A	#N/A	11433.3	-0.537164	0.281623	-1.90738	0.056471	0.254686	13.4809	-0.54	13.4809	-0.54	#N/A	#N/A	#N/A	#N/A
SLIV_07430	A0A076LWS6	Integral membrane protein - unknown function	Integral membrane	B	#N/A	SCO6141	#N/A	#N/A	#N/A	25.0075	-1.81281	0.950619	-1.90698	0.0565234	0.254686	4.64429	-1.81	4.64429	-1.81	#N/A	#N/A	#N/A	#N/A
SLIV_02175	D6EVR8	HTH-type transcriptional repressor NsrR	Nucleoid	N	#N/A	SCO7427	#N/A	#N/A	#N/A	481.987	-0.895784	0.469774	-1.90684	0.0565415	0.254686	8.91285	-0.9	8.91285	-0.9	#N/A	#N/A	#N/A	#N/A
SLIV_02170	D6EVR7	Flavohemoprotein (EC 1.14.12.17)	Cytoplasmic	A	#N/A	SCO7428	#N/A	#N/A	#N/A	642.882	-0.83529	0.438058	-1.9068	0.0565463	0.254686	9.32841	-0.84	9.32841	-0.84	#N/A	#N/A	#N/A	#N/A
SLIV_01165	D6ESX2	Isomerase	Cytoplasmic	A	#N/A	SCO7630	#N/A	#N/A	#N/A	133.509	0.766389	0.402428	1.90441	0.0568564	0.255924	7.06079	0.77	7.06079	0.77	#N/A	#N/A	#N/A	#N/A
SLIV_13105	A0A076LXN1	Exodeoxyribonuclease 7 large subunit (EC 3.1.11.6) (Exodeoxyribonuclease VII large subunit)	Cytoplasmic	A	#N/A	SCO5056	#N/A	#N/A	#N/A	91.7086	1.05454	0.553957	1.90365	0.0569564	0.256216	6.51898	1.05	6.51898	1.05	#N/A	#N/A	#N/A	#N/A
SLIV_17565	D6EK49	Integral membrane protein of unknown function	Integral membrane	B	#N/A	SCO4162	#N/A	#N/A	#N/A	366.995	0.441693	0.232241	1.90188	0.0571873	0.257095	8.51962	0.44	8.51962	0.44	#N/A	#N/A	#N/A	#N/A
SLIV_10480	D6ERH1	Integral membrane protein - Signal peptidase I (sipY), component of Sec export system	Integral membrane	B	#N/A	SCO5598	#N/A	#N/A	#N/A	2073.26	0.522416	0.274802	1.90107	0.0572932	0.25728	11.0177	0.52	11.0177	0.52	#N/A	#N/A	#N/A	#N/A
SLIV_06730	D6EJL6	NmrA family protein (Uncharacterized protein)	Cytoplasmic	A	#N/A	SCO6283	#N/A	#N/A	#N/A	65.6638	-1.13723	0.598258	-1.90091	0.0573142	0.25728	6.03703	-1.14	6.03703	-1.14	#N/A	#N/A	#N/A	#N/A
SLIV_17430	A0A076M643	GntR family transcriptional regulator	Nucleoid	N	#N/A	SCO4190	#N/A	#N/A	#N/A	4240.39	0.381203	0.200554	1.90075	0.0573346	0.25728	12.05	0.38	12.05	0.38	#N/A	#N/A	#N/A	#N/A
SLIV_18140	D6EL61	Transport integral membrane protein	Integral membrane	B	#N/A	SCO4053	#N/A	#N/A	#N/A	62.4649	1.09935	0.578553	1.90017	0.0574109	0.257387	5.96497	1.1	5.96497	1.1	#N/A	#N/A	#N/A	#N/A
SLIV_24735	A0A076ME42	Integral membrane protein of unknown function	Integral membrane	B	#N/A	SCO2588	#N/A	#N/A	#N/A	530.32	0.600703	0.316161	1.89999	0.0574342	0.257387	9.05072	0.6	9.05072	0.6	#N/A	#N/A	#N/A	#N/A
SLIV_26605	D6EHH8	TetR family transcriptional regulator	Nucleoid	N	#N/A	SCO2223	#N/A	#N/A	#N/A	58.2071	-1.29793	0.683208	-1.89976	0.0574648	0.257387	5.86312	-1.3	5.86312	-1.3	#N/A	#N/A	#N/A	#N/A
SLIV_20405	D6EQG1	Ion-transporting ATPase	Cytoplasmic	A	#N/A	SCO3577	#N/A	#N/A	#N/A	1665.52	0.415058	0.218653	1.89825	0.0576635	0.257964	10.7018	0.42	10.7018	0.42	#N/A	#N/A	#N/A	#N/A
SLIV_05445	D6EGP6	Secreted protein (Sec) - Protein of unknown fuction DUF1996	Extracellular	X	#N/A	SCO6595	#N/A	#N/A	#N/A	162.702	-0.61402	0.323468	-1.89824	0.0576647	0.257964	7.34609	-0.61	7.34609	-0.61	#N/A	#N/A	#N/A	#N/A
SLIV_33560	D6EWV5	Integral membrane protein - Transmembrane protein 163 (IPR026765) - zinc/divalent cations binding protein	Integral membrane	B	#N/A	SCO0874	#N/A	#N/A	#N/A	136.851	1.19609	0.630378	1.89741	0.0577738	0.258293	7.09647	1.2	7.09647	1.2	#N/A	#N/A	#N/A	#N/A
SLIV_26740	D6EHK6	Uncharacterized protein	Cytoplasmic	A	#N/A	SCO2195	#N/A	#N/A	#N/A	317.845	0.533261	0.281123	1.8969	0.0578411	0.258357	8.31218	0.53	8.31218	0.53	#N/A	#N/A	#N/A	#N/A
SLIV_19270	A0A076M745	Helix-turn-helix domain-containing protein	Cytoplasmic	A	#N/A	#N/A	#N/A	#N/A	#N/A	194.683	-0.718806	0.378979	-1.89669	0.0578685	0.258357	7.60499	-0.72	7.60499	-0.72	#N/A	#N/A	#N/A	#N/A
SLIV_05650	A0A076LTL9	Integral membrane protein - Putative sodium bile acid cotransporter (IPR016833)	Integral membrane	B	#N/A	SCO6556	#N/A	#N/A	#N/A	99.0826	-0.923675	0.487043	-1.89649	0.0578947	0.258357	6.63056	-0.92	6.63056	-0.92	#N/A	#N/A	#N/A	#N/A
SLIV_07140	A0A076M0H8	Secreted protein (Sec) - Esterase	Extracellular	X	#N/A	SCO6199	#N/A	#N/A	#N/A	71.8169	0.924441	0.487581	1.89597	0.0579635	0.258505	6.16625	0.92	6.16625	0.92	#N/A	#N/A	#N/A	#N/A
SLIV_19870	D6EPE1	Uncharacterized protein	Cytoplasmic	A	#N/A	SCO3686	#N/A	#N/A	#N/A	1754.51	-0.33371	0.176216	-1.89376	0.0582574	0.259656	10.7769	-0.33	10.7769	-0.33	#N/A	#N/A	#N/A	#N/A
SLIV_03775	A0A076M257	Oxidoreductase	Cytoplasmic	A	#N/A	SCO7100	#N/A	#N/A	#N/A	248.418	-0.670972	0.35448	-1.89283	0.0583802	0.259967	7.95662	-0.67	7.95662	-0.67	#N/A	#N/A	#N/A	#N/A
SLIV_31730	D6ESE3	Glutamine amidotransferase (Uncharacterized protein)	Cytoplasmic	A	#N/A	SCO1213	#N/A	#N/A	#N/A	283.788	-0.558274	0.294969	-1.89265	0.0584041	0.259967	8.14867	-0.56	8.14867	-0.56	#N/A	#N/A	#N/A	#N/A
SLIV_36825	A0A076MCJ1	Nitroreductase	Cytoplasmic	A	#N/A	SCO0215	#N/A	#N/A	#N/A	6879.81	-0.333354	0.176152	-1.89242	0.058435	0.259967	12.7482	-0.33	12.7482	-0.33	#N/A	#N/A	#N/A	#N/A
SLIV_24460	D6ECV7	Aminopeptidase N (EC 3.4.11.2)	Cytoplasmic	A	#N/A	SCO2643	#N/A	#N/A	#N/A	769.196	-0.513336	0.271297	-1.89216	0.0584702	0.259967	9.58721	-0.51	9.58721	-0.51	#N/A	#N/A	#N/A	#N/A
SLIV_31310	D6ER57	Uncharacterized protein	Cytoplasmic	A	#N/A	SCO1296	#N/A	#N/A	#N/A	342.541	-0.508784	0.269013	-1.8913	0.0585844	0.260315	8.42013	-0.51	8.42013	-0.51	#N/A	#N/A	#N/A	#N/A
SLIV_32750	D6EV90	Integral membrane protein - Restriction endonuclease	Integral membrane	B	#N/A	#N/A	#N/A	#N/A	#N/A	207.654	0.744822	0.394228	1.88932	0.0588494	0.261333	7.69804	0.74	7.69804	0.74	#N/A	#N/A	#N/A	#N/A
SLIV_12255	A0A076M6W5	Epi-isozizaene synthase (EC 4.2.3.37)	Cytoplasmic	A	#N/A	SCO5222	#N/A	#N/A	#N/A	392.326	-0.728763	0.385929	-1.88833	0.0589813	0.261682	8.61591	-0.73	8.61591	-0.73	#N/A	#N/A	#N/A	#N/A
SLIV_30710	D6EQ16	Integral membrane protein - Sugar transporter	Integral membrane	B	#N/A	SCO1411	#N/A	#N/A	#N/A	113.299	-0.758248	0.401627	-1.88794	0.0590336	0.261682	6.82399	-0.76	6.82399	-0.76	#N/A	#N/A	#N/A	#N/A
SLIV_14745	D6EE38	Adenylate kinase (AK) (EC 2.7.4.3) (ATP-AMP transphosphorylase) (ATP:AMP phosphotransferase) (Adenylate monophosphate kinase)	Peripheral plasma membrane protein facing the cytoplasm	F1	#N/A	SCO4723	#N/A	#N/A	#N/A	2842.67	-0.443745	0.235044	-1.88792	0.0590361	0.261682	11.473	-0.44	11.473	-0.44	#N/A	#N/A	#N/A	#N/A
SLIV_22375	D6EUU8	Integral membrane protein - Peptide transporter	Integral membrane	B	#N/A	SCO3064	#N/A	#N/A	#N/A	245.044	-0.564814	0.29947	-1.88604	0.0592892	0.262644	7.93689	-0.56	7.93689	-0.56	#N/A	#N/A	#N/A	#N/A
SLIV_20395	D6EQF9	Transcriptional regulator WhiB	Nucleoid	N	#N/A	SCO3579	#N/A	#N/A	#N/A	5809.86	-0.510696	0.270996	-1.88451	0.0594955	0.263397	12.5043	-0.51	12.5043	-0.51	#N/A	#N/A	#N/A	#N/A
SLIV_04020	D6EDM0	Integral membrane protein - Putative fluoride ion transporter CrcB	Integral membrane	B	#N/A	SCO7046	#N/A	#N/A	#N/A	43.9805	1.00871	0.535388	1.88408	0.0595537	0.263494	5.45879	1.01	5.45879	1.01	#N/A	#N/A	#N/A	#N/A
SLIV_21340	D6ES01	Predicted nucleotide-binding protein (Uncharacterized protein)	Cytoplasmic	A	#N/A	SCO3290	#N/A	#N/A	#N/A	1003.68	0.395544	0.21033	1.88059	0.0600279	0.265401	9.97108	0.4	9.97108	0.4	#N/A	#N/A	#N/A	#N/A
SLIV_12390	D6EVZ4	Hydrolase (Uncharacterized protein)	Cytoplasmic	A	#N/A	SCO5198	#N/A	#N/A	#N/A	1030.11	0.353325	0.187902	1.88037	0.0600578	0.265401	10.0086	0.35	10.0086	0.35	#N/A	#N/A	#N/A	#N/A
SLIV_33215	D6EVI8	Integral membrane protein with Putative zinc-finger (IPR027383)	Integral membrane	B	#N/A	SCO0944	#N/A	#N/A	#N/A	347.704	0.5679	0.302199	1.87923	0.0602133	0.265927	8.44172	0.57	8.44172	0.57	#N/A	#N/A	#N/A	#N/A
SLIV_15665	D6EFR1	Uncharacterized protein	Cytoplasmic	A	#N/A	SCO4517	#N/A	#N/A	#N/A	43.7932	-1.17167	0.624714	-1.87553	0.0607197	0.268	5.45264	-1.17	5.45264	-1.17	#N/A	#N/A	#N/A	#N/A
SLIV_18955	not updated/annotated yet in Uniprot	Secreted protein (Sec) - Unknown function	Extracellular	X	#N/A	SCO3862	#N/A	#N/A	#N/A	733.141	-0.685341	0.365528	-1.87493	0.0608021	0.268201	9.51795	-0.69	9.51795	-0.69	#N/A	#N/A	#N/A	#N/A
SLIV_10475	D6ERH0	Integral membrane protein - Signal peptidase I (sipZ), component of Sec export system	Integral membrane	B	#N/A	SCO5599	#N/A	#N/A	#N/A	84.8333	0.656681	0.350342	1.8744	0.0608753	0.268361	6.40656	0.66	6.40656	0.66	#N/A	#N/A	#N/A	#N/A
SLIV_11000	D6ERS4	Aspartyl/glutamyl-tRNA(Asn/Gln) amidotransferase subunit B (Asp/Glu-ADT subunit B) (EC 6.3.5.-)	Cytoplasmic	A	#N/A	SCO5501	#N/A	#N/A	#N/A	3599.84	-0.31968	0.170674	-1.87304	0.0610628	0.268909	11.8137	-0.32	11.8137	-0.32	#N/A	#N/A	#N/A	#N/A
SLIV_18725	D6EM89	30S ribosomal protein S18	Ribosomal	r	#N/A	SCO3908	#N/A	#N/A	#N/A	4440.72	0.542868	0.289845	1.87296	0.0610737	0.268909	12.1166	0.54	12.1166	0.54	#N/A	#N/A	#N/A	#N/A
SLIV_11930	D6EUK0	Secreted protein (Sec) - Glycoside hydrolase, family 25-like protein	Extracellular	X	#N/A	SCO5286	#N/A	#N/A	#N/A	45.1729	-1.46621	0.783213	-1.87204	0.061201	0.269307	5.49739	-1.47	5.49739	-1.47	#N/A	#N/A	#N/A	#N/A
SLIV_25435	A0A076MEN6	Uncharacterized protein	Cytoplasmic	A	#N/A	SCO2453	#N/A	#N/A	#N/A	14.6779	-2.10417	1.12446	-1.87127	0.0613074	0.269612	3.87557	-2.1	3.87557	-2.1	#N/A	#N/A	#N/A	#N/A
SLIV_15435	D6EFL6	NADH-quinone oxidoreductase subunit E (EC 1.6.99.5)	Cytoplasmic	A	#N/A	SCO4566	#N/A	#N/A	#N/A	2098.76	-0.405239	0.216648	-1.87049	0.0614151	0.269922	11.0353	-0.41	11.0353	-0.41	#N/A	#N/A	#N/A	#N/A
SLIV_22230	D6ETM8	Cyclopropane-fatty-acyl-phospholipid synthase	Peripheral plasma membrane protein facing the cytoplasm	F1	#N/A	SCO3091	#N/A	#N/A	#N/A	607.398	0.528632	0.282851	1.86894	0.0616311	0.270707	9.2465	0.53	9.2465	0.53	#N/A	#N/A	#N/A	#N/A
SLIV_15625	D6EFQ3	Integral membrane protein of unknown function	Integral membrane	B	#N/A	SCO4524	#N/A	#N/A	#N/A	61.695	-0.723921	0.387419	-1.86857	0.0616825	0.270769	5.94708	-0.72	5.94708	-0.72	#N/A	#N/A	#N/A	#N/A
SLIV_12670	D6EW51	Secreted protein (Sec) - Unknown function containing DivIVA domain	Extracellular	X	#N/A	SCO5142	#N/A	#N/A	#N/A	19.3812	1.61047	0.862495	1.86723	0.0618699	0.27117	4.27659	1.61	4.27659	1.61	#N/A	#N/A	#N/A	#N/A
SLIV_24745	A0A076M664	Uncharacterized protein	Cytoplasmic	A	#N/A	SCO2586	#N/A	#N/A	#N/A	287.391	0.569863	0.305194	1.86722	0.0618715	0.27117	8.16687	0.57	8.16687	0.57	#N/A	#N/A	#N/A	#N/A
SLIV_03265	A0A076M1X7	Integral membrane protein of unknown function	Integral membrane	B	#N/A	SCO7206	#N/A	#N/A	#N/A	225.337	0.597422	0.319971	1.86711	0.0618857	0.27117	7.81594	0.6	7.81594	0.6	#N/A	#N/A	#N/A	#N/A
SLIV_35845	D6EEZ6	Zinc-binding oxidoreductase	Cytoplasmic	A	#N/A	SCO0419	#N/A	#N/A	#N/A	13.1441	1.62523	0.870963	1.86601	0.0620399	0.271682	3.71634	1.63	3.71634	1.63	#N/A	#N/A	#N/A	#N/A
SLIV_10190	D6EQA7	Integral membrane protein - Transmembrane transport protein	Integral membrane	B	#N/A	SCO5687	#N/A	#N/A	#N/A	15.0954	2.51376	1.34791	1.86493	0.0621907	0.271996	3.91604	2.51	3.91604	2.51	#N/A	#N/A	#N/A	#N/A
SLIV_34170	D6EYC7	Secreted protein (Tat) - Protease	Extracellular	X	#N/A	SCO0752	#N/A	#N/A	#N/A	35.8834	1.51904	0.814649	1.86466	0.0622297	0.271996	5.16524	1.52	5.16524	1.52	#N/A	#N/A	#N/A	#N/A
SLIV_16160	D6EH57	Transcriptional regulator TetR-type	Nucleoid	N	#N/A	SCO4454	#N/A	#N/A	#N/A	162.973	0.68588	0.367866	1.86449	0.0622535	0.271996	7.34849	0.69	7.34849	0.69	#N/A	#N/A	#N/A	#N/A
SLIV_29275	A0A076M6T0	Secreted protein (Tat) - Uncharacterised conserved protein UCP016719 (IPR008302)	Extracellular	X	#N/A	#N/A	#N/A	#N/A	#N/A	86.0633	-1.21377	0.651079	-1.86424	0.0622883	0.271996	6.42733	-1.21	6.42733	-1.21	#N/A	#N/A	#N/A	#N/A
SLIV_28055	D6EKI7	Metal-dependent hydrolase (IPR032466)	Cytoplasmic	A	#N/A	SCO1932	#N/A	#N/A	#N/A	249.032	0.631642	0.338834	1.86416	0.0622989	0.271996	7.96019	0.63	7.96019	0.63	#N/A	#N/A	#N/A	#N/A
SLIV_33060	D6EVF5	Uncharacterized protein	Cytoplasmic	A	#N/A	SCO0976	#N/A	#N/A	#N/A	109.714	0.86435	0.463875	1.86332	0.0624166	0.272346	6.7776	0.86	6.7776	0.86	#N/A	#N/A	#N/A	#N/A
SLIV_18765	D6EM97	Transcriptional regulator ParR family	Nucleoid	N	#N/A	SCO3900	#N/A	#N/A	#N/A	3103.18	-0.708972	0.380666	-1.86245	0.062539	0.272621	11.5995	-0.71	11.5995	-0.71	#N/A	#N/A	#N/A	#N/A
SLIV_04630	D6EF36	Protein containing Metallo-beta-lactamase-like domain (IPR001279)	Undefined	U	#N/A	SCO6777	#N/A	#N/A	#N/A	67.8942	-0.736746	0.395601	-1.86234	0.0625545	0.272621	6.08522	-0.74	6.08522	-0.74	#N/A	#N/A	#N/A	#N/A
SLIV_20495	D6EQI0	Integral membrane protein - Inhibition of morphological differentiation protein	Integral membrane	B	#N/A	SCO3558	#N/A	#N/A	#N/A	588.285	-0.450275	0.242026	-1.86044	0.0628231	0.273627	9.20037	-0.45	9.20037	-0.45	#N/A	#N/A	#N/A	#N/A
SLIV_00265	D6ER83	Integral membrane protein of unknown function	Integral membrane	B	#N/A	SCO7821	#N/A	#N/A	#N/A	24.9188	-1.83129	0.984527	-1.86007	0.062875	0.273689	4.63916	-1.83	4.63916	-1.83	#N/A	#N/A	#N/A	#N/A
SLIV_14030	D6ECK4	Methylmalonyl-CoA mutase (EC 5.4.99.2)	Cytoplasmic	A	#N/A	SCO4869	#N/A	#N/A	#N/A	1352.12	-0.388597	0.209059	-1.85879	0.0630573	0.274255	10.401	-0.39	10.401	-0.39	#N/A	#N/A	#N/A	#N/A
SLIV_06030	A0A076LW00	Secreted protein (Sec) - Peptidase	Extracellular	X	#N/A	SCO6479	#N/A	#N/A	#N/A	40.3482	-0.920827	0.495471	-1.85849	0.0630997	0.274255	5.33443	-0.92	5.33443	-0.92	#N/A	#N/A	#N/A	#N/A
SLIV_35155	A0A076MG42	MerR family transcriptional regulator	Nucleoid	N	#N/A	SCO0557	#N/A	#N/A	#N/A	115.774	0.805128	0.433248	1.85836	0.0631184	0.274255	6.85517	0.81	6.85517	0.81	#N/A	#N/A	#N/A	#N/A
SLIV_33245	A0A076MF77	Integral membrane protein - Amino acid/polyamine transporter I	Integral membrane	B	#N/A	SCO0938	#N/A	#N/A	#N/A	202.413	-0.708451	0.381346	-1.85776	0.0632024	0.274456	7.66116	-0.71	7.66116	-0.71	#N/A	#N/A	#N/A	#N/A
SLIV_02685	D6EX62	Anti-sigma factor	Cytoplasmic	A	#N/A	SCO7322	#N/A	#N/A	#N/A	73.4975	0.864161	0.465341	1.85705	0.0633039	0.274733	6.19962	0.86	6.19962	0.86	#N/A	#N/A	#N/A	#N/A
SLIV_20825	D6EQP6	Two component system response regulator	Cytoplasmic	A	#N/A	SCO3389	#N/A	#N/A	#N/A	1112.28	0.618408	0.333251	1.85568	0.0634987	0.275414	10.1193	0.62	10.1193	0.62	#N/A	#N/A	#N/A	#N/A
SLIV_09260	D6EP03	Uncharacterized protein	Cytoplasmic	A	#N/A	SCO5869	#N/A	#N/A	#N/A	354.753	0.579497	0.312362	1.85521	0.0635663	0.275543	8.47067	0.58	8.47067	0.58	#N/A	#N/A	#N/A	#N/A
SLIV_29475	D6ENK3	Two-component response regulator	Cytoplasmic	A	#N/A	SCO1654	#N/A	#N/A	#N/A	1389.45	0.344118	0.185734	1.85275	0.0639182	0.2768	10.4403	0.34	10.4403	0.34	#N/A	#N/A	#N/A	#N/A
SLIV_19900	D6EPE8	DNA-binding protein	Cytoplasmic	A	#N/A	SCO3679	#N/A	#N/A	#N/A	73.3528	0.865042	0.466921	1.85265	0.0639325	0.2768	6.19678	0.87	6.19678	0.87	#N/A	#N/A	#N/A	#N/A
SLIV_31895	A0A076MEI0	DNA polymerase III, beta subunit	Cytoplasmic	A	#N/A	SCO1180	#N/A	#N/A	#N/A	19.9981	1.73439	0.937034	1.85093	0.064179	0.277447	4.32179	1.73	4.32179	1.73	#N/A	#N/A	#N/A	#N/A
SLIV_35605	A0A076MGH1	Protein with phosphohydrolase activity (Uncharacterized protein)	Cytoplasmic	A	#N/A	SCO0467	#N/A	#N/A	#N/A	44.2057	-1.34514	0.726829	-1.8507	0.0642126	0.277447	5.46616	-1.35	5.46616	-1.35	#N/A	#N/A	#N/A	#N/A
SLIV_17265	D6EJZ0	Integral membrane protein of unknown function	Integral membrane	B	#N/A	SCO4225	#N/A	#N/A	#N/A	3339.37	-0.479327	0.259019	-1.85055	0.0642348	0.277447	11.7054	-0.48	11.7054	-0.48	#N/A	#N/A	#N/A	#N/A
SLIV_28960	D6EMI5	Uncharacterized protein	Cytoplasmic	A	#N/A	SCO1756	#N/A	#N/A	#N/A	766.857	0.504021	0.272492	1.84967	0.0643606	0.277782	9.58281	0.5	9.58281	0.5	#N/A	#N/A	#N/A	#N/A
SLIV_22680	D6EV11	Acetyltransferase	Cytoplasmic	A	#N/A	SCO3006	#N/A	#N/A	#N/A	97.8367	-0.794249	0.429478	-1.84933	0.0644096	0.277782	6.6123	-0.79	6.6123	-0.79	#N/A	#N/A	#N/A	#N/A
SLIV_15250	D6EFH9	Integral membrane protein - NADH dehydrogenase subunit NuoJ2	Integral membrane	B	#N/A	SCO4604	#N/A	#N/A	#N/A	165.904	-0.877706	0.474638	-1.84921	0.064427	0.277782	7.3742	-0.88	7.3742	-0.88	#N/A	#N/A	#N/A	#N/A
SLIV_07040	D6EJT1	Secreted protein (Sec) - Protein containing Rhs repeat-associated core (IPR022385) and YD repeat	Extracellular	X	#N/A	SCO6220	#N/A	#N/A	#N/A	55.1796	-0.80181	0.433759	-1.84852	0.0645277	0.277942	5.78606	-0.8	5.78606	-0.8	#N/A	#N/A	#N/A	#N/A
SLIV_17545	A0A076M9Y4	Integral membrane protein of unknown function	Integral membrane	B	#N/A	SCO4166	#N/A	#N/A	#N/A	173.442	-0.730646	0.39528	-1.84843	0.0645408	0.277942	7.43831	-0.73	7.43831	-0.73	#N/A	#N/A	#N/A	#N/A
SLIV_15255	D6EFI0	NADH-quinone oxidoreductase subunit I (EC 1.6.99.5) (NADH dehydrogenase I subunit I) (NDH-1 subunit I)	Peripheral plasma membrane protein facing the cytoplasm	F1	#N/A	SCO4603	#N/A	#N/A	#N/A	140.382	-1.14032	0.617049	-1.84803	0.0645987	0.278027	7.13322	-1.14	7.13322	-1.14	#N/A	#N/A	#N/A	#N/A
SLIV_19675	D6EPA3	Glyoxalase/Bleomycin resistance protein/Dihydroxybiphenyl dioxygenase (IPR029068)	Cytoplasmic	A	#N/A	SCO3726	#N/A	#N/A	#N/A	28.3992	-1.06877	0.578782	-1.84659	0.064806	0.278754	4.82778	-1.07	4.82778	-1.07	#N/A	#N/A	#N/A	#N/A
SLIV_26465	D6EHE7	Integral membrane protein of unknown function	Integral membrane	B	#N/A	SCO2251	#N/A	#N/A	#N/A	521.341	-0.435992	0.23622	-1.84571	0.0649349	0.279143	9.02608	-0.44	9.02608	-0.44	#N/A	#N/A	#N/A	#N/A
SLIV_18215	D6EL75	tRNA-specific adenosine deaminase (EC 3.5.4.33)	Cytoplasmic	A	#N/A	SCO4038	#N/A	#N/A	#N/A	167.564	0.681924	0.369526	1.8454	0.0649793	0.279169	7.38857	0.68	7.38857	0.68	#N/A	#N/A	#N/A	#N/A
SLIV_02700	D6EX65	Oxidoreductase	Cytoplasmic	A	#N/A	SCO7319	#N/A	#N/A	#N/A	823.416	-0.348752	0.189057	-1.8447	0.0650819	0.279325	9.68548	-0.35	9.68548	-0.35	#N/A	#N/A	#N/A	#N/A
SLIV_18980	A0A076M0U4	Isoprenyl transferase (EC 2.5.1.-)	Cytoplasmic	A	#N/A	SCO3858	#N/A	#N/A	#N/A	1478.42	-0.385368	0.208914	-1.84462	0.0650926	0.279325	10.5298	-0.39	10.5298	-0.39	#N/A	#N/A	#N/A	#N/A
SLIV_26675	D6EHJ3	Carboxylesterase	Cytoplasmic	A	#N/A	SCO2208	#N/A	#N/A	#N/A	8.19789	2.17042	1.17691	1.84417	0.0651591	0.279392	3.03525	2.17	3.03525	2.17	#N/A	#N/A	#N/A	#N/A
SLIV_17480	D6EK31	UPF0678 fatty acid-binding protein-like protein SLIV_17480	Cytoplasmic	A	#N/A	SCO4179	#N/A	#N/A	#N/A	4580.83	-0.422584	0.229168	-1.84399	0.0651851	0.279392	12.1614	-0.42	12.1614	-0.42	#N/A	#N/A	#N/A	#N/A
SLIV_03210	A0A076LYA6	Iron ABC transporter ATP-binding protein	Peripheral plasma membrane protein facing the cytoplasm	F1	#N/A	SCO7217	#N/A	#N/A	#N/A	30.5684	-1.20963	0.656476	-1.84261	0.0653861	0.279785	4.93397	-1.21	4.93397	-1.21	#N/A	#N/A	#N/A	#N/A
SLIV_08210	A0A076M4I7	Protein containing Histidine kinase-like ATPase, C-terminal domain (IPR003594)	Cytoplasmic	A	#N/A	#N/A	#N/A	#N/A	#N/A	2758.27	0.631311	0.342626	1.84256	0.0653929	0.279785	11.4295	0.63	11.4295	0.63	#N/A	#N/A	#N/A	#N/A
SLIV_32365	A0A076M8K6	Transglutaminase-like (IPR002931) protein (Uncharacterized protein)	Cytoplasmic	A	#N/A	SCO1086	#N/A	#N/A	#N/A	180.667	-0.749843	0.407002	-1.84236	0.065423	0.279785	7.49719	-0.75	7.49719	-0.75	#N/A	#N/A	#N/A	#N/A
SLIV_26425	A0A076M743	Multidomain-containing protein family	Cytoplasmic	A	#N/A	SCO2259	#N/A	#N/A	#N/A	498.653	-0.412344	0.22382	-1.8423	0.0654307	0.279785	8.96189	-0.41	8.96189	-0.41	#N/A	#N/A	#N/A	#N/A
SLIV_24740	A0A076M444	Glutamate 5-kinase (EC 2.7.2.11) (Gamma-glutamyl kinase)	Cytoplasmic	A	#N/A	SCO2587	#N/A	#N/A	#N/A	48.3806	0.88161	0.478675	1.84177	0.0655086	0.279953	5.59636	0.88	5.59636	0.88	#N/A	#N/A	#N/A	#N/A
SLIV_06795	D6EJM9	2-oxoglutarate oxidoreductase subunit KorA (EC 1.2.-.-)	Cytoplasmic	A	#N/A	SCO6270	#N/A	#N/A	#N/A	5119.81	-0.313753	0.170402	-1.84125	0.0655848	0.280114	12.3219	-0.31	12.3219	-0.31	#N/A	#N/A	#N/A	#N/A
SLIV_17025	D6EIS8	Secreted protein (Tat) - Haem-degrading family protein	Extracellular	X	#N/A	SCO4274	#N/A	#N/A	#N/A	6.195	-3.06964	1.66751	-1.84085	0.0656429	0.280197	2.6311	-3.07	2.6311	-3.07	#N/A	#N/A	#N/A	#N/A
SLIV_27715	A0A076MC08	ATP-binding RNA helicase	Cytoplasmic	A	#N/A	SCO2000	#N/A	#N/A	#N/A	80.4832	0.936289	0.508773	1.84029	0.065726	0.280387	6.33062	0.94	6.33062	0.94	#N/A	#N/A	#N/A	#N/A
SLIV_09070	D6EN63	Putative transcription repressor (Uncharacterized protein)	Cytoplasmic	A	#N/A	SCO5908	#N/A	#N/A	#N/A	33.427	-1.69974	0.924942	-1.83768	0.0661103	0.281861	5.06294	-1.7	5.06294	-1.7	#N/A	#N/A	#N/A	#N/A
SLIV_26975	D6EIV7	Aminotransferase	Cytoplasmic	A	#N/A	SCO2146	#N/A	#N/A	#N/A	1996.32	1.24561	0.677979	1.83725	0.0661736	0.281965	10.9631	1.25	10.9631	1.25	#N/A	#N/A	#N/A	#N/A
SLIV_13480	D6EXQ1	Uncharacterized protein	Cytoplasmic	A	#N/A	SCO4983	#N/A	#N/A	#N/A	3769.12	0.483692	0.263376	1.83651	0.0662827	0.282265	11.88	0.48	11.88	0.48	#N/A	#N/A	#N/A	#N/A
SLIV_10985	A0A076LYT7	Integral membrane protein of unknown function	Integral membrane	B	#N/A	SCO5504	#N/A	#N/A	#N/A	74.5865	0.754753	0.411427	1.83447	0.0665836	0.283323	6.22084	0.75	6.22084	0.75	#N/A	#N/A	#N/A	#N/A
SLIV_27795	D6EKD5	Hydrolase	Cytoplasmic	A	#N/A	SCO1984	#N/A	#N/A	#N/A	10.1345	2.31582	1.26255	1.83424	0.0666188	0.283323	3.34121	2.32	3.34121	2.32	#N/A	#N/A	#N/A	#N/A
SLIV_05530	D6EGR1	Ectonucleotide pyrophosphatase/phosphodiesterase family (IPR024873)	Cytoplasmic	A	#N/A	SCO6579	#N/A	#N/A	#N/A	38.3909	-1.19416	0.651107	-1.83404	0.0666482	0.283323	5.26269	-1.19	5.26269	-1.19	#N/A	#N/A	#N/A	#N/A
SLIV_30065	D6EPN8	Secreted protein (Tat) - Solute-binding family 1 protein (IPR006059)	Extracellular	X	#N/A	SCO1539	#N/A	#N/A	#N/A	34.233	-1.50844	0.822709	-1.83351	0.0667268	0.283491	5.09732	-1.51	5.09732	-1.51	#N/A	#N/A	#N/A	#N/A
SLIV_01470	A0A076LXC3	Regulatory protein	Cytoplasmic	A	#N/A	SCO7568	#N/A	#N/A	#N/A	36.4795	1.37097	0.74811	1.83258	0.066865	0.283913	5.18902	1.37	5.18902	1.37	#N/A	#N/A	#N/A	#N/A
SLIV_28550	D6ELI9	Integral membrane protein of unknown function	Integral membrane	B	#N/A	SCO1833	#N/A	#N/A	#N/A	345.903	0.523723	0.286212	1.82984	0.0672739	0.285328	8.43422	0.52	8.43422	0.52	#N/A	#N/A	#N/A	#N/A
SLIV_37285	A0A076MHF4	Beta keto-acyl synthase	Cytoplasmic	A	#N/A	SCO0126	#N/A	#N/A	#N/A	91.0981	-0.866607	0.473603	-1.82982	0.067277	0.285328	6.50935	-0.87	6.50935	-0.87	#N/A	#N/A	#N/A	#N/A
SLIV_17235	D6EJY4	Secreted Lipoprotein (Sec) - DR1885-like metal-binding protein	Secreted Lipoprotein	E	#N/A	SCO4231	#N/A	#N/A	#N/A	899.48	0.314432	0.172067	1.82738	0.067643	0.286713	9.81295	0.31	9.81295	0.31	#N/A	#N/A	#N/A	#N/A
SLIV_28595	D6ELJ8	Secreted protein (Sec) - Subtilisin-like proteiase	Extracellular	X	#N/A	SCO1824	#N/A	#N/A	#N/A	112.668	-0.846818	0.463483	-1.82707	0.0676887	0.286739	6.81593	-0.85	6.81593	-0.85	#N/A	#N/A	#N/A	#N/A
SLIV_00915	A0A076LX52	Secreted protein (Tat) - Peptide/nickel binding protein, MppA-type (IPR030678)	Extracellular	X	#N/A	SCO7677	#N/A	#N/A	#N/A	4.91746	3.13026	1.71422	1.82606	0.0678418	0.287221	2.29791	3.13	2.29791	3.13	#N/A	#N/A	#N/A	#N/A
SLIV_00630	D6ESK9	Terminal protein TpgL (Uncharacterized protein)	Cytoplasmic	A	#N/A	SCO7734	#N/A	#N/A	#N/A	264.467	-0.524906	0.287505	-1.82572	0.0678917	0.287265	8.04694	-0.52	8.04694	-0.52	#N/A	#N/A	#N/A	#N/A
SLIV_27315	D6EJ25	Integral membrane protein - Putative cytochrome maturation related protein - CCB3/YggT family	Integral membrane	B	#N/A	SCO2078	#N/A	#N/A	#N/A	2491.56	-0.436129	0.238981	-1.82495	0.0680082	0.287318	11.2828	-0.44	11.2828	-0.44	#N/A	#N/A	#N/A	#N/A
SLIV_34070	D6EYA7	Regulatory protein	Cytoplasmic	A	#N/A	SCO0772	#N/A	#N/A	#N/A	28.3572	1.2759	0.699281	1.82459	0.0680625	0.287318	4.82564	1.28	4.82564	1.28	#N/A	#N/A	#N/A	#N/A
SLIV_07525	D6EKT5	Integral membrane protein of unknown function	Integral membrane	B	#N/A	#N/A	#N/A	#N/A	#N/A	3.02037	3.77326	2.06809	1.82452	0.0680741	0.287318	1.59472	3.77	1.59472	3.77	#N/A	#N/A	#N/A	#N/A
SLIV_37390	D6EJB5	Flavohemoprotein	Cytoplasmic	A	#N/A	SCO0103	#N/A	#N/A	#N/A	25.102	1.51756	0.831913	1.82418	0.0681255	0.287318	4.64973	1.52	4.64973	1.52	#N/A	#N/A	#N/A	#N/A
SLIV_27360	D6EJ34	Dienelactone hydrolase (Uncharacterized protein)	Cytoplasmic	A	#N/A	SCO2069	#N/A	#N/A	#N/A	390.144	0.554061	0.303738	1.82414	0.0681307	0.287318	8.60786	0.55	8.60786	0.55	#N/A	#N/A	#N/A	#N/A
SLIV_14990	A0A076M8F9	Integral membrane protein of unknown function	Integral membrane	B	#N/A	SCO4669	#N/A	#N/A	#N/A	163.193	0.601578	0.3298	1.82407	0.0681416	0.287318	7.35043	0.6	7.35043	0.6	#N/A	#N/A	#N/A	#N/A
SLIV_30645	A0A076M7H2	Amidohydrolase 3-like protein (IPR013108)	Cytoplasmic	A	#N/A	SCO1424	#N/A	#N/A	#N/A	403.469	0.625005	0.342712	1.82371	0.0681964	0.287382	8.65632	0.63	8.65632	0.63	#N/A	#N/A	#N/A	#N/A
SLIV_02945	D6EXB6	Transcriptional regulator LysR-type	Nucleoid	N	#N/A	SCO7270	#N/A	#N/A	#N/A	46.5467	0.818514	0.4491	1.82257	0.0683691	0.287791	5.54061	0.82	5.54061	0.82	#N/A	#N/A	#N/A	#N/A
SLIV_37215	A0A076MH52	NHL repeat containing protein	Cytoplasmic	A	#N/A	SCO0142	#N/A	#N/A	#N/A	86.1676	0.899311	0.493437	1.82254	0.0683726	0.287791	6.42907	0.9	6.42907	0.9	#N/A	#N/A	#N/A	#N/A
SLIV_27850	D6EKE6	Methyltransferase (Uncharacterized protein)	Cytoplasmic	A	#N/A	SCO1973	#N/A	#N/A	#N/A	137.274	-0.622729	0.341822	-1.82179	0.0684863	0.288103	7.10091	-0.62	7.10091	-0.62	#N/A	#N/A	#N/A	#N/A
SLIV_30175	A0A076MD97	Crossover junction endodeoxyribonuclease RuvC (EC 3.1.22.4) (Holliday junction nuclease RuvC) (Holliday junction resolvase RuvC)	Cytoplasmic	A	#N/A	SCO1520	#N/A	#N/A	#N/A	78.2596	0.667898	0.367071	1.81953	0.06883	0.289381	6.2902	0.67	6.2902	0.67	#N/A	#N/A	#N/A	#N/A
SLIV_32610	A0A076MIB1	Phosphotriesterase-family protein	Cytoplasmic	A	#N/A	SCO1036	#N/A	#N/A	#N/A	46.6367	1.29646	0.713063	1.81816	0.0690402	0.29001	5.54339	1.3	5.54339	1.3	#N/A	#N/A	#N/A	#N/A
SLIV_19330	D6ENC9	Glycosyl transferase	Cytoplasmic	A	#N/A	SCO3794	#N/A	#N/A	#N/A	329.835	-0.674001	0.370779	-1.8178	0.0690948	0.29001	8.3656	-0.67	8.3656	-0.67	#N/A	#N/A	#N/A	#N/A
SLIV_26265	D6EHA8	Secreted protein (Sec) - Bifunctional xylanase/deacetylase (EC 3.2.1.8)	Extracellular	X	#N/A	SCO2291	#N/A	#N/A	#N/A	23.4886	1.81222	0.997081	1.81753	0.0691365	0.29001	4.55389	1.81	4.55389	1.81	#N/A	#N/A	#N/A	#N/A
SLIV_35120	D6EDF7	Uncharacterized protein	Cytoplasmic	A	#N/A	SCO0564	#N/A	#N/A	#N/A	371.361	-1.52858	0.84103	-1.81751	0.0691394	0.29001	8.53668	-1.53	8.53668	-1.53	#N/A	#N/A	#N/A	#N/A
SLIV_19815	D6EPD0	Transcriptional regulator HTH ArsR-type	Nucleoid	N	#N/A	SCO3696	#N/A	#N/A	#N/A	69.2593	0.678025	0.373322	1.81619	0.069341	0.290688	6.11394	0.68	6.11394	0.68	#N/A	#N/A	#N/A	#N/A
SLIV_07060	D6EJT5	Putative thioesterase/thiol ester dehydratase-isomerase (Uncharacterized protein)	Cytoplasmic	A	#N/A	SCO6216	#N/A	#N/A	#N/A	188.98	0.566242	0.312181	1.81383	0.0697046	0.292044	7.56209	0.57	7.56209	0.57	#N/A	#N/A	#N/A	#N/A
SLIV_33830	D6EX09	Protein containing RmlC-like cupin domain (IPR011051) (Uncharacterized protein)	Cytoplasmic	A	#N/A	SCO0820	#N/A	#N/A	#N/A	714.109	-0.416044	0.22943	-1.81338	0.0697732	0.292163	9.48	-0.42	9.48	-0.42	#N/A	#N/A	#N/A	#N/A
SLIV_33105	D6EVG6	Dehydratase	Cytoplasmic	A	#N/A	SCO0966	#N/A	#N/A	#N/A	16.4786	1.96585	1.08426	1.81307	0.0698205	0.292192	4.04252	1.97	4.04252	1.97	#N/A	#N/A	#N/A	#N/A
SLIV_09360	D6EP22	Putative tagatose-6-phosphate ketose/aldose isomerase (EC 5.3.1.-)	Cytoplasmic	A	#N/A	SCO5849	#N/A	#N/A	#N/A	34.0766	-0.956327	0.52774	-1.81212	0.0699678	0.29264	5.09071	-0.96	5.09071	-0.96	#N/A	#N/A	#N/A	#N/A
SLIV_25550	A0A076MAR6	Secreted protein (Tat) - Beta-galactosidase	Extracellular	X	#N/A	SCO2430	#N/A	#N/A	#N/A	173.337	0.847331	0.468067	1.81028	0.0702526	0.293662	7.43744	0.85	7.43744	0.85	#N/A	#N/A	#N/A	#N/A
SLIV_25980	D6EG02	Uncharacterized protein	Cytoplasmic	A	#N/A	SCO2341	#N/A	#N/A	#N/A	20.9795	-1.12145	0.619978	-1.80886	0.0704726	0.294293	4.39091	-1.12	4.39091	-1.12	#N/A	#N/A	#N/A	#N/A
SLIV_34405	D6EYH4	Secreted Lipoprotein (Sec) - Putative leukine transport related protein	Secreted Lipoprotein	E	#N/A	SCO0706	#N/A	#N/A	#N/A	6.73226	-2.64939	1.46474	-1.80879	0.0704844	0.294293	2.75109	-2.65	2.75109	-2.65	#N/A	#N/A	#N/A	#N/A
SLIV_25705	D6EFU6	Acyl-CoA N-acyltransferase (IPR016181)	Cytoplasmic	A	#N/A	SCO2399	#N/A	#N/A	#N/A	21.0162	1.63069	0.901723	1.80842	0.0705415	0.294362	4.39343	1.63	4.39343	1.63	#N/A	#N/A	#N/A	#N/A
SLIV_31855	D6ESG8	Secreted protein (Sec) - Cellulose binding protein	Extracellular	X	#N/A	SCO1188	#N/A	#N/A	#N/A	95.3421	-1.14294	0.632203	-1.80787	0.0706262	0.294546	6.57504	-1.14	6.57504	-1.14	#N/A	#N/A	#N/A	#N/A
SLIV_17710	A0A076M699	Integral membrane protein - Putative lipoprotein localisation LolA/LolB/LppX-like protein (IPR029046)	Integral membrane	B	#N/A	SCO4135	#N/A	#N/A	#N/A	208.744	0.623323	0.345258	1.80538	0.0710146	0.295996	7.70559	0.62	7.70559	0.62	#N/A	#N/A	#N/A	#N/A
SLIV_25860	D6EFX8	Uncharacterized protein	Cytoplasmic	A	#N/A	SCO2365	#N/A	#N/A	#N/A	819.146	-0.449998	0.249601	-1.80287	0.0714079	0.297227	9.67798	-0.45	9.67798	-0.45	#N/A	#N/A	#N/A	#N/A
SLIV_28805	A0A076MGH9	Integral membrane protein - Iron-siderophore uptake system transmembrane protein	Integral membrane	B	#N/A	SCO1786	#N/A	#N/A	#N/A	42.2116	1.14994	0.637849	1.80285	0.0714125	0.297227	5.39957	1.15	5.39957	1.15	#N/A	#N/A	#N/A	#N/A
SLIV_01915	D6EVL4	Phosphotransferase	Cytoplasmic	A	#N/A	SCO7478	#N/A	#N/A	#N/A	83.5832	-0.837441	0.464589	-1.80254	0.0714602	0.297227	6.38514	-0.84	6.38514	-0.84	#N/A	#N/A	#N/A	#N/A
SLIV_22705	D6EV17	NAD-specific glutamate dehydrogenase (EC 1.4.1.2)	Cytoplasmic	A	#N/A	SCO2999	#N/A	#N/A	#N/A	26968.3	-0.27532	0.152747	-1.80246	0.0714736	0.297227	14.719	-0.28	14.719	-0.28	#N/A	#N/A	#N/A	#N/A
SLIV_21160	not updated/annotated yet in Uniprot	Uncharacterized protein	Cytoplasmic	A	#N/A	SCO3327	#N/A	#N/A	#N/A	10796.2	-0.730126	0.405148	-1.80212	0.0715263	0.297276	13.3982	-0.73	13.3982	-0.73	#N/A	#N/A	#N/A	#N/A
SLIV_16250	not updated/annotated yet in Uniprot	Ribonuclease H-like protein (IPR012337)	Cytoplasmic	A	#N/A	SCO4065	#N/A	#N/A	#N/A	947.35	0.388192	0.215538	1.80104	0.0716965	0.29769	9.88775	0.39	9.88775	0.39	#N/A	#N/A	#N/A	#N/A
SLIV_35720	D6EEX1	Secreted protein (Sec) - Unknown function	Extracellular	X	#N/A	SCO0445	#N/A	#N/A	#N/A	17.6076	1.916	1.06387	1.80097	0.0717077	0.29769	4.13813	1.92	4.13813	1.92	#N/A	#N/A	#N/A	#N/A
SLIV_16210	D6EH67	Glutathione peroxidase	Cytoplasmic	A	#N/A	SCO4444	#N/A	#N/A	#N/A	147.777	-0.516433	0.287016	-1.79932	0.0719683	0.2986	7.20727	-0.52	7.20727	-0.52	#N/A	#N/A	#N/A	#N/A
SLIV_34810	D6ED94	ATP utilizing protein	Cytoplasmic	A	#N/A	SCO0627	#N/A	#N/A	#N/A	25.2059	-1.6348	0.90873	-1.79899	0.0720196	0.298643	4.65569	-1.63	4.65569	-1.63	#N/A	#N/A	#N/A	#N/A
SLIV_10670	D6ERL0	Putative transcription regulator (Uncharacterized protein)	Cytoplasmic	A	#N/A	SCO5561	#N/A	#N/A	#N/A	67.9593	-0.88208	0.490722	-1.79752	0.0722537	0.299443	6.0866	-0.88	6.0866	-0.88	#N/A	#N/A	#N/A	#N/A
SLIV_09060	D6EN61	Integral membrane protein of unknown function	Integral membrane	B	#N/A	SCO5910	#N/A	#N/A	#N/A	7.05291	-2.86898	1.59674	-1.79677	0.0723722	0.299763	2.81822	-2.87	2.81822	-2.87	#N/A	#N/A	#N/A	#N/A
SLIV_34075	D6EYA8	Uncharacterized protein	Cytoplasmic	A	#N/A	SCO0771	#N/A	#N/A	#N/A	130.04	-0.618876	0.344639	-1.79572	0.0725384	0.30028	7.02281	-0.62	7.02281	-0.62	#N/A	#N/A	#N/A	#N/A
SLIV_00645	D6ESL3	Putative transcription regulator (Uncharacterized protein)	Cytoplasmic	A	#N/A	SCO7731	#N/A	#N/A	#N/A	89.6855	-1.16616	0.649531	-1.79539	0.0725914	0.300323	6.4868	-1.17	6.4868	-1.17	#N/A	#N/A	#N/A	#N/A
SLIV_33675	D6EWX8	PfkB-family carbohydrate kinase	Cytoplasmic	A	#N/A	SCO0851	#N/A	#N/A	#N/A	53.8476	0.704731	0.392625	1.79492	0.0726666	0.300323	5.75081	0.7	5.75081	0.7	#N/A	#N/A	#N/A	#N/A
SLIV_13100	D6EXH8	Integral membrane protein - Amino acid/polyamine transporter I	Integral membrane	B	#N/A	SCO5057	#N/A	#N/A	#N/A	63.886	0.704539	0.392582	1.79463	0.0727127	0.300323	5.99743	0.7	5.99743	0.7	#N/A	#N/A	#N/A	#N/A
SLIV_08325	not updated/annotated yet in Uniprot	Integral membrane protein of unknown function	Integral membrane	B	#N/A	SCO3525	#N/A	#N/A	#N/A	30.1699	1.41337	0.78756	1.79462	0.0727141	0.300323	4.91504	1.41	4.91504	1.41	#N/A	#N/A	#N/A	#N/A
SLIV_19230	D6ENA8	GntR family transcriptional regulator	Nucleoid	N	#N/A	SCO3810	#N/A	#N/A	#N/A	579.772	0.404551	0.225688	1.79252	0.0730497	0.301538	9.17934	0.4	9.17934	0.4	#N/A	#N/A	#N/A	#N/A
SLIV_17795	A0A076M2G0	Integral membrane protein - Small molecule transporter	Integral membrane	B	#N/A	SCO4121	#N/A	#N/A	#N/A	1404.96	0.450734	0.251582	1.7916	0.073197	0.301932	10.4563	0.45	10.4563	0.45	#N/A	#N/A	#N/A	#N/A
SLIV_27875	D6EKF1	Secreted protein (Sec) - Putative phosphodiesterase (IPR017946)	Extracellular; Extracellular vesicle	X,V	#N/A	SCO1968	#N/A	#N/A	#N/A	759.2	-0.49355	0.27551	-1.7914	0.0732285	0.301932	9.56834	-0.49	9.56834	-0.49	#N/A	#N/A	#N/A	#N/A
SLIV_04770	A0A076LZ45	Protein containing Histidine kinase-like ATPase, C-terminal domain (IPR003594)	Cytoplasmic	A	#N/A	SCO6749	#N/A	#N/A	#N/A	1712.9	0.565361	0.315733	1.79063	0.0733529	0.302274	10.7422	0.57	10.7422	0.57	#N/A	#N/A	#N/A	#N/A
SLIV_23250	A0A076M9H7	Integral membrane protein - Protein of unknown function	Integral membrane	B	#N/A	SCO2887	#N/A	#N/A	#N/A	66.5274	0.871425	0.486849	1.78993	0.0734653	0.302565	6.05588	0.87	6.05588	0.87	#N/A	#N/A	#N/A	#N/A
SLIV_12010	D6EUL6	ATPase central domain-containing protein	Cytoplasmic	A	#N/A	SCO5270	#N/A	#N/A	#N/A	349.548	-0.381639	0.213248	-1.78965	0.07351	0.302578	8.44935	-0.38	8.44935	-0.38	#N/A	#N/A	#N/A	#N/A
SLIV_11950	D6EUK4	Integral membrane protein - Two component sensor histidine kinase	Integral membrane	B	#N/A	SCO5282	#N/A	#N/A	#N/A	248.227	-0.503487	0.281405	-1.78919	0.0735845	0.302713	7.95551	-0.5	7.95551	-0.5	#N/A	#N/A	#N/A	#N/A
SLIV_32910	A0A076MF17	Short-chain dehydrogenase/reductase SDR	Cytoplasmic	A	#N/A	#N/A	#N/A	#N/A	#N/A	11.6056	2.67019	1.49331	1.7881	0.0737606	0.303109	3.53675	2.67	3.53675	2.67	#N/A	#N/A	#N/A	#N/A
SLIV_01775	D6EUE4	Dioxygenase	Cytoplasmic	A	#N/A	SCO7507	#N/A	#N/A	#N/A	801.778	-0.556584	0.311298	-1.78794	0.0737853	0.303109	9.64706	-0.56	9.64706	-0.56	#N/A	#N/A	#N/A	#N/A
SLIV_29075	A0A076M8F0	Integral membrane protein - Cellulose binding protein (Cell wall anchor)	Integral membrane	B	#N/A	SCO1734	#N/A	#N/A	#N/A	27.7928	1.28353	0.717989	1.78768	0.0738284	0.303109	4.79664	1.28	4.79664	1.28	#N/A	#N/A	#N/A	#N/A
SLIV_11005	D6ERS5	Integral membrane protein - Protein of unknown function	Integral membrane	B	#N/A	SCO5500	#N/A	#N/A	#N/A	917.988	-0.491875	0.275166	-1.78756	0.0738477	0.303109	9.84233	-0.49	9.84233	-0.49	#N/A	#N/A	#N/A	#N/A
SLIV_10620	A0A076M614	50S ribosomal protein L32	ribosomal	r	#N/A	SCO5571	#N/A	#N/A	#N/A	1015.48	0.534741	0.299327	1.78648	0.0740216	0.303652	9.98795	0.53	9.98795	0.53	#N/A	#N/A	#N/A	#N/A
SLIV_07740	A0A076M0N2	Dehydrogenase	Cytoplasmic	A	#N/A	SCO6080	#N/A	#N/A	#N/A	144.361	0.638591	0.357558	1.78598	0.0741025	0.303812	7.17354	0.64	7.17354	0.64	#N/A	#N/A	#N/A	#N/A
SLIV_25825	A0A076MAZ7	Integral membrane protein of unknown function	Integral membrane	B	#N/A	SCO2372	#N/A	#N/A	#N/A	36.731	-0.926373	0.518796	-1.78562	0.0741607	0.303879	5.19893	-0.93	5.19893	-0.93	#N/A	#N/A	#N/A	#N/A
SLIV_07455	A0A076LWT2	Integral membrane protein - unknown function (DUF4129 domain)	Integral membrane	B	#N/A	SCO6136	#N/A	#N/A	#N/A	93.1336	1.05277	0.589831	1.78487	0.0742818	0.304204	6.54123	1.05	6.54123	1.05	#N/A	#N/A	#N/A	#N/A
SLIV_27965	A0A076MC34	Putative gluconeogenesis factor	Cytoplasmic	A	#N/A	SCO1951	#N/A	#N/A	#N/A	299.185	0.433524	0.242926	1.7846	0.074327	0.304217	8.22489	0.43	8.22489	0.43	#N/A	#N/A	#N/A	#N/A
SLIV_04085	A0A076LSQ9	Riboflavin biosynthesis protein RibD domain-containing protein	Cytoplasmic	A	#N/A	SCO7032	#N/A	#N/A	#N/A	131.408	0.651635	0.365217	1.78424	0.0743847	0.304282	7.03791	0.65	7.03791	0.65	#N/A	#N/A	#N/A	#N/A
SLIV_11855	D6EUI5	Secreted protein (Sec) - unknown function	Extracellular	X	#N/A	SCO5303	#N/A	#N/A	#N/A	2.41737	4.2319	2.37247	1.78375	0.0744635	0.304433	1.27344	4.23	1.27344	4.23	#N/A	#N/A	#N/A	#N/A
SLIV_12245	D6EUR5	AraC family transcription regulator	Nucleoid	N	#N/A	SCO5224	#N/A	#N/A	#N/A	204.949	-0.590641	0.331206	-1.78331	0.0745365	0.304474	7.67912	-0.59	7.67912	-0.59	#N/A	#N/A	#N/A	#N/A
SLIV_24985	A0A076MAF7	Carbohydrate kinase	Cytoplasmic	A	#N/A	SCO2540	#N/A	#N/A	#N/A	157.467	0.588443	0.329997	1.78318	0.0745574	0.304474	7.29891	0.59	7.29891	0.59	#N/A	#N/A	#N/A	#N/A
SLIV_35480	A0A076MGF3	Peptide synthetase	Cytoplasmic	A	#N/A	SCO0492	#N/A	#N/A	#N/A	393.932	0.415734	0.233242	1.78241	0.0746818	0.304769	8.6218	0.42	8.6218	0.42	#N/A	#N/A	#N/A	#N/A
SLIV_25665	A0A076M4R0	Secreted protein (Tat) - Aldose 1-epimerase	Extracellular	X	#N/A	SCO2407	#N/A	#N/A	#N/A	103.829	-0.640714	0.359504	-1.78222	0.0747136	0.304769	6.69806	-0.64	6.69806	-0.64	#N/A	#N/A	#N/A	#N/A
SLIV_28690	A0A076MGH0	Integral membrane protein - ABC transporter ATP-binding protein	Integral membrane	B	#N/A	SCO1806	#N/A	#N/A	#N/A	451.158	-0.423591	0.237774	-1.78148	0.0748337	0.305088	8.81749	-0.42	8.81749	-0.42	#N/A	#N/A	#N/A	#N/A
SLIV_20225	D6EPL4	Aspartate-semialdehyde dehydrogenase (ASA dehydrogenase) (ASADH) (EC 1.2.1.11) (Aspartate-beta-semialdehyde dehydrogenase)	Cytoplasmic	A	#N/A	SCO3614	#N/A	#N/A	#N/A	380.525	0.512979	0.288203	1.77992	0.0750883	0.305954	8.57185	0.51	8.57185	0.51	#N/A	#N/A	#N/A	#N/A
SLIV_34320	A0A076MFU6	Fructose transport system kinase	Cytoplasmic	A	#N/A	SCO0723	#N/A	#N/A	#N/A	27.697	1.32806	0.74646	1.77914	0.0752164	0.306305	4.79166	1.33	4.79166	1.33	#N/A	#N/A	#N/A	#N/A
SLIV_14020	D6ECK2	TetR family transcriptional regulator	Nucleoid	N	#N/A	SCO4871	#N/A	#N/A	#N/A	259.373	0.401121	0.226033	1.77461	0.0759623	0.309169	8.01888	0.4	8.01888	0.4	#N/A	#N/A	#N/A	#N/A
SLIV_31825	D6ESG2	Integral membrane protein - Drug resistance transporter EmrB/QacA subfamily protein	Integral membrane	B	#N/A	SCO1194	#N/A	#N/A	#N/A	16.9756	-1.65201	0.931309	-1.77386	0.0760865	0.309501	4.08539	-1.65	4.08539	-1.65	#N/A	#N/A	#N/A	#N/A
SLIV_11915	A0A076LZB5	Integral membrane protein - Two component sensor kinase	Integral membrane	B	#N/A	SCO5289	#N/A	#N/A	#N/A	764.865	-0.399518	0.225341	-1.77295	0.0762372	0.30994	9.57906	-0.4	9.57906	-0.4	#N/A	#N/A	#N/A	#N/A
SLIV_10705	D6ERL7	Uncharacterized protein	Cytoplasmic	A	#N/A	SCO5555	#N/A	#N/A	#N/A	148.811	-0.649071	0.366209	-1.77241	0.0763271	0.310132	7.21734	-0.65	7.21734	-0.65	#N/A	#N/A	#N/A	#N/A
SLIV_00585	D6ESJ9	Uncharacterized protein	Cytoplasmic	A	#N/A	SCO7743	#N/A	#N/A	#N/A	17.2921	2.47265	1.39609	1.77113	0.0765391	0.31082	4.11204	2.47	4.11204	2.47	#N/A	#N/A	#N/A	#N/A
SLIV_22365	A0A076MCN9	Histidine kinase domain-containing regulator protein	Cytoplasmic	A	#N/A	SCO3066	#N/A	#N/A	#N/A	63.0527	0.863312	0.487685	1.77022	0.07669	0.310974	5.97849	0.86	5.97849	0.86	#N/A	#N/A	#N/A	#N/A
SLIV_22955	A0A076MD06	Secreted protein (Sec) - Protein of unknown function UPF0301 (IPR003774)	Extracellular	X	#N/A	SCO2948	#N/A	#N/A	#N/A	753.223	0.361675	0.20433	1.77005	0.076719	0.310974	9.55693	0.36	9.55693	0.36	#N/A	#N/A	#N/A	#N/A
SLIV_23320	A0A076M5F8	Acyl-CoA N-acyltransferase (IPR016181)	Cytoplasmic	A	#N/A	SCO2873	#N/A	#N/A	#N/A	26.0887	-1.8773	1.06061	-1.77002	0.076724	0.310974	4.70535	-1.88	4.70535	-1.88	#N/A	#N/A	#N/A	#N/A
SLIV_23360	D6EWJ9	Transcriptional regulator PadR family	Nucleoid	N	#N/A	SCO2859	#N/A	#N/A	#N/A	565.767	0.416124	0.235116	1.76987	0.0767491	0.310974	9.14406	0.42	9.14406	0.42	#N/A	#N/A	#N/A	#N/A
SLIV_03145	D6EXF8	Transcriptional regulatory protein	Nucleoid	N	#N/A	SCO7230	#N/A	#N/A	#N/A	100.02	-0.689222	0.389475	-1.76962	0.0767912	0.310974	6.64414	-0.69	6.64414	-0.69	#N/A	#N/A	#N/A	#N/A
SLIV_12880	D6EW93	Uncharacterized protein	Cytoplasmic	A	#N/A	SCO5101	#N/A	#N/A	#N/A	1004.33	0.505095	0.285474	1.76932	0.0768401	0.310999	9.97201	0.51	9.97201	0.51	#N/A	#N/A	#N/A	#N/A
SLIV_34175	D6EYC8	Regulatory protein	Cytoplasmic	A	#N/A	SCO0751	#N/A	#N/A	#N/A	124.922	-0.790952	0.447191	-1.76871	0.0769418	0.311237	6.96488	-0.79	6.96488	-0.79	#N/A	#N/A	#N/A	#N/A
SLIV_06260	D6EIA4	Protein containing RmlC-like cupin domain (IPR011051) (Uncharacterized protein)	Cytoplasmic	A	#N/A	SCO6433	#N/A	#N/A	#N/A	2.52717	4.29573	2.43091	1.76712	0.0772073	0.312137	1.33752	4.3	1.33752	4.3	#N/A	#N/A	#N/A	#N/A
SLIV_17450	D6EK25	UPF0256 protein SLIV_17450 (EC 2.3.1.-)	Cytoplasmic	A	#N/A	SCO4186	#N/A	#N/A	#N/A	267.791	-0.547127	0.309667	-1.76682	0.0772577	0.312167	8.06497	-0.55	8.06497	-0.55	#N/A	#N/A	#N/A	#N/A
SLIV_05550	A0A076LTL0	Protein containing Xylose isomerase-like, TIM barrel domain (IPR013022) (Uncharacterized protein)	Cytoplasmic	A	#N/A	SCO6575	#N/A	#N/A	#N/A	16.2959	-1.35999	0.770489	-1.7651	0.0775471	0.313152	4.02644	-1.36	4.02644	-1.36	#N/A	#N/A	#N/A	#N/A
SLIV_32950	A0A076M8Y3	ArsR family transcriptional regulator	Nucleoid	N	#N/A	#N/A	#N/A	#N/A	#N/A	50.2415	-1.3198	0.747922	-1.76462	0.0776273	0.313152	5.65081	-1.32	5.65081	-1.32	#N/A	#N/A	#N/A	#N/A
SLIV_22740	D6EV24	Acetyltransferase	Cytoplasmic	A	#N/A	SCO2992	#N/A	#N/A	#N/A	94.7343	-0.884281	0.501122	-1.7646	0.0776306	0.313152	6.56581	-0.88	6.56581	-0.88	#N/A	#N/A	#N/A	#N/A
SLIV_06725	D6EJL5	Putative propionyl-CoA carboxylase beta chain 5 (EC 6.4.1.3)	Peripheral plasma membrane protein facing the cytoplasm	F1	#N/A	SCO6284	#N/A	#N/A	#N/A	130.104	-0.555433	0.314849	-1.76413	0.0777108	0.31323	7.02352	-0.56	7.02352	-0.56	#N/A	#N/A	#N/A	#N/A
SLIV_14635	A0A076LYD2	Alanine racemase (EC 5.1.1.1)	Cytoplasmic	A	#N/A	SCO4745	#N/A	#N/A	#N/A	420.647	0.480654	0.272519	1.76374	0.0777751	0.31323	8.71647	0.48	8.71647	0.48	#N/A	#N/A	#N/A	#N/A
SLIV_08905	D6EN29	TetR family transcriptional regulator	Nucleoid	N	#N/A	SCO5942	#N/A	#N/A	#N/A	38.8998	1.20284	0.681991	1.76372	0.0777793	0.31323	5.28169	1.2	5.28169	1.2	#N/A	#N/A	#N/A	#N/A
SLIV_19765	D6EPC1	ABC transporter ATP-binding subunit	Peripheral plasma membrane protein facing the cytoplasm	F1	#N/A	SCO3706	#N/A	#N/A	#N/A	20.6181	-1.77861	1.00928	-1.76226	0.0780249	0.314025	4.36584	-1.78	4.36584	-1.78	#N/A	#N/A	#N/A	#N/A
SLIV_26575	D6EHH1	Integral membrane protein - Maltose permease	Integral membrane	B	#N/A	SCO2229	#N/A	#N/A	#N/A	775.524	-0.394907	0.22412	-1.76204	0.0780632	0.314025	9.59903	-0.39	9.59903	-0.39	#N/A	#N/A	#N/A	#N/A
SLIV_01250	A0A076M0Q8	Integral membrane protein of unknown function	Integral membrane	B	#N/A	SCO7613	#N/A	#N/A	#N/A	2771.85	0.415884	0.236117	1.76135	0.0781796	0.314319	11.4366	0.42	11.4366	0.42	#N/A	#N/A	#N/A	#N/A
SLIV_30610	not updated/annotated yet in Uniprot	Integral membrane protein of unknown function	Integral membrane	B	#N/A	SCO1431	#N/A	#N/A	#N/A	400.314	-0.627536	0.356398	-1.76077	0.0782769	0.314536	8.64499	-0.63	8.64499	-0.63	#N/A	#N/A	#N/A	#N/A
SLIV_00755	D6ESN8	MarR family transcriptional regulator	Nucleoid	N	#N/A	SCO7709	#N/A	#N/A	#N/A	236.481	-0.494458	0.280894	-1.7603	0.0783565	0.314682	7.88558	-0.49	7.88558	-0.49	#N/A	#N/A	#N/A	#N/A
SLIV_05725	D6EGV1	Putative pterin-4-alpha-carbinolamine dehydratase (PHS) (EC 4.2.1.96) (4-alpha-hydroxy-tetrahydropterin dehydratase) (Pterin carbinolamine dehydratase)	Cytoplasmic	A	#N/A	SCO6540	#N/A	#N/A	#N/A	129.064	0.577089	0.327898	1.75996	0.0784142	0.31474	7.01195	0.58	7.01195	0.58	#N/A	#N/A	#N/A	#N/A
SLIV_18345	D6ELA1	Secreted protein (Sec) - Penicillin binding protein	Extracellular (peptidoglycan associated)	P	#N/A	SCO4013	#N/A	#N/A	#N/A	1475.95	-0.453228	0.257636	-1.75918	0.0785466	0.315097	10.5274	-0.45	10.5274	-0.45	#N/A	#N/A	#N/A	#N/A
SLIV_31100	D6ER12	Short-chain dehydrogenase/reductase SDR (IPR002347)	Cytoplasmic	A	#N/A	SCO1335	#N/A	#N/A	#N/A	10.7106	-2.59954	1.47865	-1.75805	0.0787397	0.315657	3.42097	-2.6	3.42097	-2.6	#N/A	#N/A	#N/A	#N/A
SLIV_32490	A0A076M8P0	Secreted protein (Sec) - Bifunctional sugar binding protein/sugar hydrolase	Extracellular	X	#N/A	SCO1061	#N/A	#N/A	#N/A	233.855	-0.537578	0.305815	-1.75785	0.0787729	0.315657	7.86947	-0.54	7.86947	-0.54	#N/A	#N/A	#N/A	#N/A
SLIV_08505	A0A076M4P6	Aminoglycoside/hydroxyurea antibiotic resistance kinase (IPR006748)	Cytoplasmic	A	#N/A	#N/A	#N/A	#N/A	#N/A	13.6388	1.81699	1.03426	1.7568	0.078952	0.3162	3.76965	1.82	3.76965	1.82	#N/A	#N/A	#N/A	#N/A
SLIV_18760	A0A076M0R3	Integral membrane protein - Penicillin-binding protein	Integral membrane	B	#N/A	SCO3901	#N/A	#N/A	#N/A	2684	-0.369493	0.210419	-1.75599	0.0790907	0.316581	11.3902	-0.37	11.3902	-0.37	#N/A	#N/A	#N/A	#N/A
SLIV_13935	D6ECI5	Integral membrane protein - Sugar ABC transporter	Integral membrane	B	#N/A	SCO4888	#N/A	#N/A	#N/A	223.552	-1.0329	0.588473	-1.75521	0.0792226	0.316934	7.80447	-1.03	7.80447	-1.03	#N/A	#N/A	#N/A	#N/A
SLIV_37245	D6EJ80	Integral membrane protein - Ascorbate-specific PTS system enzyme IIC	Integral membrane	B	#N/A	SCO0136	#N/A	#N/A	#N/A	226.129	-0.549329	0.313226	-1.75378	0.0794686	0.317743	7.821	-0.55	7.821	-0.55	#N/A	#N/A	#N/A	#N/A
SLIV_33835	D6EX10	Integral membrane protein - Transmembrane transport protein (ABC transporter family)	Integral membrane	B	#N/A	SCO0819	#N/A	#N/A	#N/A	18.6091	1.77819	1.01448	1.75282	0.079633	0.318225	4.21794	1.78	4.21794	1.78	#N/A	#N/A	#N/A	#N/A
SLIV_24035	D6EY26	Uncharacterized protein	Cytoplasmic	A	#N/A	SCO2727	#N/A	#N/A	#N/A	70.9182	0.931411	0.531669	1.75186	0.0797976	0.318708	6.14808	0.93	6.14808	0.93	#N/A	#N/A	#N/A	#N/A
SLIV_36180	A0A076MC82	Six-hairpin glycosidase-like protein (IPR008928)	Cytoplasmic	A	#N/A	SCO0351	#N/A	#N/A	#N/A	115.262	-0.969397	0.55358	-1.75114	0.0799218	0.318859	6.84878	-0.97	6.84878	-0.97	#N/A	#N/A	#N/A	#N/A
SLIV_33840	D6EX11	Macrolide export ATP-binding/permease protein MacB 1/2 (EC 3.6.3.-)	Cytoplasmic	A	#N/A	SCO0818	#N/A	#N/A	#N/A	55.7313	-0.895475	0.511369	-1.75113	0.0799233	0.318859	5.80042	-0.9	5.80042	-0.9	#N/A	#N/A	#N/A	#N/A
SLIV_24905	A0A076M695	Putative metal-dependent hydrolase	Cytoplasmic	A	#N/A	SCO2556	#N/A	#N/A	#N/A	12.0855	-1.82308	1.04149	-1.75045	0.0800404	0.31899	3.5952	-1.82	3.5952	-1.82	#N/A	#N/A	#N/A	#N/A
SLIV_13390	A0A076M7M2	Uncharacterized protein	Cytoplasmic	A	#N/A	SCO5000	#N/A	#N/A	#N/A	821.009	-0.488859	0.279279	-1.75043	0.0800439	0.31899	9.68125	-0.49	9.68125	-0.49	#N/A	#N/A	#N/A	#N/A
SLIV_01820	A0A076LXI6	Transcriptional regulator gntR-type	Nucleoid	N	#N/A	SCO7498	#N/A	#N/A	#N/A	14.6038	2.0239	1.15714	1.74905	0.0802823	0.319765	3.86827	2.02	3.86827	2.02	#N/A	#N/A	#N/A	#N/A
SLIV_05580	D6EGS2	Secreted protein (Tat) - Solute binding protein	Extracellular	X	#N/A	SCO6569	#N/A	#N/A	#N/A	165.275	-0.638776	0.365282	-1.74872	0.0803396	0.319817	7.36872	-0.64	7.36872	-0.64	#N/A	#N/A	#N/A	#N/A
SLIV_09385	A0A076M1J0	Phosphodiesterase	Cytoplasmic	A	#N/A	SCO5844	#N/A	#N/A	#N/A	478.525	0.586595	0.335808	1.74681	0.0806695	0.320955	8.90245	0.59	8.90245	0.59	#N/A	#N/A	#N/A	#N/A
SLIV_08640	A0A076M4S3	WD-40 repeat-containing protein	Cytoplasmic	A	#N/A	#N/A	#N/A	#N/A	#N/A	2.25674	4.1363	2.3702	1.74513	0.0809626	0.321613	1.17424	4.14	1.17424	4.14	#N/A	#N/A	#N/A	#N/A
SLIV_27625	A0A076M7M7	Amino acid decarboxylase	Cytoplasmic	A	#N/A	SCO2017	#N/A	#N/A	#N/A	42.2065	-1.01237	0.580141	-1.74503	0.0809789	0.321613	5.39939	-1.01	5.39939	-1.01	#N/A	#N/A	#N/A	#N/A
SLIV_08965	D6EN41	Oxidoreductase	Cytoplasmic	A	#N/A	SCO5929	#N/A	#N/A	#N/A	83.952	-0.727759	0.417103	-1.74479	0.0810209	0.321613	6.39149	-0.73	6.39149	-0.73	#N/A	#N/A	#N/A	#N/A
SLIV_06215	D6EI96	Alcohol dehydrogenase superfamily, zinc-type (IPR002085)	Cytoplasmic	A	#N/A	SCO6442	#N/A	#N/A	#N/A	11.6487	-1.92786	1.10504	-1.74461	0.0810526	0.321613	3.5421	-1.93	3.5421	-1.93	#N/A	#N/A	#N/A	#N/A
SLIV_28235	D6ELC3	Short-chain dehydrogenase/reductase SDR (IPR002347)	Cytoplasmic	A	#N/A	SCO1896	#N/A	#N/A	#N/A	22.3476	-1.02378	0.58695	-1.74423	0.0811186	0.321613	4.48205	-1.02	4.48205	-1.02	#N/A	#N/A	#N/A	#N/A
SLIV_07990	A0A076M0V5	Uroporphyrinogen decarboxylase (UPD) (URO-D) (EC 4.1.1.37)	Cytoplasmic	A	#N/A	SCO6031	#N/A	#N/A	#N/A	795.026	0.320935	0.184003	1.74418	0.0811273	0.321613	9.63486	0.32	9.63486	0.32	#N/A	#N/A	#N/A	#N/A
SLIV_01810	D6EUF1	Integral membrane protein - Allantoin permease	Integral membrane	B	#N/A	SCO7500	#N/A	#N/A	#N/A	18.2497	1.6135	0.925245	1.74387	0.0811824	0.321613	4.1898	1.61	4.1898	1.61	#N/A	#N/A	#N/A	#N/A
SLIV_27455	D6EJ53	Imidazole glycerol phosphate synthase subunit HisH (EC 2.4.2.-) (IGP synthase glutamine amidotransferase subunit) (IGP synthase subunit HisH) (ImGP synthase subunit HisH)	Cytoplasmic	A	#N/A	SCO2051	#N/A	#N/A	#N/A	290.307	0.557144	0.319495	1.74383	0.0811889	0.321613	8.18144	0.56	8.18144	0.56	#N/A	#N/A	#N/A	#N/A
SLIV_05625	D6EGT0	Respiratory chain oxidoreductase	Cytoplasmic	A	#N/A	SCO6561	#N/A	#N/A	#N/A	78.9579	-1.04831	0.601422	-1.74306	0.0813236	0.321826	6.30301	-1.05	6.30301	-1.05	#N/A	#N/A	#N/A	#N/A
SLIV_11240	D6ET18	Integral membrane protein - Transport permease protein	Integral membrane	B	#N/A	SCO5453	#N/A	#N/A	#N/A	16.1329	-2.05939	1.18151	-1.74301	0.0813315	0.321826	4.01194	-2.06	4.01194	-2.06	#N/A	#N/A	#N/A	#N/A
SLIV_06225	D6EI98	UPFUPF0264-like protein	Cytoplasmic	A	#N/A	SCO6440	#N/A	#N/A	#N/A	21.3571	1.56737	0.899807	1.74189	0.0815272	0.322025	4.41664	1.57	4.41664	1.57	#N/A	#N/A	#N/A	#N/A
SLIV_20890	D6EQQ9	Amino-acid acetyltransferase (EC 2.3.1.1)	Cytoplasmic	A	#N/A	SCO3376	#N/A	#N/A	#N/A	267.85	-0.436684	0.250704	-1.74183	0.0815375	0.322025	8.06528	-0.44	8.06528	-0.44	#N/A	#N/A	#N/A	#N/A
SLIV_23640	D6EWQ1	Mutase	Cytoplasmic	A	#N/A	SCO2806	#N/A	#N/A	#N/A	83.0349	0.871052	0.500099	1.74176	0.0815509	0.322025	6.37565	0.87	6.37565	0.87	#N/A	#N/A	#N/A	#N/A
SLIV_10260	A0A076M227	Secreted protein (Sec) - Exochitinase 1	Extracellular	X	#N/A	SCO5673	#N/A	#N/A	#N/A	42.8556	-0.88559	0.50846	-1.74171	0.0815589	0.322025	5.42141	-0.89	5.42141	-0.89	#N/A	#N/A	#N/A	#N/A
SLIV_27375	D6EJ37	Integral membrane protein - Protein of unknown function	Integral membrane	B	#N/A	SCO2066	#N/A	#N/A	#N/A	137.283	0.66145	0.379908	1.74108	0.0816695	0.322286	7.10101	0.66	7.10101	0.66	#N/A	#N/A	#N/A	#N/A
SLIV_02780	A0A076LY35	TetR family transcriptional regulator	Nucleoid	N	#N/A	SCO7303	#N/A	#N/A	#N/A	55.3044	-1.22946	0.706266	-1.74078	0.0817214	0.322316	5.78932	-1.23	5.78932	-1.23	#N/A	#N/A	#N/A	#N/A
SLIV_09645	A0A076M1X3	Kinase/phosphohydrolase	Cytoplasmic	A	#N/A	SCO5794	#N/A	#N/A	#N/A	2549.69	-0.284151	0.163295	-1.7401	0.0818407	0.322544	11.3161	-0.28	11.3161	-0.28	#N/A	#N/A	#N/A	#N/A
SLIV_00715	D6ESN0	Histole-like protein (Uncharacterized protein)	Cytoplasmic	A	#N/A	SCO7718	#N/A	#N/A	#N/A	55.8583	0.775145	0.445499	1.73995	0.0818681	0.322544	5.8037	0.78	5.8037	0.78	#N/A	#N/A	#N/A	#N/A
SLIV_12280	D6EUS2	Anti sigma-R factor, mycothiol system,RsrA (IPR024020)	Cytoplasmic	A	#N/A	SCO5217	#N/A	#N/A	#N/A	2077.96	0.536135	0.308383	1.73854	0.0821166	0.323348	11.021	0.54	11.021	0.54	#N/A	#N/A	#N/A	#N/A
SLIV_27500	D6EJ62	Integral membrane protein - Trp biosynthesis associated, transmembrane protein	Integral membrane	B	#N/A	SCO2042	#N/A	#N/A	#N/A	66.0235	0.903624	0.520275	1.73682	0.0824188	0.324362	6.04491	0.9	6.04491	0.9	#N/A	#N/A	#N/A	#N/A
SLIV_33045	D6EVF1	Polyketide cyclase SnoaL-like protein	Cytoplasmic	A	#N/A	SCO1002	#N/A	#N/A	#N/A	18.8201	2.14832	1.23746	1.73607	0.0825521	0.324711	4.23421	2.15	4.23421	2.15	#N/A	#N/A	#N/A	#N/A
SLIV_07665	D6EKW1	ABC transporter ATP-binding protein	Peripheral plasma membrane protein facing the cytoplasm	F1	#N/A	SCO6095	#N/A	#N/A	#N/A	26.4566	1.26197	0.727517	1.73463	0.0828066	0.325536	4.72556	1.26	4.72556	1.26	#N/A	#N/A	#N/A	#N/A
SLIV_22000	D6ETI5	Galactokinase (EC 2.7.1.6) (Galactose kinase)	Cytoplasmic	A	#N/A	SCO3136	#N/A	#N/A	#N/A	552.877	0.563841	0.325301	1.73329	0.0830446	0.326295	9.11082	0.56	9.11082	0.56	#N/A	#N/A	#N/A	#N/A
SLIV_19030	D6EN68	Integral membrane protein - Putative serine/threonine-protein kinase (EC 2.7.11.1)	Integral membrane	B	#N/A	SCO3848	#N/A	#N/A	#N/A	6003.28	0.315026	0.181793	1.73288	0.0831164	0.3264	12.5515	0.32	12.5515	0.32	#N/A	#N/A	#N/A	#N/A
SLIV_10350	A0A076LW52	Aminotransferase class-III (IPR005814)	Cytoplasmic	A	#N/A	SCO5655	#N/A	#N/A	#N/A	724.533	-1.57144	0.907019	-1.73253	0.0831794	0.326471	9.50091	-1.57	9.50091	-1.57	#N/A	#N/A	#N/A	#N/A
SLIV_30750	A0A076M958	Integral membrane protein of unknown function	Integral membrane	B	#N/A	SCO1403	#N/A	#N/A	#N/A	2132.49	0.346818	0.200296	1.73153	0.083357	0.326992	11.0583	0.35	11.0583	0.35	#N/A	#N/A	#N/A	#N/A
SLIV_01225	D6EU32	Transcriptional regulator iclR-type	Nucleoid	N	#N/A	SCO7618	#N/A	#N/A	#N/A	302.11	-0.422162	0.243976	-1.73034	0.0835692	0.327647	8.23893	-0.42	8.23893	-0.42	#N/A	#N/A	#N/A	#N/A
SLIV_27235	A0A076MBS9	Regulatory protein	Cytoplasmic	A	#N/A	SCO2094	#N/A	#N/A	#N/A	2757.56	-0.344845	0.199415	-1.72928	0.0837586	0.328048	11.4292	-0.34	11.4292	-0.34	#N/A	#N/A	#N/A	#N/A
SLIV_31105	D6ER13	Uncharacterized protein	Cytoplasmic	A	#N/A	SCO1334	#N/A	#N/A	#N/A	9.7176	2.35514	1.36193	1.72926	0.0837617	0.328048	3.2806	2.36	3.2806	2.36	#N/A	#N/A	#N/A	#N/A
SLIV_27265	D6EJ15	UDP-N-acetylmuramoyl-tripeptide--D-alanyl-D-alanine ligase (EC 6.3.2.10) (D-alanyl-D-alanine-adding enzyme)	Cytoplasmic	A	#N/A	SCO2088	#N/A	#N/A	#N/A	618.999	-0.422546	0.244745	-1.72647	0.0842622	0.32983	9.27379	-0.42	9.27379	-0.42	#N/A	#N/A	#N/A	#N/A
SLIV_05780	D6EGW2	ATP/GTP binding protein	Cytoplasmic	A	#N/A	SCO6529	#N/A	#N/A	#N/A	133.851	-0.806509	0.467221	-1.72619	0.0843141	0.329856	7.06449	-0.81	7.06449	-0.81	#N/A	#N/A	#N/A	#N/A
SLIV_12140	D6EUP2	DNA binding protein (Uncharacterized protein)	Cytoplasmic	A	#N/A	SCO5245	#N/A	#N/A	#N/A	326.427	-0.445083	0.258008	-1.72508	0.0845137	0.330252	8.35062	-0.45	8.35062	-0.45	#N/A	#N/A	#N/A	#N/A
SLIV_17290	A0A076M251	Glyoxalase/Bleomycin resistance protein/Dihydroxybiphenyl dioxygenase (IPR029068)	Cytoplasmic	A	#N/A	SCO4220	#N/A	#N/A	#N/A	35.0467	-1.06677	0.618447	-1.72492	0.0845422	0.330252	5.13121	-1.07	5.13121	-1.07	#N/A	#N/A	#N/A	#N/A
SLIV_00745	D6ESN6	Integral membrane protein - Two component sensor histidine kinase	Integral membrane	B	#N/A	SCO7711	#N/A	#N/A	#N/A	41.542	1.26225	0.731795	1.72486	0.0845518	0.330252	5.3765	1.26	5.3765	1.26	#N/A	#N/A	#N/A	#N/A
SLIV_17770	A0A076MA41	Two-component system response regulator	Cytoplasmic	A	#N/A	SCO4123	#N/A	#N/A	#N/A	81.1967	0.73708	0.428117	1.72168	0.0851274	0.332321	6.34335	0.74	6.34335	0.74	#N/A	#N/A	#N/A	#N/A
SLIV_30015	D6ENW0	Aminodeoxychorismate synthase, component I	Cytoplasmic	A	#N/A	SCO1547	#N/A	#N/A	#N/A	407.907	0.478374	0.278007	1.72073	0.0853004	0.332818	8.6721	0.48	8.6721	0.48	#N/A	#N/A	#N/A	#N/A
SLIV_16775	D6EIM8	Integral membrane protein of unknown function	Integral membrane	B	#N/A	SCO4324	#N/A	#N/A	#N/A	33.5936	-1.45926	0.848421	-1.71997	0.0854383	0.333177	5.07011	-1.46	5.07011	-1.46	#N/A	#N/A	#N/A	#N/A
SLIV_37460	D6EJD0	Integral membrane protein - Membrane transporter	Integral membrane	B	#N/A	SCO0079	#N/A	#N/A	#N/A	162.006	-0.515575	0.299814	-1.71965	0.0854963	0.333225	7.3399	-0.52	7.3399	-0.52	#N/A	#N/A	#N/A	#N/A
SLIV_10245	D6EQB7	Secreted protein (Tat) - 4-aminobutyrate aminotransferase (EC 2.6.1.19)	Extracellular	X	#N/A	SCO5676	#N/A	#N/A	#N/A	1605.49	0.485479	0.28242	1.719	0.0856142	0.333505	10.6488	0.49	10.6488	0.49	#N/A	#N/A	#N/A	#N/A
SLIV_14465	A0A076M4D7	Integral membrane protein - Ser/Thr protein kinase	Integral membrane	B	#N/A	SCO4779	#N/A	#N/A	#N/A	342.808	0.699335	0.407729	1.7152	0.0863092	0.336032	8.42126	0.7	8.42126	0.7	#N/A	#N/A	#N/A	#N/A
SLIV_13675	A0A076M0B7	Putative metal-dependent hydrolase	Cytoplasmic	A	#N/A	SCO4939	#N/A	#N/A	#N/A	3.07386	-2.8782	1.67953	-1.71369	0.0865857	0.336928	1.62005	-2.88	1.62005	-2.88	#N/A	#N/A	#N/A	#N/A
SLIV_13440	D6EXP4	YjgF/YER057c/UK114 family (IPR006175)	Peripheral plasma membrane protein facing the cytoplasm	F1	#N/A	SCO4990	#N/A	#N/A	#N/A	170.604	-0.591069	0.345007	-1.71321	0.0866736	0.33709	7.41451	-0.59	7.41451	-0.59	#N/A	#N/A	#N/A	#N/A
SLIV_01050	D6ESU9	Glyoxalase/Bleomycin resistance protein/Dihydroxybiphenyl dioxygenase (IPR029068)	Cytoplasmic	A	#N/A	SCO7653	#N/A	#N/A	#N/A	353.64	-0.659014	0.385578	-1.70916	0.087422	0.339455	8.46614	-0.66	8.46614	-0.66	#N/A	#N/A	#N/A	#N/A
SLIV_10005	D6EQ69	AG1 protein	Cytoplasmic	A	#N/A	#N/A	#N/A	#N/A	#N/A	147.741	-0.986415	0.578091	-1.70633	0.0879466	0.34131	7.20692	-0.99	7.20692	-0.99	#N/A	#N/A	#N/A	#N/A
SLIV_26055	D6EG18	Transglycosylase SLT-like protein	Cytoplasmic	A	#N/A	#N/A	#N/A	#N/A	#N/A	6.31862	-3.38535	1.98442	-1.70597	0.0880139	0.341339	2.65961	-3.39	2.65961	-3.39	#N/A	#N/A	#N/A	#N/A
SLIV_04530	D6EF16	Uncharacterized protein	Cytoplasmic	A	#N/A	SCO6798	#N/A	#N/A	#N/A	892.816	0.349248	0.204743	1.70579	0.088048	0.341339	9.80222	0.35	9.80222	0.35	#N/A	#N/A	#N/A	#N/A
[truncated: 5,554 more rows]

## Sheet: Genes_of_unknown_function
Table S6: Transcriptomic analysis for RG1.9 vs TK24 wild type
[truncated: 137 more rows]

## Sheet: Genes_of_metabolic_process
Table S6: Transcriptomic analysis for RG1.9 vs TK24 wild type
[truncated: 69 more rows]

## Sheet: Genes_of_cell_wall_related
Table S6: Transcriptomic analysis for RG1.9 vs TK24 wild type
[truncated: 33 more rows]

[truncated: 1 more sheets: Genes_of_oxidoreductase_activit]
