# Supplementary material for: Enhanced protein secretion in reduced genome strains of Streptomyces lividans
Source: Microb Cell Fact. 2024 Jan 5;23:13. doi: 10.1186/s12934-023-02269-x (PMC10768272; doi:10.1186/s12934-023-02269-x)
Supplement: Supplementary file 7 — Supplementary Material 7 [file 12934_2023_2269_MOESM7_ESM.xlsx]

## Sheet: conc versus time
Run	Datafile	Strain	Subculture	Hours		ALA	GLY	ABA	VAL	BAIB	LEU	ILE	THR	SER	PRO	ASN	ASP	MET	HYP	GLU	PHE	AAA	GLN	ORN	LYS	HIS	TYR	TRP	CYS
1	kes_03_W281_001.rst	Wildtype	2	8		1388.55	1607.45	35.2265	796.489	15.2281	0	0	0	0	1048.39	0	0	364.923	61.9308	0	705.842	9.08646	28.9966	174.342	264.556	32.3895	264.98	36.5157	0.616251
2	kes_03_W281_002.rst	Wildtype	2	8		1394.37	1585.51	33.7514	798.002	14.878	738.011	414.77	244.404	477.437	1012.99	208.247	379.499	233.792	58.8418	799.963	1015.35	8.08663	32.1887	207.029	317.892	43.5526	294.918	44.7111	0.725636
3	kes_03_W281_003.rst	Wildtype	2	8		1361.44	1550.52	32.4376	776.859	15.1717	717.876	405.019	240.82	474.789	976.291	199.485	367.204	222.376	64.4141	771.568	971.917	5.95944	30.3398	213.238	328.071	51.4679	293.652	47.3576	0.748008
4	kes_03_W281_004.rst	Wildtype	2	8		1395.2	1587.89	31.6965	798.517	12.4386	743.986	420.341	256.64	506.286	1016.84	207.866	385.317	229.441	65.1377	806.986	1012.68	6.44515	33.305	222.301	347.752	54.7318	305.689	50.2937	1.8507
5	kes_03_W281_005.rst	Wildtype	2	8		1374.85	1578.89	30.5116	781.356	16.4631	734.776	419.657	258.725	516.02	1007.72	208.938	382.467	224.291	70.4951	809.156	1008.89	6.89167	15.4984	229.568	362.061	61.9499	318.791	49.2115	2.66036
6	kes_03_W481_006.rst	Wildtype	4	8		1378.04	1476.4	31.8947	783.254	16.2078	707.462	407.436	243.88	496.456	962.867	208.342	387.248	212.904	59.2877	959.042	956.957	5.43468	36.0227	255.01	399.583	64.2373	298.589	47.7752	0
7	kes_03_W481_007.rst	Wildtype	4	8		1381.19	1475.65	31.6493	784.241	15.0217	707.048	407.933	246.881	501.251	960.461	205.953	387.823	210.951	61.3158	960.987	953.372	3.80365	11.6717	251.123	406.436	66.3107	302.261	50.6081	0.355506
8	kes_03_W481_008.rst	Wildtype	4	8		1413.2	1512.4	31.1296	799.76	11.1302	725.435	416.792	251.282	511.22	952.625	209.095	395.119	214.581	62.5002	972.974	964.969	3.64098	39.485	262.279	411.61	68.693	309.303	51.8491	0.993116
9	kes_03_W681_009.rst	Wildtype	6	8		1347.1	1493.14	30.4188	779.323	15.5688	705.728	406.009	248.534	493.644	959.914	208.52	393.105	211.874	60.4154	856.314	958.373	3.64468	38.2276	270.797	423.008	67.8348	308.264	49.2281	0
10	kes_03_W681_010.rst	Wildtype	6	8		1373.05	1517.28	27.0961	794.161	13.8515	722.852	413.47	253.033	504.654	975.87	212.065	399.39	214.813	67.5629	879.234	984.65	5.70713	30.8584	275.295	432.089	69.2798	315.48	51.6119	2.0225
11	kes_03_W681_011.rst	Wildtype	6	8		1355.42	1524.36	29.8607	783.714	15.1104	713.839	406.314	252.486	502.386	955.873	210.528	390.566	208.039	66.1309	854.607	956.279	5.6994	40.0054	268.618	420.733	68.2272	306.542	51.2787	0
12	kes_03_W2161_012.rst	Wildtype	2	16		885.347	1457.68	18.2875	659.667	0	360.616	354.87	242.105	362.033	1016.62	30.4916	9.74922	173.11	207.592	16.9177	910.796	2.54751	3.91102	223.876	384.911	48.0037	326.431	49.7286	0
13	kes_03_W2161_013.rst	Wildtype	2	16		916.843	1511.5	18.6228	675.075	14.9648	372.984	364.688	247.932	371.395	1021.75	30.5565	8.71778	172.168	204.967	13.7095	909.855	2.50207	11.1917	223.187	399.473	48.1647	324.552	49.2254	0
14	kes_03_W2161_014.rst	Wildtype	2	16		899.446	1488.05	18.4497	665.474	15.2207	368.54	358.546	249.627	375.03	1014.12	32.8642	9.09656	169.518	206.543	13.6458	902.488	2.89547	2.77495	224.487	386.172	48.9266	328.018	47.6163	2.09521
15	kes_03_W4161_015.rst	Wildtype	4	16		940.015	1466.64	22.8919	676.383	16.1718	389.415	354.121	237.802	379.629	991.871	32.6834	9.16253	169.343	192.89	18.7061	898.64	2.95722	13.1754	246.423	422.304	49.9468	325.132	47.6036	0
16	kes_03_W4161_016.rst	Wildtype	4	16		957.109	1502.8	23.4135	691.749	16.1898	400.043	362.236	247.338	392.172	991.31	21.4254	7.27209	167.621	179.546	14.8842	906.415	3.01208	2.9551	248.8	427.049	51.1718	327.345	47.9035	0
17	kes_03_W4161_017.rst	Wildtype	4	16		966.077	1497.79	19.6366	695.085	15.2826	402.887	370.579	251.63	410.289	1002.88	35.3527	10.8739	179.062	218.726	21.0792	964.303	4.75278	3.25207	273.366	469.144	55.4988	357.953	52.3284	1.59942
18	kes_03_W6161_018.rst	Wildtype	6	16		947.253	1427.38	19.509	654.156	0	374.766	357.113	244.148	398.628	995.964	36.191	9.09668	165.723	201.806	18.0455	877.646	2.82692	11.7823	250.096	426.275	48.1177	315.308	43.6595	0.541717
19	kes_03_W6161_019.rst	Wildtype	6	16		954.763	1470.92	22.8345	663.879	15.5911	386.287	360.69	246.391	408.397	979.761	36.8046	7.33659	162.004	201.141	17.342	883.937	2.93791	15.8787	255.551	435.091	49.5462	320.273	46.9375	1.5334
20	kes_03_W6161_020.rst	Wildtype	6	16		952.823	1452.69	19.3739	655.587	15.5251	387.985	353.207	246.963	408.472	977.945	37.4081	7.67062	160.62	206.804	16.8968	875.846	2.81939	2.69166	255.616	411.338	48.8824	317.537	45.87	0
21	kes_03_W2201_021.rst	Wildtype	2	20		729.03	1401.82	13.579	546.776	27.1242	238.743	310.413	234.044	299.451	987.977	20.5398	7.2356	124.519	224.557	13.9442	836.421	2.11247	13.2668	191.276	391.02	37.6925	326.791	48.8158	0
22	kes_03_W2201_022.rst	Wildtype	2	20		729.709	1405.79	13.8471	546.142	0	243.961	301.315	234.313	301.967	975.71	20.8022	0	116.403	226.185	13.4232	823.003	1.83487	2.55837	187.399	386.09	37.4524	322.06	47.846	0
23	kes_03_W2201_023.rst	Wildtype	2	20		740.717	1435.01	13.8554	555.181	0	253.735	307.055	236.45	302.182	979.332	8.25736	7.7406	125.824	229.255	14.4133	832.001	4.17655	9.70613	190.551	394.719	39.0267	324.943	48.7412	3.04147
24	kes_03_W4201_024.rst	Wildtype	4	20		791.373	1358.58	14.9311	579.692	20.1514	260.26	311.198	226.085	311.887	928.627	8.6301	0	121.451	205.805	16.5711	813.252	2.19679	7.32728	224.11	433.34	40.4505	310.675	45.9678	0.978784
25	kes_03_W4201_025.rst	Wildtype	4	20		790.538	1381.22	18.2716	580.261	20.5619	260.443	312.256	222.317	307.04	918.787	19.4163	0	125.93	209.381	16.1544	816.01	2.30113	8.44875	227.898	434.772	41.1547	315.13	46.1096	0.804331
26	kes_03_W4201_026.rst	Wildtype	4	20		788.606	1378.55	18.1997	578.17	21.0006	264.986	308.569	224.325	320.586	935.932	22.0791	7.0783	123.283	210.189	14.5568	802.42	2.09251	13.1944	226.312	431.764	40.6084	313.251	45.9454	0
27	kes_03_W6201_027.rst	Wildtype	6	20		753.533	1339.64	14.0966	538.241	17.9523	237.857	305.582	230.423	320.618	940.528	8.5747	5.76427	119.004	237.384	14.9688	809.912	1.9746	6.91942	232.61	431.851	39.4863	315.223	45.3704	0.644514
28	kes_03_W6201_028.rst	Wildtype	6	20		752.528	1338.61	14.0459	540.079	18.9788	237.227	304.298	226.426	312.057	928.117	19.0643	7.20394	122.728	238.222	17.8336	807.799	2.11074	13.6205	228.207	425.284	38.4317	311.442	43.2203	0.788856
29	kes_03_W6201_029.rst	Wildtype	6	20		746.754	1333.09	13.9633	536.948	18.3907	242.415	301.833	224.881	321.234	939.685	8.34638	7.1785	122.104	243.203	15.8943	805.453	2.57161	13.5936	231.506	431.553	38.7759	317.688	44.7509	1.32548
48	kes_04_M281_048.rst	RS1.9	2	8		1157.8	1328.38	27.9514	695.488	0	540.347	360.7	230.563	433.369	740.815	165.482	116.639	174.076	70.8949	259.131	798.994	4.63545	8.4658	233.09	349.279	53.5241	271.646	40.2261	0
49	kes_04_M281_049.rst	RS1.9	2	8		1156.54	1328.98	28.0758	694.594	18.9129	540.067	360.249	227.683	423.639	711.524	163.166	116.16	173.224	71.7344	259.858	797.497	4.47273	13.4636	240.029	350.433	52.4009	273.089	42.9407	0.899342
50	kes_04_M281_050.rst	RS1.9	2	8		1160.14	1317.71	24.4727	697.75	18.3905	541.512	361.83	227.782	435.804	737.901	165.981	115.187	171.292	69.0497	256.475	785.635	4.08506	8.8547	237.098	353.937	55.2555	275.602	42.4559	0
51	kes_04_M481_051.rst	RS1.9	4	8		1190.42	1318.03	24.865	692.187	16.4527	547.149	357.018	225.113	436.238	706.94	166.712	161.415	167.53	65.549	377.85	771.506	4.16636	16.5677	232.783	343.184	52.1743	257.297	39.8658	0.593447
52	kes_04_M481_052.rst	RS1.9	4	8		1186.78	1318.28	24.7334	690.052	0	548.815	355.703	230.993	448.111	717.041	170.92	162.438	167.579	68.8561	377.858	770.959	3.40182	5.91224	230.565	343.978	51.4202	258.908	41.6944	0
53	kes_04_M481_053.rst	RS1.9	4	8		1193.6	1348.91	28.1099	698.132	16.7986	554.029	358.197	232.433	456.143	720.423	171.607	163.052	168.54	71.1911	382.423	779.549	4.26831	28.1359	232.954	347.867	52.0582	262.366	40.5785	2.57479
54	kes_04_M681_054.rst	RS1.9	6	8		1178.85	1314.06	27.7762	706.391	17.4949	542.018	355.556	216.953	426.568	680.678	173.488	154.989	163.075	58.8406	338.962	762.306	3.02732	7.05334	243.605	336.455	49.5889	258.001	41.5227	0.620116
55	kes_04_M681_055.rst	RS1.9	6	8		1171.38	1291.22	24.5663	700.405	17.5114	540.383	352.743	219.184	436.293	687.939	176.211	154.054	160.803	60.0018	338.613	756.604	2.9414	8.59694	244.796	336.829	49.2392	254.003	41.7361	0
56	kes_04_M681_056.rst	RS1.9	6	8		1161.02	1287.33	24.1034	695.317	17.5819	539.022	351.997	218.483	437.074	688.166	175.124	154.626	161.308	65.0792	341.686	762.676	4.49517	19.5785	243.108	335.729	50.1697	260.272	39.3654	0
57	kes_04_M2161_057.rst	RS1.9	2	16		447.392	914.933	8.26343	329.838	0	102.717	215.363	175.425	215.044	669.306	20.8488	7.73753	94.9238	186.5	16.0736	608.112	1.91852	12.818	219.324	364.702	32.0981	269.938	41.029	0
58	kes_04_M2161_058.rst	RS1.9	2	16		445.776	914.143	8.2132	328.512	0	102.583	211.061	173.797	214.079	648.397	20.5394	6.19325	90.1573	171.77	12.0675	594.711	2.00229	9.64268	214.451	358.7	32.0181	263.522	40.8183	0
59	kes_04_M2161_059.rst	RS1.9	2	16		462.2	960.705	8.57107	340.106	0	114.042	218.068	180.518	222.847	668.094	8.54821	6.28833	93.5924	196.632	15.8664	626.391	2.07544	7.53659	227.362	381.633	33.2315	281.194	40.7613	0
60	kes_04_M4161_060.rst	RS1.9	4	16		408.371	848.135	8.00517	295.703	0	92.8397	212.665	165.207	205.351	622.695	8.51318	7.1101	91.2828	187.273	16.2297	611.668	1.95231	11.3208	222.702	370.245	32.0466	269.228	39.9266	0
61	kes_04_M4161_061.rst	RS1.9	4	16		402.083	841.015	7.71449	291.691	22.1143	92.9395	207.227	164.277	205.224	624.554	8.27797	6.02707	89.5497	182.881	14.3603	605.107	2.01149	11.3724	224.39	375.138	32.7649	272.043	40.0058	0
62	kes_04_M4161_062.rst	RS1.9	4	16		400.418	842.894	7.53643	289.71	0	98.86	207.471	168.635	211.096	631.026	21.6159	2.28874	84.2553	186.05	15.6875	605.11	2.26448	11.0402	222.844	371.26	32.4492	270.328	39.8734	0
63	kes_04_M6161_063.rst	RS1.9	6	16		461.322	870.356	9.28716	338.228	25.9721	113.312	233.013	174.719	232.929	637.688	12.9569	2.83867	91.9577	177.773	16.2822	633.948	1.85956	13.7663	228.978	365.812	34.6866	272.393	39.235	1.07489
64	kes_04_M6161_064.rst	RS1.9	6	16		462.122	875.651	9.0084	337.002	25.9587	117.3	225.978	178.102	239.703	634.028	25.7963	2.51766	92.731	161.173	12.3229	615.617	1.8156	12.6256	226.77	358.666	32.7051	268.117	39.3185	1.02596
65	kes_04_M6161_065.rst	RS1.9	6	16		454.43	866.562	8.90513	333.813	0	1.82509	225.361	178.433	235.663	630.316	25.9661	6.50569	91.2848	176.755	14.721	622.464	2.32755	14.8828	234.027	370.169	34.2048	279.545	39.8976	0
66	kes_04_M2201_066.rst	RS1.9	2	20		288.881	759.805	4.19184	194.13	0	42.9482	136.725	136.279	142.843	581.725	11.1961	0	45.2758	199.564	17.0628	454.996	2.20897	7.04518	165.683	341.389	19.9746	231.571	34.9794	0.786091
67	kes_04_M2201_067.rst	RS1.9	2	20		288.168	763.433	3.97378	193.929	22.4678	42.9693	137.596	137.687	147.94	589.829	6.53986	5.86208	47.1271	200.687	16.9055	452.516	2.07604	1.44569	166.383	330.493	20.0303	233.888	36.893	0.831493
68	kes_04_M2201_068.rst	RS1.9	2	20		285.664	760.808	4.03596	191.895	0	43.4109	128.769	136.937	146.178	590.196	12.4537	4.50606	44.1486	195.058	16.1228	445.869	2.24567	11.0805	164.559	337.137	19.2127	232.585	36.2981	0
69	kes_04_M4201_069.rst	RS1.9	4	20		260.928	718.558	3.68791	180.833	19.7838	41.026	131.091	130.785	138.344	567.027	6.24276	0	40.1245	178.003	14.2109	453.24	2.24858	10.2919	167.232	339.06	17.7888	227.817	33.891	0.961494
70	kes_04_M4201_070.rst	RS1.9	4	20		259.427	717.95	3.69152	178.892	22.6966	40.8809	132.663	130.607	146.714	572.371	17.8787	0	39.1011	176.993	14.0603	452.141	2.02188	9.82624	168.905	340.753	18.0431	229.535	33.7734	1.17601
71	kes_04_M4201_071.rst	RS1.9	4	20		270.668	754.119	3.99714	187.664	21.1071	44.0593	132.476	138.66	147.28	598.919	6.83295	5.28883	42.9365	195.493	12.1361	482.96	2.35918	11.9806	188.314	376.231	19.5392	255.788	38.1645	0
72	kes_04_M6201_072.rst	RS1.9	6	20		307.804	751.897	4.81302	219.259	0	53.1846	149.226	142.006	162.064	590.443	7.13287	5.43573	47.6396	179.416	14.722	474.457	1.97259	11.6711	161.672	314.895	20.1458	230.506	36.202	0
73	kes_04_M6201_073.rst	RS1.9	6	20		308.342	759.026	4.71405	219.238	0	53.0692	149.729	141.758	162.956	580.453	6.93745	0	45.4047	180.835	13.6304	468.239	1.92804	10.9599	160.42	313.9	19.9001	230.371	35.7076	0.791101
74	kes_04_M6201_074.rst	RS1.9	6	20		304.565	756.209	4.77159	215.887	0	53.4779	141.04	144.955	173.664	581.776	20.7598	0	44.0963	176.281	15.4104	467.69	1.99578	11.328	160.032	310.963	19.87	229.273	33.5813	1.69242
